# Supplementary material for: Zurbarán attribution hypothesis supported by pigment analysis and multiband images observation of four paintings by his workshop
Source: Sci Rep. 2023 Jan 16;13:844. doi: 10.1038/s41598-023-27677-2 (PMC9842728; doi:10.1038/s41598-023-27677-2)
Supplement: Supplementary file 1 — Supplementary Information. [file 41598_2023_27677_MOESM1_ESM.zip]

Archive with 132 entries (132 files):
- Raw_Data/San Bruno/San Bruno PUNTOS.docx
- Raw_Data/San Bruno/XRF/arbol (15).mca
- Raw_Data/San Bruno/XRF/blanca piedra (4).mca
- Raw_Data/San Bruno/XRF/bosque (9).mca
- Raw_Data/San Bruno/XRF/cabeza (24).mca
- Raw_Data/San Bruno/XRF/calavera (18).mca
- Raw_Data/San Bruno/XRF/calavera ojo (19).mca
- Raw_Data/San Bruno/XRF/calibracion 150421.mca
- Raw_Data/San Bruno/XRF/calibracion 160421.mca
- Raw_Data/San Bruno/XRF/cara 1 (21).mca
- Raw_Data/San Bruno/XRF/cara 2 (22).mca
- Raw_Data/San Bruno/XRF/cielo 1 (12).mca
- Raw_Data/San Bruno/XRF/cielo 2 (20).mca
- Raw_Data/San Bruno/XRF/diente (26).mca
- Raw_Data/San Bruno/XRF/edificio (10).mca
- Raw_Data/San Bruno/XRF/gris suelo (1).mca
- Raw_Data/San Bruno/XRF/letra B (3).mca
- Raw_Data/San Bruno/XRF/mano (16).mca
- Raw_Data/San Bruno/XRF/mano 2 sombra (17).mca
- Raw_Data/San Bruno/XRF/oreja (25).mca
- Raw_Data/San Bruno/XRF/pelo (23).mca
- Raw_Data/San Bruno/XRF/roca rosa (11).mca
- Raw_Data/San Bruno/XRF/roca verde (13).mca
- Raw_Data/San Bruno/XRF/roca verde restauracion(14).mca
- Raw_Data/San Bruno/XRF/suelo amarillo (6).mca
- Raw_Data/San Bruno/XRF/suelo sombra (5).mca
- Raw_Data/San Bruno/XRF/tunica 1 sombra (7).mca
- Raw_Data/San Bruno/XRF/tunica 2 (8).mca
- Raw_Data/San Bruno/XRF/zapato (2).mca
- Raw_Data/San Francisco/San Francisco de Asis PUNTOS.docx
- Raw_Data/San Francisco/XRF/blanca nube (7).mca
- Raw_Data/San Francisco/XRF/calavera 1 (17).mca
- Raw_Data/San Francisco/XRF/calavera 2 (18).mca
- Raw_Data/San Francisco/XRF/calibracion 080421.mca
- Raw_Data/San Francisco/XRF/calibracion 090421.mca
- Raw_Data/San Francisco/XRF/casita (9).mca
- Raw_Data/San Francisco/XRF/casita roja (10).mca
- Raw_Data/San Francisco/XRF/cielo 1 (14).mca
- Raw_Data/San Francisco/XRF/cielo 2 rojizo_(19).mca
- Raw_Data/San Francisco/XRF/cielo 3 (20).mca
- Raw_Data/San Francisco/XRF/cielo 4 empaste (23).mca
- Raw_Data/San Francisco/XRF/cuerda 1 (11).mca
- Raw_Data/San Francisco/XRF/cuerda 2 (12) sombra.mca
- Raw_Data/San Francisco/XRF/empaste (6).mca
- Raw_Data/San Francisco/XRF/frente (22).mca
- Raw_Data/San Francisco/XRF/gris tunica (3).mca
- Raw_Data/San Francisco/XRF/gris tunica 1 (2).mca
- Raw_Data/San Francisco/XRF/lienzo (15).mca
- Raw_Data/San Francisco/XRF/mano (16).mca
- Raw_Data/San Francisco/XRF/marron colina (4).mca
- Raw_Data/San Francisco/XRF/marrón fondo (13).mca
- Raw_Data/San Francisco/XRF/mejilla (21).mca
- Raw_Data/San Francisco/XRF/pie (24).mca
- Raw_Data/San Francisco/XRF/pie sangre (25).mca
- Raw_Data/San Francisco/XRF/suelo (1).mca
- Raw_Data/San Francisco/XRF/suelo verde (26).mca
- Raw_Data/San Francisco/XRF/verde bosque (8).mca
- Raw_Data/San Francisco/XRF/verde fondo (5).mca
- Raw_Data/San Pedro/San Pedro Martir.docx
- Raw_Data/San Pedro/XRF/amarilla palmera (38).mca
- Raw_Data/San Pedro/XRF/azul ala (43).mca
- Raw_Data/San Pedro/XRF/azul fondo (19).mca
- Raw_Data/San Pedro/XRF/calibracion 180321.mca
- Raw_Data/San Pedro/XRF/calibracion 190321.mca
- Raw_Data/San Pedro/XRF/calibracion 250321.mca
- Raw_Data/San Pedro/XRF/capa 1 (16).mca
- Raw_Data/San Pedro/XRF/capa 2 (25).mca
- Raw_Data/San Pedro/XRF/cielo 1 (23).mca
- Raw_Data/San Pedro/XRF/cielo 2 (30).mca
- Raw_Data/San Pedro/XRF/cielo 3 (39).mca
- Raw_Data/San Pedro/XRF/cruz (12).mca
- Raw_Data/San Pedro/XRF/espada (24).mca
- Raw_Data/San Pedro/XRF/espada 2 mango (26).mca
- Raw_Data/San Pedro/XRF/espada 3 mango (27).mca
- Raw_Data/San Pedro/XRF/espalda angel (41).mca
- Raw_Data/San Pedro/XRF/estuco 1 (4).mca
- Raw_Data/San Pedro/XRF/estuco 2 (17).mca
- Raw_Data/San Pedro/XRF/frente (32).mca
- Raw_Data/San Pedro/XRF/hacha (29).mca
- Raw_Data/San Pedro/XRF/hombro angrel (40).mca
- Raw_Data/San Pedro/XRF/letra C (13).mca
- Raw_Data/San Pedro/XRF/lienzo (20).mca
- Raw_Data/San Pedro/XRF/mandibula (34).mca
- Raw_Data/San Pedro/XRF/mango hacha (28).mca
- Raw_Data/San Pedro/XRF/mano (14).mca
- Raw_Data/San Pedro/XRF/mano 2 (15).mca
- Raw_Data/San Pedro/XRF/mejilla (33).mca
- Raw_Data/San Pedro/XRF/parpado (35(.mca
- Raw_Data/San Pedro/XRF/pelo (31).mca
- Raw_Data/San Pedro/XRF/pelo angel (42).mca
- Raw_Data/San Pedro/XRF/piedra (2).mca
- Raw_Data/San Pedro/XRF/roca 1 (3).mca
- Raw_Data/San Pedro/XRF/roca 2 (7).mca
- Raw_Data/San Pedro/XRF/roca 3 (8).mca
- Raw_Data/San Pedro/XRF/roja palmera (37).mca
- Raw_Data/San Pedro/XRF/rosario (21).mca
- Raw_Data/San Pedro/XRF/suelo 1 (1).mca
- Raw_Data/San Pedro/XRF/tunica 1 (5).mca
- Raw_Data/San Pedro/XRF/tunica 2 (6).mca
- Raw_Data/San Pedro/XRF/tunica 3 (9).mca
- Raw_Data/San Pedro/XRF/tunica 4 (10).mca
- Raw_Data/San Pedro/XRF/tunica 5 (11).mca
- Raw_Data/San Pedro/XRF/verde fondo 1 (18).mca
- Raw_Data/San Pedro/XRF/verde fondo 2 (22).mca
- Raw_Data/San Pedro/XRF/verde palmera (36).mca
- Raw_Data/Santo Domingo/Santo Domingo PUNTOS.docx
- Raw_Data/Santo Domingo/XRF/barba (7).mca
- Raw_Data/Santo Domingo/XRF/blanca tunica 1 (14).mca
- Raw_Data/Santo Domingo/XRF/blanca tunica 2 (15).mca
- Raw_Data/Santo Domingo/XRF/boca (9).mca
- Raw_Data/Santo Domingo/XRF/bosque 1 (16).mca
- Raw_Data/Santo Domingo/XRF/bosque 2 (17).mca
- Raw_Data/Santo Domingo/XRF/bosque 3 (18).mca
- Raw_Data/Santo Domingo/XRF/calib_220421.mca
- Raw_Data/Santo Domingo/XRF/calibracion 06052021.mca
- Raw_Data/Santo Domingo/XRF/cielo 1 (1).mca
- Raw_Data/Santo Domingo/XRF/cielo 2 (11).mca
- Raw_Data/Santo Domingo/XRF/cielo 3 (13).mca
- Raw_Data/Santo Domingo/XRF/Cristo (2).mca
- Raw_Data/Santo Domingo/XRF/cruz (3).mca
- Raw_Data/Santo Domingo/XRF/empaste (23).mca
- Raw_Data/Santo Domingo/XRF/frente santo (4).mca
- Raw_Data/Santo Domingo/XRF/letra D (21).mca
- Raw_Data/Santo Domingo/XRF/mano (8).mca
- Raw_Data/Santo Domingo/XRF/manto 1 (10).mca
- Raw_Data/Santo Domingo/XRF/manto 2 (12).mca
- Raw_Data/Santo Domingo/XRF/mejilla (5).mca
- Raw_Data/Santo Domingo/XRF/oreja (6).mca
- Raw_Data/Santo Domingo/XRF/piedra (20).mca
- Raw_Data/Santo Domingo/XRF/suelo 1 (19).mca
- Raw_Data/Santo Domingo/XRF/suelo 2 (24).mca
- Raw_Data/Santo Domingo/XRF/zapato (22).mca
