# Supplementary material for: Zurbarán attribution hypothesis supported by pigment analysis and multiband images observation of four paintings by his workshop
Source: Sci Rep. 2023 Jan 16;13:844. doi: 10.1038/s41598-023-27677-2 (PMC9842728; doi:10.1038/s41598-023-27677-2)
Supplement: Supplementary file 1 — Supplementary Information. [file 41598_2023_27677_MOESM1_ESM.zip › Raw_Data/San Bruno/XRF/arbol (15).mca]

<<PMCA SPECTRUM>>
TAG - live_data
DESCRIPTION - 
GAIN - 2
THRESHOLD - 10
LIVE_MODE - 0
PRESET_TIME - 200
LIVE_TIME - 200.000000
REAL_TIME - 202.186667
START_TIME - 04/16/2021 11:16:48
SERIAL_NUMBER - 2259
<<CALIBRATION>>
LABEL - Channel
77 2.957
411 15.774
<<DATA>>
0
0
0
0
0
0
0
0
0
51
336
342
322
264
267
256
243
224
210
180
206
169
180
163
173
143
127
144
128
117
134
107
133
107
136
138
129
123
140
149
130
138
114
136
122
120
119
116
117
111
146
124
107
122
118
130
112
131
128
115
108
158
179
263
232
292
224
203
161
108
108
100
88
104
92
85
103
95
108
100
107
92
92
88
112
94
103
87
84
92
84
69
86
92
104
140
191
226
224
142
88
85
71
88
79
94
108
70
75
75
55
88
57
75
68
78
87
90
82
93
79
82
76
86
90
65
76
82
81
89
77
68
75
53
74
58
69
89
72
68
77
75
90
81
73
64
78
72
77
76
85
99
122
116
127
125
98
79
103
101
102
150
274
549
1195
1986
2639
2606
1977
1092
490
192
123
76
89
85
92
111
104
152
234
324
429
469
465
353
229
165
106
103
101
120
116
146
144
140
135
148
155
163
167
205
314
539
1338
3194
6532
10709
14076
14233
11153
6803
3314
1188
387
159
101
95
93
114
109
142
188
242
297
295
355
592
994
1532
1945
2043
1732
1216
730
574
528
698
711
648
495
341
173
138
102
111
79
70
89
90
89
74
107
102
121
141
185
200
199
212
177
182
165
182
211
312
524
982
2040
3817
6344
9266
11974
12781
11299
8484
4921
2390
1030
437
198
131
116
102
88
84
76
82
74
105
147
217
242
309
276
251
206
131
88
105
112
112
118
134
151
171
180
195
214
188
189
268
327
416
490
605
785
797
909
1009
1182
1697
2863
4828
7114
8984
9939
9304
7309
4964
3092
1882
1142
828
569
509
434
374
323
267
235
136
113
103
121
123
99
97
89
79
77
53
53
59
65
68
70
93
95
84
98
83
94
111
186
155
166
132
156
145
156
134
126
140
150
161
269
403
596
869
1089
1155
1138
931
762
500
344
286
299
334
437
438
439
406
345
283
191
183
204
281
412
687
1030
1611
2293
2783
3152
3188
2842
2153
1541
901
493
242
155
116
95
80
84
90
70
74
81
81
83
94
98
106
95
119
80
102
102
78
109
98
84
117
90
110
104
92
90
98
93
117
101
114
126
134
178
221
308
390
492
601
602
552
464
399
285
214
202
171
188
153
148
157
106
121
110
98
92
95
104
85
100
115
97
93
109
129
114
100
90
96
89
99
102
99
72
101
120
120
82
93
93
94
98
93
108
99
109
113
80
98
85
90
92
110
93
97
96
70
93
108
97
109
93
114
75
95
99
107
93
102
76
120
82
111
86
109
93
84
80
76
86
64
90
92
81
90
93
89
94
84
85
91
77
81
90
89
78
92
71
83
87
79
73
101
88
71
79
79
73
73
78
86
76
72
89
91
87
75
73
78
85
70
81
73
80
88
84
79
71
68
66
80
93
80
70
89
66
77
62
85
89
82
63
62
62
64
65
82
76
75
70
71
72
67
73
62
82
57
62
76
56
69
77
56
46
60
68
67
52
46
64
65
59
73
74
59
65
59
54
57
50
50
63
55
67
54
49
63
68
59
61
50
67
67
68
69
68
65
68
80
60
47
55
51
63
45
53
42
65
46
56
48
41
52
50
59
60
57
52
72
53
52
58
54
66
54
39
46
54
36
47
51
42
54
46
50
44
52
49
58
43
61
49
56
47
39
48
47
48
45
59
53
36
46
35
52
42
52
42
54
41
40
56
47
49
51
54
50
45
48
48
43
46
52
44
55
63
42
53
41
59
42
59
46
57
39
44
59
48
40
47
51
50
53
57
49
50
45
48
47
57
60
41
44
48
56
39
37
43
30
47
45
51
52
47
47
49
40
64
61
55
49
50
36
55
47
48
53
43
49
45
53
55
71
50
49
45
53
46
37
50
37
50
38
35
48
33
57
47
41
38
39
36
45
45
47
52
55
51
47
48
33
52
33
35
48
43
41
49
38
33
26
38
38
38
41
34
46
53
60
51
36
39
54
51
37
26
46
38
30
41
43
33
33
38
33
40
30
51
33
40
36
32
38
31
28
28
35
23
37
27
24
23
24
12
21
22
34
23
24
18
31
26
33
25
20
15
15
23
13
14
7
16
9
15
11
4
6
7
5
4
2
2
2
0
1
1
0
0
1
2
0
1
0
0
1
0
0
0
0
0
0
0
1
1
0
1
0
1
0
0
0
1
0
1
0
0
0
1
0
0
0
0
0
0
0
1
0
0
1
0
0
0
2
0
0
1
0
1
0
1
0
0
0
1
0
2
1
1
2
2
2
3
16
7
0
0
0
0
0
0
0
0
0
0
0
0
0
0
0
0
0
0
0
0
0
0
0
0
0
0
0
0
0
0
0
0
0
0
0
0
0
0
0
0
0
0
0
0
0
0
0
0
0
0
0
0
0
<<END>>
