# Supplementary material for: Zurbarán attribution hypothesis supported by pigment analysis and multiband images observation of four paintings by his workshop
Source: Sci Rep. 2023 Jan 16;13:844. doi: 10.1038/s41598-023-27677-2 (PMC9842728; doi:10.1038/s41598-023-27677-2)
Supplement: Supplementary file 1 — Supplementary Information. [file 41598_2023_27677_MOESM1_ESM.zip › Raw_Data/San Bruno/XRF/blanca piedra (4).mca]

<<PMCA SPECTRUM>>
TAG - live_data
DESCRIPTION - 
GAIN - 2
THRESHOLD - 10
LIVE_MODE - 0
PRESET_TIME - 200
LIVE_TIME - 200.000000
REAL_TIME - 202.613333
START_TIME - 04/15/2021 12:09:14
SERIAL_NUMBER - 2259
<<CALIBRATION>>
LABEL - Channel
78 2.957
409 15.774
<<DATA>>
0
0
0
0
0
0
0
0
0
30
386
418
379
319
286
274
290
246
223
237
217
178
202
192
179
168
164
119
139
136
133
143
128
136
147
143
132
153
153
139
157
126
128
146
150
136
128
141
134
137
158
123
107
136
150
142
136
130
121
147
204
250
423
617
693
664
587
378
235
153
106
149
103
131
101
94
94
140
105
140
109
97
88
103
127
106
96
84
83
98
80
90
87
85
93
120
138
140
126
99
93
86
74
65
83
68
90
80
74
86
57
77
64
67
55
66
66
71
52
76
71
67
72
64
59
72
58
74
80
81
73
72
57
78
76
90
70
72
68
70
84
66
68
62
64
71
58
63
65
62
70
69
62
85
79
70
68
83
59
62
76
78
92
136
230
301
381
330
272
179
131
74
64
72
68
68
75
77
80
84
86
103
121
126
110
106
104
81
82
97
72
90
93
119
127
96
71
86
63
94
91
65
88
110
125
168
276
389
416
413
302
223
137
96
99
94
85
102
91
94
95
114
118
108
107
155
162
166
173
180
218
222
256
319
519
806
1165
1480
1452
1135
901
512
288
226
183
183
163
161
143
138
138
154
147
169
163
179
214
215
205
230
237
253
300
352
473
871
1595
3173
5850
10191
15889
21556
25290
24762
20371
13681
7659
3512
1440
627
275
228
182
157
123
154
134
163
160
234
295
435
518
501
488
399
281
224
166
144
145
147
134
161
155
179
169
183
250
307
379
483
652
860
1005
1226
1485
1724
1877
2265
3070
4671
7746
11644
16146
18487
18714
15686
11565
7494
4516
2735
1823
1187
1040
914
744
653
508
350
220
163
140
93
140
107
97
85
70
65
72
56
72
58
71
62
78
45
66
59
76
93
112
102
120
122
121
152
162
144
143
134
157
161
235
353
563
846
1199
1572
1848
1810
1651
1298
816
577
420
419
431
525
590
590
573
505
437
297
230
236
300
526
727
1046
1680
2424
3100
3512
3695
3420
2841
1958
1177
659
344
154
92
72
68
51
51
67
62
48
52
53
52
46
56
50
61
61
70
49
53
52
63
76
63
64
60
66
48
81
77
52
55
77
93
93
131
146
222
267
388
543
598
631
589
554
393
293
222
185
157
156
124
126
89
86
81
61
62
66
61
64
52
55
75
71
61
72
57
62
62
62
54
49
55
61
76
73
67
63
61
57
68
61
64
81
55
61
62
63
65
64
55
58
78
52
64
71
55
70
63
54
58
63
55
53
68
72
58
47
60
73
87
69
66
61
60
52
57
60
66
70
77
58
50
57
71
73
60
55
67
63
67
72
64
68
74
46
65
60
52
58
65
59
72
57
49
62
58
55
77
54
53
61
62
38
49
48
64
54
51
60
54
59
65
57
61
54
50
52
52
76
74
58
57
74
81
55
58
57
53
50
57
59
69
50
55
50
55
64
52
55
50
56
44
59
38
50
44
51
44
55
51
47
46
40
56
58
48
55
50
60
62
42
46
54
43
57
42
36
48
45
55
44
52
35
50
46
43
55
55
45
54
54
44
57
44
50
58
43
41
47
36
46
41
47
35
32
37
46
41
51
46
33
38
37
47
41
41
29
49
39
39
35
51
29
40
45
29
52
42
44
49
43
37
43
35
39
39
32
48
36
42
49
45
48
30
28
41
32
40
40
39
43
37
50
37
39
43
39
45
43
40
38
37
38
35
28
40
48
39
36
34
44
43
53
41
28
38
36
39
38
37
46
36
37
36
45
31
34
43
36
51
39
48
45
41
27
47
44
41
29
46
42
50
44
43
25
39
46
38
35
34
52
53
38
45
55
40
42
58
38
57
51
43
51
36
39
50
33
34
45
45
25
40
39
33
42
31
57
37
42
40
50
34
38
40
47
51
48
42
41
41
47
48
42
44
33
44
57
40
46
34
42
52
41
30
48
36
49
31
40
36
34
49
42
44
53
44
39
38
37
44
33
35
39
44
44
37
40
38
37
37
46
34
41
34
34
29
27
32
34
35
23
34
24
30
35
25
28
29
30
31
31
24
20
30
25
21
30
15
29
21
20
19
13
13
16
14
11
10
23
16
18
11
20
18
11
11
7
7
2
0
2
1
1
4
0
2
0
2
2
1
1
0
0
0
0
0
1
0
0
0
0
2
0
0
0
0
0
0
0
3
0
1
0
0
1
0
0
0
0
0
1
2
0
0
1
0
2
0
0
0
1
0
0
0
0
0
1
1
1
0
0
1
3
0
0
2
0
0
1
0
2
0
2
0
2
11
23
0
0
0
0
0
0
0
0
0
0
0
0
0
0
0
0
0
0
0
0
0
0
0
0
0
0
0
0
0
0
0
0
0
0
0
0
0
0
0
0
0
0
0
0
0
0
0
0
0
0
0
0
<<END>>
