# Supplementary material for: Zurbarán attribution hypothesis supported by pigment analysis and multiband images observation of four paintings by his workshop
Source: Sci Rep. 2023 Jan 16;13:844. doi: 10.1038/s41598-023-27677-2 (PMC9842728; doi:10.1038/s41598-023-27677-2)
Supplement: Supplementary file 1 — Supplementary Information. [file 41598_2023_27677_MOESM1_ESM.zip › Raw_Data/San Bruno/XRF/bosque (9).mca]

<<PMCA SPECTRUM>>
TAG - live_data
DESCRIPTION - 
GAIN - 2
THRESHOLD - 10
LIVE_MODE - 0
PRESET_TIME - 200
LIVE_TIME - 200.000000
REAL_TIME - 201.866667
START_TIME - 04/15/2021 13:43:49
SERIAL_NUMBER - 2259
<<CALIBRATION>>
LABEL - Channel
78 2.957
404 15.774
<<DATA>>
0
0
0
0
0
0
0
0
0
108
313
313
260
263
245
208
218
196
187
179
159
164
152
139
130
125
132
111
112
86
101
89
107
113
120
128
88
126
120
96
115
87
121
115
114
105
101
105
103
101
102
110
98
106
113
114
119
123
115
103
100
96
134
193
196
189
174
144
94
102
80
94
101
83
89
72
92
96
102
100
95
77
98
78
83
91
87
92
64
86
88
67
84
86
133
186
297
394
382
236
146
81
76
80
104
125
116
101
78
82
52
44
57
53
63
76
88
73
77
77
67
77
74
69
65
70
70
69
61
72
67
65
55
62
52
67
59
62
63
71
51
76
73
64
69
69
67
66
67
61
70
69
86
85
86
75
78
84
73
95
96
133
204
451
813
1249
1586
1581
1164
691
313
150
97
89
86
89
77
98
118
139
167
243
324
362
319
268
174
144
121
96
97
124
148
167
162
176
179
164
164
213
199
282
476
1030
2410
5128
9807
15147
18799
18048
14018
8041
3885
1300
452
174
113
78
88
77
108
138
166
211
215
318
505
846
1501
2145
2677
2593
2070
1350
789
424
395
386
364
304
238
169
97
82
56
63
52
58
73
56
42
54
61
63
67
66
69
96
83
75
89
94
102
115
151
213
375
823
1455
2452
3910
5195
6356
6749
5440
3716
2165
1109
454
187
104
71
90
56
74
69
61
56
62
86
107
126
167
152
156
126
104
88
70
68
57
68
71
72
79
102
89
85
85
117
140
178
214
241
329
353
398
481
551
710
850
1246
1947
3052
4261
5110
5176
4543
3405
2222
1392
804
559
418
315
269
231
205
188
137
123
104
88
94
88
86
86
72
76
66
53
52
43
55
65
54
58
53
60
78
72
101
117
136
122
143
122
146
103
121
107
91
102
89
138
155
235
315
455
578
644
683
634
524
389
279
232
198
250
242
270
292
277
260
238
256
213
274
346
567
784
1177
1722
2522
3167
3551
3852
3518
2933
2168
1374
774
375
201
133
101
86
63
91
68
66
88
93
91
76
73
89
87
92
92
99
85
88
85
74
86
104
89
96
91
91
96
95
102
116
131
123
118
171
220
282
361
461
512
644
700
701
581
500
349
258
228
190
175
169
152
138
121
94
88
101
103
95
105
96
94
76
96
94
99
96
109
91
90
80
100
85
96
77
102
79
106
91
92
106
99
97
92
100
99
109
98
90
91
83
107
87
99
91
90
99
87
90
77
91
91
84
98
72
103
111
81
81
88
76
100
92
78
93
87
91
81
73
91
90
102
75
83
88
81
91
90
65
98
90
86
86
81
94
90
79
62
76
82
87
88
83
80
87
73
65
60
77
84
81
69
73
83
91
83
71
73
91
85
76
85
77
82
65
70
77
61
64
58
51
68
60
81
70
59
80
65
73
82
88
60
65
72
71
68
72
74
71
68
67
72
65
73
79
65
68
77
73
60
57
60
78
63
59
57
53
53
60
68
46
51
72
63
46
65
61
56
62
52
65
53
43
50
65
50
63
65
66
73
72
56
68
51
76
60
51
69
62
72
50
49
52
60
52
58
58
67
52
49
48
61
63
46
51
36
47
53
33
52
48
52
59
43
56
56
47
46
48
43
33
44
27
51
48
45
42
51
37
49
46
45
68
48
46
49
49
55
42
53
43
43
56
46
43
43
44
44
41
45
43
38
53
44
48
45
48
40
40
45
45
46
45
45
49
40
36
56
41
48
45
47
44
52
45
42
46
50
42
46
44
34
55
43
41
49
55
46
52
34
35
43
44
47
39
46
41
46
39
50
38
48
49
50
51
49
28
40
43
37
48
37
43
34
44
50
38
37
51
45
44
37
42
35
37
48
38
44
33
39
34
43
45
39
51
38
37
31
37
41
37
37
36
36
46
48
40
40
41
39
46
42
52
44
32
39
37
52
37
30
35
32
31
41
35
33
42
42
27
41
25
38
37
29
44
33
36
32
33
37
46
43
32
38
34
38
37
37
31
36
27
28
35
39
44
33
43
35
45
20
35
24
21
25
31
26
21
25
25
26
31
23
24
24
20
20
15
12
14
13
16
11
16
13
15
9
12
16
12
7
5
3
7
5
5
1
3
2
1
3
0
1
1
0
1
0
0
1
0
0
0
0
0
0
0
0
0
0
0
0
0
2
0
0
0
0
0
0
2
0
1
0
1
0
0
0
1
0
0
1
1
0
0
1
0
0
1
1
0
0
0
0
0
0
0
0
0
0
0
2
1
2
1
0
2
2
1
3
2
17
7
0
0
0
0
0
0
0
0
0
0
0
0
0
0
0
0
0
0
0
0
0
0
0
0
0
0
0
0
0
0
0
0
0
0
0
0
0
0
0
0
0
0
0
0
0
0
0
0
0
<<END>>
