# Supplementary material for: Zurbarán attribution hypothesis supported by pigment analysis and multiband images observation of four paintings by his workshop
Source: Sci Rep. 2023 Jan 16;13:844. doi: 10.1038/s41598-023-27677-2 (PMC9842728; doi:10.1038/s41598-023-27677-2)
Supplement: Supplementary file 1 — Supplementary Information. [file 41598_2023_27677_MOESM1_ESM.zip › Raw_Data/San Bruno/XRF/cabeza (24).mca]

<<PMCA SPECTRUM>>
TAG - live_data
DESCRIPTION - 
GAIN - 2
THRESHOLD - 10
LIVE_MODE - 0
PRESET_TIME - 200
LIVE_TIME - 200.000000
REAL_TIME - 202.720000
START_TIME - 04/16/2021 13:00:10
SERIAL_NUMBER - 2259
<<CALIBRATION>>
LABEL - Channel
77 2.957
411 15.774
<<DATA>>
0
0
0
0
0
0
0
0
0
41
423
400
376
335
292
287
290
255
244
226
222
237
191
194
171
170
163
147
137
141
149
151
142
127
156
126
142
128
152
148
151
149
123
153
135
127
124
147
132
137
123
109
147
127
142
158
145
142
167
145
155
226
382
450
600
541
484
370
231
139
121
108
120
109
91
98
99
134
110
128
119
125
90
98
93
98
98
93
94
76
91
104
91
80
90
107
126
135
139
117
98
103
80
76
67
71
97
87
81
75
88
83
69
85
68
74
58
61
73
71
88
64
59
75
69
68
72
69
62
78
74
58
65
67
61
82
64
79
77
78
70
62
63
86
68
80
66
73
70
66
82
71
82
83
75
94
76
76
70
69
79
87
107
132
250
332
384
373
304
204
121
96
93
68
82
87
79
82
87
96
101
100
127
149
123
105
94
81
88
74
85
118
106
129
144
104
108
89
106
88
78
100
94
137
249
435
634
931
1073
1064
731
493
287
169
101
76
111
93
103
92
95
119
115
125
136
152
170
201
268
284
297
295
323
380
558
792
1174
1447
1376
1211
864
526
357
241
208
145
156
152
164
147
156
143
190
199
173
233
236
273
283
290
296
311
328
424
621
979
1894
3488
6372
10748
16177
21727
25221
24874
20508
13804
7768
3856
1570
684
347
204
188
144
146
141
151
161
211
263
340
433
521
544
515
432
313
256
160
138
143
145
148
182
192
216
218
254
265
339
390
572
755
895
1162
1418
1601
1810
2161
2539
3510
5426
8491
12539
16845
19418
19476
16280
12116
8077
4885
2971
1917
1362
1109
857
795
676
528
370
251
177
154
134
132
102
111
105
80
47
66
59
45
58
66
59
67
70
69
63
76
83
71
89
109
119
141
153
154
133
170
146
137
195
254
403
617
913
1240
1634
1791
1828
1610
1215
869
609
475
496
458
560
638
644
578
504
405
308
262
266
294
527
784
1118
1686
2280
2898
3291
3251
3024
2492
1645
1088
522
314
190
82
59
42
59
49
45
74
58
55
53
41
54
47
51
55
57
39
47
70
47
54
57
43
60
68
57
62
66
66
67
76
88
96
119
146
153
216
300
425
484
544
571
516
479
335
267
207
176
165
153
103
121
105
83
71
57
70
56
57
51
52
59
47
51
52
57
59
63
52
54
59
63
56
56
55
61
47
68
53
52
40
57
52
63
59
66
62
65
59
53
58
52
52
52
61
62
46
55
50
52
74
63
55
68
62
49
60
73
42
64
58
60
56
60
61
67
48
65
44
62
68
74
57
54
58
58
56
50
70
62
67
62
59
54
63
62
48
57
50
61
64
52
54
50
69
64
62
53
50
49
50
53
53
68
63
58
70
51
62
69
51
53
53
52
60
59
59
57
67
57
48
66
74
61
56
55
49
70
76
59
65
59
63
58
57
45
46
51
52
59
49
48
48
35
36
51
57
68
45
47
44
47
42
41
50
44
47
48
52
43
52
44
43
47
46
43
52
47
56
40
39
51
59
55
57
58
74
77
81
105
95
89
87
104
127
115
124
109
109
69
85
63
55
51
39
52
36
38
48
42
47
35
37
42
25
36
43
32
34
45
48
35
33
52
39
49
48
46
28
37
47
42
41
35
30
35
35
40
47
43
24
33
34
41
30
29
42
48
37
25
42
32
33
28
38
45
40
53
45
47
37
37
40
36
61
45
41
40
37
44
43
39
46
41
50
56
58
63
61
43
53
43
43
42
43
49
44
44
47
37
46
42
39
40
43
48
39
50
34
44
32
50
37
35
42
49
37
46
46
36
32
40
48
46
39
40
60
41
33
46
48
44
39
55
41
42
43
31
39
44
41
37
32
42
38
36
34
42
40
40
51
41
38
37
37
32
51
50
39
30
44
38
36
51
31
45
30
47
38
39
39
38
44
37
41
29
44
34
35
43
29
42
36
38
30
41
43
43
36
40
35
28
36
36
37
38
37
45
40
46
32
33
26
34
36
37
31
33
22
33
35
39
38
33
23
34
35
44
42
40
26
25
26
18
16
17
31
19
20
23
24
25
23
19
17
19
19
21
17
23
10
8
9
15
14
6
9
5
9
8
8
2
2
2
2
2
0
1
2
1
0
0
0
1
1
0
0
0
1
0
2
1
1
0
0
1
0
0
1
0
0
0
0
0
0
0
1
1
0
0
1
0
0
0
0
0
0
0
1
0
0
0
1
0
0
0
0
0
0
1
1
0
0
1
0
0
1
0
0
1
1
1
3
1
1
1
0
1
2
15
10
0
0
0
0
0
0
0
0
0
0
0
0
0
0
0
0
0
0
0
0
0
0
0
0
0
0
0
0
0
0
0
0
0
0
0
0
0
0
0
0
0
0
0
0
0
0
0
0
0
<<END>>
