# Supplementary material for: Zurbarán attribution hypothesis supported by pigment analysis and multiband images observation of four paintings by his workshop
Source: Sci Rep. 2023 Jan 16;13:844. doi: 10.1038/s41598-023-27677-2 (PMC9842728; doi:10.1038/s41598-023-27677-2)
Supplement: Supplementary file 1 — Supplementary Information. [file 41598_2023_27677_MOESM1_ESM.zip › Raw_Data/San Bruno/XRF/calavera (18).mca]

<<PMCA SPECTRUM>>
TAG - live_data
DESCRIPTION - 
GAIN - 2
THRESHOLD - 10
LIVE_MODE - 0
PRESET_TIME - 200
LIVE_TIME - 200.000000
REAL_TIME - 202.533333
START_TIME - 04/16/2021 11:53:47
SERIAL_NUMBER - 2259
<<CALIBRATION>>
LABEL - Channel
77 2.957
411 15.774
<<DATA>>
0
0
0
0
0
0
0
0
0
39
363
367
358
279
283
299
272
266
232
216
203
170
182
156
187
157
138
150
145
138
148
143
150
121
125
130
161
138
157
125
136
139
131
151
132
124
125
126
126
127
123
119
125
144
129
146
127
154
138
131
189
281
440
628
678
684
558
381
275
146
143
121
125
129
108
79
94
86
117
114
93
106
88
114
102
97
95
103
80
87
97
72
96
86
79
105
132
144
140
95
94
91
65
80
81
89
77
79
78
64
87
52
74
73
71
62
70
63
78
67
77
54
57
74
80
73
69
74
58
60
70
71
64
72
48
68
70
82
71
57
67
74
66
72
67
70
61
61
55
80
55
76
105
99
86
79
84
74
76
60
78
91
145
273
459
732
902
814
579
305
179
88
74
77
59
75
77
80
89
111
129
148
188
202
178
141
89
91
73
76
77
90
118
122
127
109
82
80
77
64
98
80
89
94
118
125
173
192
207
203
154
97
116
94
65
92
85
75
101
84
97
72
111
100
94
113
131
154
156
163
183
167
220
337
575
805
1181
1403
1349
1168
793
455
312
205
151
152
161
130
137
130
154
155
147
143
149
184
191
222
227
244
258
274
284
384
580
881
1707
3255
6250
10578
16517
21738
24587
23733
18320
11786
6358
2875
1093
462
257
192
155
146
117
140
134
152
153
265
333
438
532
531
476
334
280
192
157
137
133
141
154
154
155
160
185
208
231
302
365
522
647
868
1035
1249
1506
1628
1837
2255
3090
5243
8195
12272
15882
18106
17499
14334
10116
6530
3877
2352
1538
1130
890
765
725
678
433
326
204
142
135
169
113
125
98
77
77
44
57
57
51
56
66
69
66
65
69
62
65
83
115
129
131
135
151
164
148
128
145
147
152
203
262
390
621
994
1235
1610
1805
1683
1494
1031
710
485
426
396
421
545
585
576
596
461
360
248
255
237
326
453
741
1206
1721
2315
2967
3295
3319
2990
2277
1521
892
468
256
136
75
60
72
75
59
51
63
67
62
59
60
53
57
68
67
49
52
71
56
49
61
71
56
71
59
59
68
63
70
76
83
81
97
119
128
163
216
306
393
518
600
571
573
468
323
245
216
136
129
133
109
110
90
86
88
66
60
55
62
59
57
49
56
70
73
67
49
74
69
58
68
76
71
67
74
72
72
75
57
59
63
66
55
55
59
53
73
75
67
59
59
59
61
74
69
69
79
74
77
71
77
71
68
71
72
69
62
84
77
51
66
86
84
67
58
73
90
58
71
63
67
74
80
86
64
57
86
77
82
69
71
76
71
67
65
60
77
58
66
69
65
59
80
74
82
75
66
70
57
73
60
66
67
70
59
59
61
74
58
62
76
74
65
60
58
54
67
59
67
51
62
60
74
70
68
79
61
63
73
60
65
71
68
62
55
44
62
61
61
60
63
61
62
56
59
63
49
62
66
63
59
61
50
52
51
64
62
41
58
50
51
56
54
50
49
52
54
54
54
46
63
46
58
48
54
52
62
65
53
68
74
64
93
75
72
85
87
77
79
52
56
56
54
52
51
49
54
50
55
46
54
44
30
43
46
48
51
55
42
51
52
43
50
53
36
47
57
47
41
63
50
45
49
39
42
46
36
43
44
43
48
60
51
56
54
36
47
39
38
47
42
57
59
32
34
42
41
43
43
49
45
36
48
46
42
48
33
42
37
40
43
39
42
40
41
59
46
53
45
53
61
43
54
51
43
46
45
47
43
68
53
46
51
48
55
34
47
60
52
50
57
46
48
46
44
40
51
54
56
61
47
50
44
59
49
49
48
51
57
46
49
32
41
47
44
51
40
47
57
55
58
42
42
54
57
44
43
42
46
57
53
47
44
51
57
43
51
43
40
54
47
47
47
52
44
52
53
55
46
44
48
38
38
37
53
45
39
42
43
44
44
44
48
47
40
56
36
48
44
47
50
48
51
45
55
47
45
40
47
39
51
46
38
36
55
40
30
55
42
33
44
39
38
37
34
40
47
31
39
34
25
34
38
26
38
33
33
20
41
34
34
22
28
19
18
20
22
24
17
18
14
15
15
18
11
14
11
8
12
8
11
8
2
4
7
2
2
2
0
3
1
2
0
0
0
0
1
0
0
0
1
1
0
0
0
1
0
0
1
0
1
0
1
0
0
0
0
0
1
0
0
0
0
1
0
1
2
0
1
0
0
1
0
0
1
0
0
1
0
0
0
1
2
0
3
3
0
0
0
1
0
0
2
1
2
0
1
7
29
1
0
0
0
0
0
0
0
0
0
0
0
0
0
0
0
0
0
0
0
0
0
0
0
0
0
0
0
0
0
0
0
0
0
0
0
0
0
0
0
0
0
0
0
0
0
0
0
0
0
0
<<END>>
