# Supplementary material for: Zurbarán attribution hypothesis supported by pigment analysis and multiband images observation of four paintings by his workshop
Source: Sci Rep. 2023 Jan 16;13:844. doi: 10.1038/s41598-023-27677-2 (PMC9842728; doi:10.1038/s41598-023-27677-2)
Supplement: Supplementary file 1 — Supplementary Information. [file 41598_2023_27677_MOESM1_ESM.zip › Raw_Data/San Bruno/XRF/calavera ojo (19).mca]

<<PMCA SPECTRUM>>
TAG - live_data
DESCRIPTION - 
GAIN - 2
THRESHOLD - 10
LIVE_MODE - 0
PRESET_TIME - 200
LIVE_TIME - 200.000000
REAL_TIME - 200.960000
START_TIME - 04/16/2021 12:04:09
SERIAL_NUMBER - 2259
<<CALIBRATION>>
LABEL - Channel
77 2.957
411 15.774
<<DATA>>
0
0
0
0
0
0
0
0
0
38
239
222
179
146
150
135
148
120
119
117
103
83
104
99
94
91
87
85
69
82
68
64
75
92
64
76
72
83
73
67
84
68
58
76
91
71
79
82
69
75
76
72
67
73
67
71
76
78
69
77
65
73
73
93
88
87
88
67
84
67
59
53
67
48
46
48
54
73
66
77
68
59
59
67
57
47
81
67
103
68
53
53
56
68
117
269
456
571
518
346
153
89
61
61
106
136
123
84
59
41
31
36
36
29
46
31
47
59
60
60
40
41
35
39
34
30
33
33
44
32
31
40
31
28
18
37
22
32
31
32
32
34
26
22
27
34
34
42
37
24
41
41
41
55
58
50
42
32
43
33
55
100
213
471
945
1411
1716
1650
1212
668
292
135
46
26
35
36
31
57
45
65
129
239
294
298
283
216
118
75
52
29
43
49
54
91
76
77
51
53
37
28
40
45
51
114
194
395
676
987
1159
1059
832
488
218
97
46
36
33
31
46
20
27
30
45
52
69
61
76
75
131
159
184
175
168
132
114
135
166
198
181
168
132
78
61
39
44
38
42
42
35
34
37
41
36
46
40
41
50
48
49
60
60
56
57
76
84
154
229
469
882
1427
2111
2997
3329
3213
2662
1815
1014
469
224
93
48
52
43
48
26
36
31
42
57
57
74
82
111
112
83
94
67
57
45
39
48
53
47
53
65
54
68
85
92
100
106
107
133
155
204
227
268
319
318
385
561
872
1273
1873
2414
2809
2696
2336
1736
1131
695
485
340
248
183
186
179
151
130
112
113
91
125
104
107
111
90
103
69
71
71
77
78
69
91
93
84
103
91
115
133
129
178
175
202
186
173
192
152
152
125
121
114
121
151
179
241
292
355
436
459
443
399
323
270
237
216
203
202
196
243
271
257
245
212
212
207
281
355
541
776
1173
1722
2259
2806
3276
3215
2873
2308
1580
1005
610
348
225
156
144
134
118
151
114
140
129
145
121
122
137
154
151
133
130
130
142
145
134
136
122
125
136
164
139
157
141
139
138
163
171
187
165
210
225
309
345
474
534
628
641
653
547
414
321
275
237
201
231
183
197
167
148
144
160
142
157
149
118
131
148
117
145
133
151
143
120
140
152
144
121
131
131
130
127
147
127
141
140
132
115
140
142
138
128
145
136
119
126
152
145
131
144
121
128
133
133
126
137
137
124
117
124
122
130
140
123
124
108
117
129
127
129
149
122
119
135
112
121
128
114
104
107
125
121
126
111
109
119
127
109
114
116
94
99
110
120
111
119
121
109
151
109
119
100
127
117
103
113
98
116
105
95
114
93
102
99
94
111
101
88
115
116
103
89
84
86
100
105
91
102
98
99
83
85
112
94
88
90
78
96
95
85
94
105
92
89
88
89
89
73
96
99
69
92
84
99
99
83
92
82
77
68
74
85
69
93
81
70
66
75
71
91
86
79
66
68
86
66
83
81
73
73
86
54
73
86
70
77
82
69
71
77
70
78
49
82
70
77
71
71
83
61
53
68
75
73
62
64
60
62
66
67
66
66
79
52
71
63
39
70
66
67
59
53
57
59
55
64
62
51
62
62
53
48
50
67
58
52
68
63
63
54
65
54
55
57
55
53
64
60
58
65
59
50
64
60
35
52
47
53
64
56
59
65
52
58
53
52
56
46
63
62
61
57
48
55
58
54
44
56
49
58
48
55
67
55
43
61
50
59
54
41
74
42
45
51
50
59
63
58
61
53
51
54
44
44
41
50
55
51
51
52
49
50
55
51
60
50
54
49
52
38
64
60
56
54
47
47
53
57
48
40
52
48
50
43
60
58
39
45
64
52
37
49
43
55
46
49
38
60
48
58
40
45
34
44
44
43
51
49
37
39
44
50
44
45
41
53
49
32
48
34
31
38
42
34
41
36
50
32
41
38
39
42
45
39
39
39
42
44
43
35
32
41
47
39
40
43
35
25
38
37
42
40
30
30
42
30
17
34
26
36
33
33
29
28
28
29
21
20
22
22
20
11
17
21
14
19
22
20
14
13
10
10
12
7
8
9
8
12
7
3
1
1
3
2
1
0
0
1
1
0
1
1
0
1
0
0
0
1
0
0
0
0
0
0
0
0
0
0
1
0
0
0
0
0
0
1
0
0
0
0
1
0
0
0
0
0
0
0
0
0
0
0
0
0
1
0
0
1
0
0
0
0
0
0
0
2
2
1
1
3
0
1
0
5
6
7
0
0
0
0
0
0
0
0
0
0
0
0
0
0
0
0
0
0
0
0
0
0
0
0
0
0
0
0
0
0
0
0
0
0
0
0
0
0
0
0
0
0
0
0
0
0
0
0
0
0
<<END>>
