# Supplementary material for: Zurbarán attribution hypothesis supported by pigment analysis and multiband images observation of four paintings by his workshop
Source: Sci Rep. 2023 Jan 16;13:844. doi: 10.1038/s41598-023-27677-2 (PMC9842728; doi:10.1038/s41598-023-27677-2)
Supplement: Supplementary file 1 — Supplementary Information. [file 41598_2023_27677_MOESM1_ESM.zip › Raw_Data/San Bruno/XRF/calibracion 150421.mca]

<<PMCA SPECTRUM>>
TAG - live_data
DESCRIPTION - 
GAIN - 2
THRESHOLD - 10
LIVE_MODE - 0
PRESET_TIME - 200
LIVE_TIME - 200.000000
REAL_TIME - 200.226667
START_TIME - 04/15/2021 11:19:10
SERIAL_NUMBER - 2259
<<CALIBRATION>>
LABEL - Channel
78 2.957
409 15.774
<<DATA>>
0
0
0
0
0
0
0
0
0
5
60
67
62
66
49
50
45
37
32
35
42
43
38
34
26
22
27
28
22
15
25
26
18
33
26
33
35
19
17
26
27
20
24
22
16
18
24
18
21
27
28
23
32
23
34
33
31
25
27
21
25
23
20
16
19
13
18
22
15
25
16
23
12
11
22
15
31
40
51
61
38
22
21
9
13
18
15
15
9
14
9
17
9
22
14
13
10
11
11
13
13
8
20
10
10
12
12
9
6
13
13
15
6
15
5
11
15
19
8
7
12
8
12
2
3
6
6
17
8
16
12
7
7
11
8
7
14
9
9
5
12
8
11
5
9
8
11
13
6
8
6
12
6
12
7
8
10
13
6
9
12
5
8
6
8
12
7
7
4
5
8
10
12
10
12
6
10
3
6
7
9
6
10
6
7
10
6
9
7
6
8
9
19
23
36
56
38
33
14
7
15
6
12
15
6
16
20
8
11
2
11
4
13
9
10
18
18
14
10
6
8
9
7
4
8
6
6
5
9
7
10
12
7
19
9
16
9
18
8
9
12
8
13
15
10
10
12
8
12
4
4
9
10
5
6
9
8
4
7
5
8
13
6
12
13
6
2
4
4
7
4
14
12
20
14
21
12
9
14
12
14
9
9
10
8
9
11
13
4
9
10
9
9
4
14
8
6
13
4
5
8
7
10
1
5
8
8
8
9
9
13
9
7
13
5
10
6
10
12
7
6
5
11
12
11
16
21
19
24
19
19
18
15
12
13
11
8
11
11
15
12
10
14
7
10
12
12
13
11
7
17
11
10
13
11
10
15
11
16
13
10
10
19
20
20
16
12
15
20
10
16
20
23
11
12
17
16
14
24
20
16
20
14
28
19
24
24
18
28
29
25
23
28
26
44
22
34
43
43
52
71
76
138
276
506
869
1460
2181
2801
3272
3055
2752
2006
1275
668
337
154
54
27
18
14
14
15
13
13
10
12
10
13
9
12
17
8
12
14
10
14
19
14
24
19
11
18
11
13
9
17
14
15
20
28
23
30
44
101
185
287
389
519
559
535
434
318
199
151
106
91
78
74
60
45
32
21
8
8
7
6
5
8
9
5
5
5
5
8
4
3
4
7
8
2
3
8
9
5
5
6
9
3
8
8
5
4
11
1
3
7
3
3
8
1
6
3
5
5
1
6
9
5
8
2
3
7
7
10
7
7
8
6
2
4
3
5
5
4
6
8
5
5
4
6
7
3
5
2
1
5
5
5
2
2
6
5
8
10
4
4
8
3
4
5
6
2
10
5
2
4
6
6
7
6
6
3
8
3
7
3
8
5
6
9
4
2
6
7
6
7
4
6
6
4
6
3
6
7
7
2
7
3
5
2
7
4
9
8
6
7
3
3
4
8
7
2
5
3
7
8
4
4
3
6
3
3
5
7
7
6
4
1
5
2
7
5
7
10
4
7
4
6
6
4
5
3
7
7
12
7
12
11
12
12
18
13
12
7
14
13
10
16
17
7
12
6
9
13
14
6
12
8
8
8
6
7
7
7
8
14
11
9
10
7
10
13
9
7
8
7
8
9
10
12
9
12
10
13
8
8
12
18
19
12
7
7
10
16
15
14
9
9
9
19
12
19
14
13
23
10
17
12
23
12
17
17
10
19
15
13
15
19
21
16
14
19
12
12
23
15
20
18
18
18
23
15
18
33
25
33
19
17
15
28
17
33
22
30
26
16
30
23
31
32
42
28
14
26
27
16
34
29
31
31
41
38
33
33
28
20
45
44
24
35
35
35
36
28
28
37
35
35
32
36
44
35
29
35
27
23
32
41
38
33
31
28
32
28
40
35
37
34
34
49
38
41
36
28
37
32
26
38
36
40
34
33
33
41
47
25
55
38
42
19
39
31
29
32
27
27
37
40
36
43
40
30
36
37
46
27
27
35
30
50
28
36
34
21
42
26
31
29
45
27
32
29
28
25
32
21
25
16
20
26
33
29
25
21
29
16
17
22
20
17
12
24
13
16
13
11
17
12
12
16
8
10
6
2
6
6
9
9
1
1
1
2
1
1
0
0
0
0
0
0
0
0
0
0
0
0
0
0
0
0
0
0
0
0
0
0
0
0
1
0
0
0
0
0
0
0
0
0
0
0
0
0
0
0
0
0
0
0
0
0
0
0
0
1
1
0
0
0
0
0
0
0
1
4
0
0
0
0
0
0
0
0
0
0
0
0
0
0
0
0
0
0
0
0
0
0
0
0
0
0
0
0
0
0
0
0
0
0
0
0
0
0
0
0
0
0
0
0
0
0
0
0
0
0
0
0
0
0
0
0
0
0
0
<<END>>
