# Supplementary material for: Zurbarán attribution hypothesis supported by pigment analysis and multiband images observation of four paintings by his workshop
Source: Sci Rep. 2023 Jan 16;13:844. doi: 10.1038/s41598-023-27677-2 (PMC9842728; doi:10.1038/s41598-023-27677-2)
Supplement: Supplementary file 1 — Supplementary Information. [file 41598_2023_27677_MOESM1_ESM.zip › Raw_Data/San Bruno/XRF/calibracion 160421.mca]

<<PMCA SPECTRUM>>
TAG - live_data
DESCRIPTION - 
GAIN - 2
THRESHOLD - 10
LIVE_MODE - 0
PRESET_TIME - 200
LIVE_TIME - 200.000000
REAL_TIME - 200.226667
START_TIME - 04/16/2021 10:26:38
SERIAL_NUMBER - 2259
<<CALIBRATION>>
LABEL - Channel
77 2.957
411 15.774
<<DATA>>
0
0
0
0
0
0
0
0
0
11
57
59
42
48
36
42
43
35
32
38
23
25
25
30
34
33
25
24
24
21
29
29
33
29
34
23
32
21
18
23
31
21
24
21
24
23
30
20
19
22
19
16
21
35
29
36
30
35
22
18
19
12
21
15
24
22
12
14
17
21
14
23
22
10
17
27
31
40
51
38
19
19
22
17
15
24
12
16
10
17
11
10
18
8
8
10
16
8
7
9
10
9
4
12
17
7
10
9
8
12
6
9
6
10
7
9
12
11
13
6
7
8
13
8
6
5
10
6
13
7
9
9
12
10
7
5
9
8
4
8
8
7
13
9
5
7
10
6
8
9
12
6
7
11
8
8
13
5
8
10
8
7
9
11
8
9
8
11
12
14
4
9
7
11
9
7
8
8
7
7
5
12
4
10
7
4
9
10
3
10
9
7
18
26
31
42
40
27
14
16
8
13
5
8
11
14
9
13
18
17
8
11
9
13
13
8
14
9
12
9
8
14
6
13
5
9
8
5
6
2
8
8
6
15
8
13
16
9
14
8
12
8
12
15
5
8
10
3
2
9
7
3
9
7
9
3
7
9
8
8
7
7
13
7
10
8
13
2
12
7
10
12
17
15
14
13
15
20
10
14
13
13
10
7
11
4
7
7
6
7
6
13
16
10
8
14
3
9
6
10
8
8
14
3
8
10
7
8
6
6
5
10
17
9
6
12
14
8
6
5
11
9
11
7
9
12
10
12
17
16
26
26
24
19
11
16
9
6
9
8
17
9
9
11
15
10
7
14
11
5
11
12
12
14
8
13
17
17
14
11
19
21
17
10
18
8
5
18
19
13
16
14
15
15
16
23
21
11
13
16
23
15
28
24
11
28
24
19
26
24
28
32
34
28
32
30
34
35
39
45
40
47
39
77
81
193
330
681
1170
1827
2344
2809
3152
2974
2331
1763
1045
626
287
114
52
34
17
11
7
11
13
14
8
16
7
15
10
13
15
12
9
12
12
8
13
14
11
8
9
19
11
16
14
22
14
23
17
11
27
39
42
112
169
278
364
439
487
492
433
323
239
170
95
81
86
87
71
46
35
16
17
10
6
7
10
3
5
7
9
5
3
4
7
5
6
5
4
6
15
8
5
5
7
8
5
2
5
9
5
6
8
4
1
8
4
1
5
3
6
2
9
8
3
5
1
5
4
6
7
4
5
6
7
5
2
4
5
7
5
4
3
9
3
7
7
9
5
6
3
4
1
6
4
5
3
5
6
4
3
2
5
4
5
1
10
8
5
8
6
3
9
8
5
9
8
7
4
4
7
4
4
10
7
7
4
3
3
4
4
5
6
2
2
6
8
10
8
3
6
8
7
4
6
2
1
5
3
9
6
11
2
5
2
2
5
5
6
5
1
3
5
4
4
8
9
5
3
8
3
6
4
5
6
4
6
6
2
5
4
1
12
4
6
3
6
6
6
4
8
5
10
5
10
8
5
11
9
9
13
12
5
12
14
9
16
12
13
16
15
8
11
8
12
6
10
7
11
10
5
8
5
5
6
11
14
8
11
7
5
10
7
13
10
8
10
14
7
14
11
12
7
9
11
11
10
11
13
12
14
12
7
12
8
13
11
13
20
14
14
13
16
14
11
12
14
18
18
10
11
10
16
21
16
16
27
12
18
19
13
14
10
21
19
21
18
21
18
17
15
22
22
25
18
20
21
15
22
18
20
26
19
32
24
20
27
27
27
28
23
24
26
22
25
20
22
17
25
36
29
39
30
31
17
26
35
33
26
28
29
36
26
34
33
24
33
33
31
34
31
38
34
29
29
40
41
40
35
32
34
34
31
27
34
37
32
36
43
34
36
27
34
30
34
38
33
25
32
30
39
38
32
26
37
45
39
23
29
34
24
28
32
42
29
41
34
25
24
28
29
26
31
21
19
27
31
38
35
29
23
27
33
25
22
20
21
23
22
19
22
24
17
29
18
29
20
27
28
20
21
23
31
20
25
17
18
15
11
15
13
6
11
10
16
7
12
5
6
8
6
5
5
2
1
0
2
1
0
0
0
0
0
0
0
0
0
0
0
0
0
0
0
0
0
0
0
0
0
0
0
0
0
0
0
0
0
0
0
0
0
0
0
0
0
0
0
0
0
0
0
0
0
0
0
0
0
0
0
0
0
0
0
0
2
0
0
0
0
0
0
0
0
0
0
0
0
0
0
0
0
0
0
0
0
0
0
0
0
0
0
0
0
0
0
0
0
0
0
0
0
0
0
0
0
0
0
0
0
0
0
0
0
0
0
0
0
0
0
0
0
0
0
0
0
0
0
0
0
0
<<END>>
