# Supplementary material for: Zurbarán attribution hypothesis supported by pigment analysis and multiband images observation of four paintings by his workshop
Source: Sci Rep. 2023 Jan 16;13:844. doi: 10.1038/s41598-023-27677-2 (PMC9842728; doi:10.1038/s41598-023-27677-2)
Supplement: Supplementary file 1 — Supplementary Information. [file 41598_2023_27677_MOESM1_ESM.zip › Raw_Data/San Bruno/XRF/cara 1 (21).mca]

<<PMCA SPECTRUM>>
TAG - live_data
DESCRIPTION - 
GAIN - 2
THRESHOLD - 10
LIVE_MODE - 0
PRESET_TIME - 200
LIVE_TIME - 200.000000
REAL_TIME - 202.466667
START_TIME - 04/16/2021 12:29:10
SERIAL_NUMBER - 2259
<<CALIBRATION>>
LABEL - Channel
77 2.957
411 15.774
<<DATA>>
0
0
0
0
0
0
0
0
0
46
385
384
356
324
319
297
256
245
222
229
191
206
147
182
185
147
138
140
135
115
119
119
127
133
112
134
143
148
145
141
131
158
141
135
113
136
137
116
116
138
139
127
139
134
143
135
136
155
126
145
150
255
378
524
574
602
509
359
233
170
118
119
131
99
108
88
94
112
130
136
111
91
119
119
87
83
90
89
81
98
106
100
96
100
85
98
126
125
152
115
117
92
70
74
78
93
75
74
68
84
60
58
77
66
68
75
69
69
62
67
62
68
75
64
62
63
68
78
69
53
59
57
65
79
56
53
65
57
50
58
65
56
57
68
68
65
69
59
62
70
56
75
78
94
72
68
74
57
58
70
68
80
118
186
288
375
460
436
345
242
123
69
72
71
67
70
64
81
75
68
106
120
131
137
138
116
117
92
71
74
81
87
119
119
107
116
109
79
86
77
88
93
96
139
244
334
582
724
861
789
593
428
212
123
91
89
90
89
67
81
72
95
104
111
110
113
126
188
215
199
266
269
292
345
535
821
1011
1315
1271
1072
768
461
264
214
165
142
141
141
133
116
129
138
155
178
174
206
241
222
285
265
275
283
271
387
542
921
1772
3269
6009
10038
15075
20081
22943
21769
17419
11814
6450
2977
1265
506
258
198
168
149
131
134
123
157
158
226
338
384
481
526
444
392
287
176
167
126
149
158
157
166
181
177
223
200
260
297
403
515
628
788
1016
1241
1347
1603
1843
2239
3102
5044
7870
11680
14877
16976
16538
13884
9996
6402
3850
2476
1514
1151
895
733
670
564
425
297
216
167
117
123
114
121
117
78
66
61
61
54
63
67
58
75
69
59
72
79
80
89
93
107
117
137
144
147
153
177
142
157
145
176
261
383
572
924
1173
1591
1706
1678
1325
1064
755
526
399
393
469
555
557
571
517
407
348
304
264
265
363
541
862
1257
1774
2480
3009
3425
3344
2946
2289
1531
1027
538
278
146
89
61
52
59
56
54
64
65
48
57
60
65
52
61
65
55
62
57
64
75
56
64
58
59
57
49
78
79
72
67
73
87
98
104
136
182
245
329
397
500
585
578
537
447
347
272
188
168
168
162
107
117
89
98
91
64
71
52
52
50
62
77
66
79
62
67
69
76
61
77
80
79
54
80
58
64
80
81
68
75
60
77
60
72
64
62
70
75
69
63
77
78
81
66
71
60
82
75
70
98
60
67
69
65
70
75
58
80
64
68
64
79
96
76
68
66
69
64
76
54
89
67
75
75
73
70
81
78
76
78
75
66
69
66
58
71
60
70
74
51
58
73
72
64
54
78
68
61
77
58
76
59
62
77
54
73
57
64
73
46
79
60
55
69
61
71
62
67
55
70
61
58
64
61
61
84
62
61
58
73
64
47
64
59
67
58
75
70
57
67
59
57
62
58
56
78
45
50
53
52
47
43
60
42
45
61
55
52
49
50
60
57
48
58
48
55
54
68
50
60
36
53
37
59
53
69
65
88
95
106
113
105
122
157
139
134
124
102
124
113
76
82
48
50
53
47
43
54
38
49
42
38
42
36
39
44
54
50
46
45
45
31
38
47
38
44
51
31
42
32
38
42
48
36
66
38
38
36
39
48
47
60
40
40
33
38
37
42
39
37
51
62
43
36
45
34
49
34
42
44
41
45
46
42
37
37
44
44
37
43
40
56
36
45
57
60
63
40
66
58
50
57
60
49
55
44
46
43
43
38
44
50
52
48
32
48
37
35
54
38
46
59
37
49
30
42
39
46
43
35
40
46
49
53
56
33
47
32
42
36
43
54
44
38
41
54
45
48
52
36
52
39
51
45
44
32
36
40
36
48
37
40
58
45
39
37
47
36
43
49
43
27
33
41
47
39
33
31
38
29
43
52
37
31
45
57
36
37
47
33
40
33
37
36
31
36
41
38
48
23
30
32
44
37
41
36
35
55
38
37
34
38
37
37
33
30
38
36
30
31
36
33
31
26
35
28
31
41
28
23
23
32
24
27
27
27
29
27
13
22
24
26
22
23
21
23
24
15
14
11
17
14
7
13
12
11
7
10
5
9
6
6
4
6
5
1
2
1
0
0
3
1
1
1
1
0
0
1
1
0
2
0
0
0
0
0
0
0
2
1
0
0
0
2
0
0
1
0
2
1
0
0
0
0
0
0
1
2
2
1
0
0
0
0
0
0
0
1
0
0
1
0
1
0
1
0
1
2
0
2
1
4
2
2
2
1
2
1
8
35
3
0
0
0
0
0
0
0
0
0
0
0
0
0
0
0
0
0
0
0
0
0
0
0
0
0
0
0
0
0
0
0
0
0
0
0
0
0
0
0
0
0
0
0
0
0
0
0
0
0
<<END>>
