# Supplementary material for: Zurbarán attribution hypothesis supported by pigment analysis and multiband images observation of four paintings by his workshop
Source: Sci Rep. 2023 Jan 16;13:844. doi: 10.1038/s41598-023-27677-2 (PMC9842728; doi:10.1038/s41598-023-27677-2)
Supplement: Supplementary file 1 — Supplementary Information. [file 41598_2023_27677_MOESM1_ESM.zip › Raw_Data/San Bruno/XRF/cara 2 (22).mca]

<<PMCA SPECTRUM>>
TAG - live_data
DESCRIPTION - 
GAIN - 2
THRESHOLD - 10
LIVE_MODE - 0
PRESET_TIME - 200
LIVE_TIME - 200.000000
REAL_TIME - 201.373333
START_TIME - 04/16/2021 12:35:28
SERIAL_NUMBER - 2259
<<CALIBRATION>>
LABEL - Channel
77 2.957
411 15.774
<<DATA>>
0
0
0
0
0
0
0
0
0
63
301
249
204
206
184
197
177
134
150
143
122
134
120
123
102
112
105
93
93
107
87
89
104
98
100
96
83
97
95
105
89
94
98
100
95
69
75
76
92
82
87
78
90
100
96
97
101
99
90
89
91
114
140
193
204
197
203
129
106
84
81
87
61
76
59
62
80
68
71
71
76
83
79
81
55
63
103
95
87
90
72
71
77
65
121
172
255
301
302
194
113
61
61
75
70
102
88
67
62
49
37
45
38
46
51
52
51
57
65
56
42
51
54
58
38
45
40
44
40
55
55
43
44
55
48
44
37
49
51
55
41
62
40
42
44
47
44
49
53
35
69
116
154
209
197
170
112
103
69
84
83
134
331
716
1448
2327
2925
2790
2145
1167
465
196
74
54
42
58
47
56
86
105
190
311
421
503
424
325
187
104
68
33
55
51
87
102
88
66
73
55
53
61
50
67
86
157
273
594
994
1438
1707
1692
1233
780
384
140
74
45
44
44
42
45
56
65
65
77
104
93
105
136
206
264
275
287
275
219
203
262
321
395
412
352
236
156
91
79
66
65
57
62
55
53
47
63
61
60
72
77
84
110
85
94
118
96
114
146
147
308
499
942
1662
2906
4551
5938
6983
6955
5745
3942
2299
1045
429
192
100
72
94
51
61
63
64
60
78
89
104
152
179
189
174
131
118
81
83
81
57
64
66
77
90
80
85
100
137
126
147
186
245
266
367
437
482
555
635
717
1008
1558
2509
3768
4802
5714
5714
4721
3581
2251
1453
899
569
410
366
312
289
256
210
165
128
122
128
113
127
108
121
109
80
96
73
71
63
67
70
76
78
87
78
118
110
127
167
193
196
199
191
199
140
140
134
137
115
134
145
194
297
402
562
665
778
686
706
591
405
330
292
273
267
325
329
332
333
291
284
256
215
298
401
583
839
1317
1852
2583
3232
3661
3725
3384
2842
1930
1268
745
354
256
130
130
117
127
85
109
100
110
97
101
114
112
100
119
108
117
123
109
116
124
135
119
119
138
128
142
99
121
118
104
130
143
149
182
210
275
288
400
509
663
652
717
693
587
474
342
254
231
197
205
205
162
194
140
128
143
110
107
111
110
104
121
133
126
119
141
123
102
132
136
116
126
123
112
122
130
141
120
119
109
121
125
118
100
127
113
131
111
119
112
114
115
145
105
112
124
120
120
120
121
126
116
138
121
116
124
108
108
123
115
126
119
107
108
113
114
114
125
113
94
125
109
118
96
105
130
125
112
105
101
108
91
105
108
84
100
99
112
114
104
95
117
111
120
112
107
99
93
105
122
97
99
99
89
93
95
92
85
102
92
91
87
127
104
86
99
92
88
104
76
92
103
99
81
110
95
84
86
103
93
74
84
90
97
79
84
81
90
91
78
77
74
77
64
87
82
94
68
88
83
79
93
89
71
71
89
72
83
85
74
76
77
72
90
83
73
72
77
71
64
64
80
79
74
70
65
80
77
96
80
74
83
60
79
80
81
91
87
96
77
64
71
62
72
66
62
58
54
65
50
62
63
72
66
53
45
68
56
63
60
55
56
70
59
51
50
46
56
57
59
70
50
48
61
50
55
63
56
53
58
53
40
41
51
48
56
51
41
54
46
54
62
45
65
51
47
49
46
63
49
57
42
41
56
43
58
52
47
43
42
52
51
59
42
51
41
51
54
50
64
56
48
43
45
40
50
47
49
49
43
41
49
55
45
53
49
52
47
49
61
50
47
69
45
41
45
52
47
56
38
54
56
41
48
53
49
55
41
55
53
49
36
46
47
59
48
44
49
49
49
45
39
40
33
45
41
43
44
40
43
41
38
50
44
40
35
40
44
50
42
47
37
52
38
34
46
43
47
50
41
48
42
42
42
41
37
40
42
40
33
44
29
38
36
39
44
36
40
43
48
31
34
39
31
40
46
34
31
29
47
47
38
31
35
38
30
33
38
25
36
29
29
34
31
36
27
34
40
34
27
34
33
23
28
34
31
17
17
33
37
28
26
24
19
19
19
25
20
23
14
15
16
14
13
17
16
15
10
12
9
10
7
9
8
6
5
2
2
1
5
4
1
0
0
1
0
0
0
0
0
0
0
0
1
0
1
1
0
1
0
0
0
0
2
0
0
0
0
0
0
2
0
1
0
0
0
0
1
0
0
0
0
1
0
0
0
0
0
0
0
0
0
1
3
0
0
0
0
0
0
0
0
1
0
1
0
2
1
3
12
2
0
0
0
0
0
0
0
0
0
0
0
0
0
0
0
0
0
0
0
0
0
0
0
0
0
0
0
0
0
0
0
0
0
0
0
0
0
0
0
0
0
0
0
0
0
0
0
0
0
<<END>>
