# Supplementary material for: Zurbarán attribution hypothesis supported by pigment analysis and multiband images observation of four paintings by his workshop
Source: Sci Rep. 2023 Jan 16;13:844. doi: 10.1038/s41598-023-27677-2 (PMC9842728; doi:10.1038/s41598-023-27677-2)
Supplement: Supplementary file 1 — Supplementary Information. [file 41598_2023_27677_MOESM1_ESM.zip › Raw_Data/San Bruno/XRF/cielo 1 (12).mca]

<<PMCA SPECTRUM>>
TAG - live_data
DESCRIPTION - 
GAIN - 2
THRESHOLD - 10
LIVE_MODE - 0
PRESET_TIME - 200
LIVE_TIME - 200.000000
REAL_TIME - 202.146667
START_TIME - 04/16/2021 10:40:00
SERIAL_NUMBER - 2259
<<CALIBRATION>>
LABEL - Channel
77 2.957
411 15.774
<<DATA>>
0
0
0
0
0
0
0
0
0
38
308
315
253
271
232
186
221
213
175
175
165
149
144
146
133
125
120
102
120
91
106
105
108
128
106
139
120
119
121
133
123
112
109
111
79
100
126
96
90
115
85
96
105
107
116
101
121
123
129
104
155
223
362
494
450
455
358
237
165
106
99
108
93
97
85
78
104
98
105
103
91
78
91
89
86
79
73
65
57
61
57
63
62
70
66
94
107
103
88
109
70
65
63
62
54
55
74
57
47
51
54
54
58
62
55
61
71
45
58
50
50
54
47
48
54
67
64
52
60
52
50
73
56
58
60
68
54
50
44
46
57
55
50
43
48
60
57
51
43
61
65
44
59
60
73
56
48
65
45
43
65
75
41
67
80
112
183
241
228
163
117
87
59
52
68
71
46
68
83
95
135
127
155
107
125
115
96
72
60
63
51
56
69
81
106
140
113
96
82
73
83
59
63
61
69
77
84
75
98
100
117
88
90
90
83
84
81
89
57
65
74
76
75
78
89
112
85
98
106
140
134
129
135
134
166
272
370
680
954
1189
1256
1053
691
426
221
178
137
122
135
124
116
123
115
123
131
171
199
252
313
375
436
449
429
337
299
280
355
436
801
1562
3158
6061
10735
16162
20722
21969
19369
13887
8184
4076
1687
624
331
224
172
150
123
117
129
99
126
120
231
263
371
430
483
444
321
239
172
164
168
142
157
201
255
284
363
310
330
298
322
355
436
506
704
860
1081
1245
1398
1372
1482
1915
3136
5618
9437
13484
16256
16500
14149
10456
6739
3977
2396
1590
1018
837
782
683
629
444
320
202
146
138
87
124
116
101
85
75
59
46
46
45
52
55
74
62
85
62
57
70
65
69
83
88
86
120
127
114
137
120
119
130
113
120
155
222
405
758
1036
1491
1561
1590
1332
934
606
445
318
295
367
480
565
551
442
389
353
235
149
154
134
228
383
641
1117
1709
2254
2684
2878
2550
2129
1522
967
555
269
165
100
48
45
51
43
47
40
50
36
47
56
42
48
45
57
49
44
45
45
56
55
44
46
59
38
71
66
53
49
48
50
64
50
67
68
73
109
159
240
353
422
489
499
493
407
265
198
141
132
108
137
106
97
61
79
46
56
57
42
57
59
47
58
55
62
53
55
53
57
45
69
59
52
71
72
53
59
50
56
47
50
58
57
58
56
70
40
55
50
47
54
59
47
48
63
52
53
45
58
47
45
41
55
52
60
64
62
55
61
57
76
56
52
63
59
60
58
63
63
55
58
69
59
64
57
59
72
65
69
68
49
60
64
59
61
63
63
67
46
63
58
62
57
47
59
47
50
65
52
46
61
62
65
66
69
58
71
68
48
50
55
66
56
51
49
38
58
54
56
65
47
46
53
52
46
58
70
50
54
59
48
53
49
58
46
62
53
57
48
57
54
44
61
38
49
58
45
57
59
65
42
57
44
47
53
47
47
60
49
49
32
40
53
50
53
57
48
44
46
46
44
56
37
51
47
50
56
36
42
47
44
50
40
48
55
59
47
42
54
48
62
62
53
46
40
46
42
51
33
27
35
43
32
41
51
34
47
41
37
50
39
29
49
42
42
51
37
44
44
49
38
39
34
46
47
45
27
32
50
45
43
40
40
44
44
35
36
32
39
40
45
37
42
45
47
35
48
39
40
46
39
54
40
32
30
30
38
43
39
35
36
52
54
36
24
42
41
37
53
37
40
31
28
43
50
45
35
53
28
38
46
43
43
43
29
38
39
36
36
30
44
36
27
37
42
40
45
38
29
31
36
40
37
38
38
47
38
29
44
35
41
34
31
42
29
39
31
34
35
33
37
44
36
33
29
42
42
46
44
29
36
40
32
27
38
32
32
33
41
45
28
21
34
39
31
32
28
45
29
37
30
30
33
35
34
30
36
30
37
36
30
28
39
29
33
29
42
39
37
32
22
29
36
38
23
35
31
39
25
32
27
30
28
28
27
29
28
28
34
46
24
29
29
30
21
31
24
31
23
20
29
22
24
20
23
13
34
24
21
16
13
23
14
18
11
18
17
14
17
6
7
10
17
8
11
7
5
4
4
6
2
2
2
2
0
0
0
1
2
0
0
1
1
1
0
0
0
0
0
0
0
1
1
0
0
0
0
0
0
0
0
0
0
0
1
2
1
0
0
0
0
0
0
0
1
0
0
0
1
1
0
0
2
1
0
1
0
1
1
2
0
0
2
0
1
17
11
0
0
0
0
0
0
0
0
0
0
0
0
0
0
0
0
0
0
0
0
0
0
0
0
0
0
0
0
0
0
0
0
0
0
0
0
0
0
0
0
0
0
0
0
0
0
0
0
0
0
0
0
0
0
0
0
0
0
0
<<END>>
