# Supplementary material for: Zurbarán attribution hypothesis supported by pigment analysis and multiband images observation of four paintings by his workshop
Source: Sci Rep. 2023 Jan 16;13:844. doi: 10.1038/s41598-023-27677-2 (PMC9842728; doi:10.1038/s41598-023-27677-2)
Supplement: Supplementary file 1 — Supplementary Information. [file 41598_2023_27677_MOESM1_ESM.zip › Raw_Data/San Bruno/XRF/cielo 2 (20).mca]

<<PMCA SPECTRUM>>
TAG - live_data
DESCRIPTION - 
GAIN - 2
THRESHOLD - 10
LIVE_MODE - 0
PRESET_TIME - 200
LIVE_TIME - 200.000000
REAL_TIME - 202.106667
START_TIME - 04/16/2021 12:16:59
SERIAL_NUMBER - 2259
<<CALIBRATION>>
LABEL - Channel
77 2.957
411 15.774
<<DATA>>
0
0
0
0
0
0
0
0
0
35
363
289
314
297
250
214
228
202
175
212
188
154
155
142
150
114
126
119
119
126
112
125
104
110
109
113
130
133
121
143
114
111
114
123
113
117
128
113
94
118
86
102
119
118
132
134
90
110
117
122
135
159
226
267
354
273
259
183
140
97
116
90
85
98
82
83
73
92
91
88
104
96
91
67
68
93
115
109
93
91
77
84
61
75
90
113
142
145
171
128
98
71
76
69
70
74
59
68
72
51
54
48
74
55
67
55
57
52
55
61
57
61
57
50
49
65
47
57
62
53
49
46
44
55
52
58
46
65
61
62
49
50
46
56
68
63
53
67
63
57
66
66
73
87
82
94
55
62
61
70
73
89
163
275
477
754
870
877
621
315
173
99
69
79
77
93
172
300
390
581
629
523
383
338
221
135
107
81
69
76
100
157
223
294
348
255
235
151
130
133
81
84
81
68
75
82
109
111
140
117
117
112
100
100
110
99
88
79
86
82
77
95
107
121
109
109
98
109
107
126
102
139
159
237
379
589
865
962
985
833
604
362
245
172
152
122
132
118
111
121
126
121
124
146
134
122
146
165
199
180
197
190
264
295
405
744
1376
2603
4718
8134
12280
16500
18382
17447
14125
9295
5217
2332
1093
577
449
324
232
168
160
132
90
131
123
199
255
337
372
391
368
296
239
162
164
161
196
204
232
224
248
226
208
210
192
248
328
433
503
596
797
928
1084
1262
1401
1695
2456
3708
6034
8894
11599
13369
12818
10662
7674
4979
3025
1897
1259
932
780
743
690
625
432
292
244
202
201
190
174
190
175
131
96
103
69
70
64
60
62
76
57
65
77
83
76
123
118
108
130
135
143
153
141
158
147
139
155
190
206
316
552
716
1014
1359
1466
1420
1264
891
617
467
394
392
400
489
549
528
497
401
338
252
257
273
393
542
853
1414
1995
2646
3285
3594
3735
3262
2595
1785
1066
562
286
152
95
72
74
86
64
72
59
75
70
78
76
65
78
79
92
75
81
71
63
80
94
77
82
94
85
83
63
87
78
102
79
99
116
147
169
208
283
377
456
549
678
642
639
537
386
272
256
187
181
171
154
122
110
100
86
80
71
69
69
72
97
73
75
96
77
80
86
74
58
78
76
92
93
88
83
81
83
82
81
76
82
93
79
92
99
63
71
95
77
89
86
85
70
73
63
75
90
85
72
68
68
78
99
76
80
67
88
85
93
82
94
79
83
70
85
75
71
88
82
58
91
80
84
88
75
74
80
97
75
80
88
81
78
93
78
84
61
90
75
84
89
71
92
83
68
72
70
78
71
74
86
73
71
85
75
72
75
73
71
69
74
66
94
62
81
72
62
61
65
89
64
68
73
78
61
63
67
74
74
77
63
73
87
82
74
73
59
67
74
63
66
65
67
73
75
47
71
57
53
74
64
69
76
69
45
51
58
62
54
71
71
70
50
62
57
62
61
62
71
62
69
63
59
53
68
72
58
61
61
47
69
50
62
59
67
53
45
63
52
60
47
63
62
56
45
40
46
51
46
42
46
56
46
39
51
64
45
45
57
45
49
38
55
43
50
43
55
48
40
57
52
66
56
50
30
43
47
53
49
52
48
52
36
43
52
46
52
51
55
37
44
45
52
41
57
41
42
56
33
61
38
41
39
58
46
43
43
38
43
68
29
34
52
37
50
44
54
56
47
48
44
53
41
58
45
47
37
45
28
47
58
47
48
39
36
46
45
43
52
42
39
34
37
40
49
40
48
34
40
37
53
47
50
40
38
43
31
46
40
38
38
47
39
46
51
35
57
44
37
44
46
38
43
39
35
36
41
33
40
25
46
42
49
41
26
43
44
36
40
51
48
46
45
39
32
37
46
31
48
50
45
39
39
38
50
45
28
32
37
28
42
46
41
39
35
41
42
31
44
32
42
47
45
30
38
38
33
39
42
27
36
37
39
32
37
42
28
32
34
29
38
32
34
33
38
23
29
25
29
25
23
28
35
34
31
24
18
16
31
29
23
20
23
23
17
25
29
21
12
12
11
8
14
5
15
17
11
7
9
7
9
8
4
3
2
2
2
0
1
0
0
0
1
0
1
0
1
0
0
0
1
1
0
1
1
1
0
0
0
0
0
1
1
1
0
0
1
0
0
0
0
0
2
0
0
0
0
0
0
0
0
0
0
1
1
1
1
1
1
0
2
0
0
0
0
0
0
2
1
0
3
1
0
0
0
3
0
3
8
19
0
0
0
0
0
0
0
0
0
0
0
0
0
0
0
0
0
0
0
0
0
0
0
0
0
0
0
0
0
0
0
0
0
0
0
0
0
0
0
0
0
0
0
0
0
0
0
0
0
0
<<END>>
