# Supplementary material for: Zurbarán attribution hypothesis supported by pigment analysis and multiband images observation of four paintings by his workshop
Source: Sci Rep. 2023 Jan 16;13:844. doi: 10.1038/s41598-023-27677-2 (PMC9842728; doi:10.1038/s41598-023-27677-2)
Supplement: Supplementary file 1 — Supplementary Information. [file 41598_2023_27677_MOESM1_ESM.zip › Raw_Data/San Bruno/XRF/diente (26).mca]

<<PMCA SPECTRUM>>
TAG - live_data
DESCRIPTION - 
GAIN - 2
THRESHOLD - 10
LIVE_MODE - 0
PRESET_TIME - 200
LIVE_TIME - 200.000000
REAL_TIME - 202.200000
START_TIME - 04/16/2021 13:22:00
SERIAL_NUMBER - 2259
<<CALIBRATION>>
LABEL - Channel
77 2.957
411 15.774
<<DATA>>
0
0
0
0
0
0
0
0
0
31
358
342
308
258
266
256
262
220
209
228
178
179
154
166
148
161
160
141
122
116
134
132
110
112
107
131
132
123
141
123
121
122
113
114
100
107
105
119
120
114
110
90
100
137
125
116
106
147
131
131
138
237
381
494
589
556
516
377
220
144
135
113
107
95
91
89
75
95
90
119
123
103
84
95
75
87
78
77
78
83
84
73
73
64
88
114
119
165
143
118
86
71
65
71
62
67
81
63
67
59
65
55
68
53
63
53
68
59
56
73
53
47
50
61
52
62
63
56
57
56
63
55
58
52
56
67
60
49
58
70
59
53
63
54
58
65
60
45
52
53
64
60
80
80
88
78
73
64
62
59
72
77
122
191
346
528
607
679
502
316
164
96
79
84
67
63
63
64
67
86
114
123
152
171
170
142
108
81
62
57
64
77
102
121
83
94
64
73
77
73
53
78
56
75
70
105
119
112
144
140
135
106
102
72
89
76
80
73
88
66
88
85
97
87
101
109
99
115
151
131
111
142
154
276
388
632
949
1141
1195
1075
795
513
270
193
146
128
128
133
114
135
109
117
142
153
140
156
211
187
197
187
220
212
281
275
453
712
1257
2564
4576
7679
12167
16347
19569
19981
16999
12011
7091
3480
1570
628
296
191
152
132
113
106
118
120
151
182
260
330
385
409
460
358
248
196
159
142
118
102
117
114
142
151
160
181
210
241
287
422
507
735
804
965
1168
1306
1613
1811
2459
3592
5668
8624
11818
14187
14476
12577
9777
6574
4140
2480
1544
1078
877
696
610
538
423
325
238
195
125
128
116
123
104
82
80
70
67
79
60
61
70
65
72
71
81
81
87
100
108
130
131
148
150
151
165
173
158
141
136
187
208
322
479
668
937
1324
1458
1498
1362
1078
751
588
388
379
422
459
509
539
519
458
340
289
260
257
300
454
632
958
1415
1952
2464
2940
3112
3093
2535
1806
1214
654
392
211
121
74
78
56
64
66
54
72
70
75
65
85
66
84
63
77
74
64
65
76
80
87
67
78
72
76
86
94
84
86
81
93
95
126
123
176
214
261
353
443
522
570
532
505
437
316
203
189
193
182
129
134
118
103
89
78
78
86
87
90
64
74
74
78
75
82
82
74
75
88
91
84
78
92
72
91
73
96
77
64
79
95
72
83
73
78
82
79
83
68
71
99
78
82
73
73
63
69
72
69
78
81
92
84
77
71
95
76
76
74
94
76
70
90
102
80
65
91
85
94
77
89
87
89
78
90
83
80
83
78
94
89
95
74
87
96
73
76
75
71
71
75
78
77
67
87
83
80
67
72
71
75
78
72
73
69
79
76
65
83
85
86
64
69
71
61
69
70
81
76
76
65
72
65
84
69
64
68
83
70
65
74
51
73
59
70
73
67
62
74
64
57
66
68
55
78
49
69
57
61
68
67
71
66
55
72
56
65
62
57
67
59
65
57
64
75
44
57
48
60
50
61
57
68
57
65
58
61
64
61
68
52
57
66
67
72
75
67
67
51
70
64
59
50
44
53
52
41
60
45
50
43
48
64
62
56
55
55
51
52
41
33
58
52
46
59
55
51
50
47
45
43
52
42
53
38
35
44
42
35
52
42
55
40
45
59
52
53
57
41
60
42
45
43
63
42
38
35
34
44
58
43
43
56
49
54
52
47
50
48
48
42
42
51
40
62
44
47
53
41
32
43
48
36
51
57
48
32
27
36
53
46
41
42
42
43
45
42
39
48
47
52
51
49
50
44
47
38
39
46
35
48
38
38
43
45
36
57
44
36
36
50
57
50
48
66
45
46
51
35
44
64
31
45
48
37
35
35
38
32
44
47
47
36
28
46
43
35
34
40
37
44
39
47
43
39
50
38
38
33
37
39
49
42
44
34
39
37
37
33
38
43
28
40
32
32
50
34
32
38
46
48
35
43
36
34
35
36
38
27
48
44
43
29
30
43
31
37
32
26
39
36
26
27
33
27
31
38
27
31
31
27
25
27
24
22
28
20
20
25
23
15
15
26
19
16
25
16
12
14
20
15
14
15
10
12
10
10
10
5
9
4
6
3
4
4
2
1
0
0
0
0
0
0
0
0
0
0
1
0
0
0
0
1
0
0
0
0
0
0
0
0
2
0
0
0
0
0
0
0
0
0
1
0
0
0
1
0
0
1
0
1
0
0
0
0
0
0
0
0
0
1
0
0
1
1
0
0
1
0
0
2
2
0
0
0
1
2
2
14
17
0
0
0
0
0
0
0
0
0
0
0
0
0
0
0
0
0
0
0
0
0
0
0
0
0
0
0
0
0
0
0
0
0
0
0
0
0
0
0
0
0
0
0
0
0
0
0
0
0
<<END>>
