# Supplementary material for: Zurbarán attribution hypothesis supported by pigment analysis and multiband images observation of four paintings by his workshop
Source: Sci Rep. 2023 Jan 16;13:844. doi: 10.1038/s41598-023-27677-2 (PMC9842728; doi:10.1038/s41598-023-27677-2)
Supplement: Supplementary file 1 — Supplementary Information. [file 41598_2023_27677_MOESM1_ESM.zip › Raw_Data/San Bruno/XRF/edificio (10).mca]

<<PMCA SPECTRUM>>
TAG - live_data
DESCRIPTION - 
GAIN - 2
THRESHOLD - 10
LIVE_MODE - 0
PRESET_TIME - 200
LIVE_TIME - 200.000000
REAL_TIME - 201.786667
START_TIME - 04/15/2021 14:01:27
SERIAL_NUMBER - 2259
<<CALIBRATION>>
LABEL - Channel
78 2.957
404 15.774
<<DATA>>
0
0
0
0
0
0
0
0
0
21
265
305
277
238
243
217
205
188
177
166
163
176
148
139
138
155
124
120
127
100
97
111
94
114
116
108
102
120
116
108
107
114
102
108
110
99
97
113
100
104
94
103
95
92
119
117
120
114
100
119
127
166
225
325
415
372
352
243
168
123
105
80
108
89
94
67
92
91
100
101
81
78
70
76
68
84
61
72
68
79
72
67
67
69
80
139
198
238
215
165
101
82
57
66
74
86
99
63
69
50
47
60
59
46
46
39
72
68
79
60
70
46
57
55
58
43
58
62
52
56
59
60
65
55
54
50
38
46
56
52
33
42
49
46
58
48
58
49
51
52
66
63
53
68
65
60
53
72
51
69
72
80
136
261
489
812
1021
1104
740
466
199
101
73
55
47
59
65
61
77
94
152
178
216
250
215
163
105
79
81
55
75
76
90
108
126
135
89
84
70
77
88
98
128
239
448
863
1542
2353
2942
2914
2210
1332
650
246
124
95
73
64
62
61
63
82
80
93
114
149
146
196
298
430
483
506
411
335
338
410
612
717
745
698
477
341
175
141
110
99
91
71
99
85
91
84
89
85
97
121
112
117
112
142
138
161
185
229
311
451
832
1548
2818
4626
7715
10692
12597
12903
11096
7647
4376
2109
819
367
182
136
120
95
94
92
82
87
117
151
167
215
253
296
286
227
196
144
111
92
88
95
100
110
115
102
120
127
161
183
230
294
315
480
496
686
804
917
1040
1224
1511
2343
3750
5703
7738
9357
9510
8469
6450
4208
2637
1494
1010
732
561
508
443
379
313
288
166
154
128
111
132
119
93
98
90
73
61
56
77
60
61
56
74
77
82
97
84
119
128
151
171
168
174
155
150
165
160
140
145
161
162
236
348
485
677
920
1100
1078
1037
811
578
406
313
294
337
384
419
402
428
409
323
311
251
312
403
566
812
1161
1711
2452
3217
3780
3918
3798
3088
2282
1474
828
438
262
143
90
86
81
78
82
88
87
84
107
75
76
79
85
80
85
77
93
104
91
103
106
114
106
101
108
104
96
115
120
112
121
136
162
165
234
258
319
438
551
657
726
743
645
519
363
288
240
195
223
176
133
143
127
117
89
114
94
103
94
78
96
101
92
105
100
71
107
77
93
104
100
90
109
94
98
106
76
111
99
108
90
104
91
86
97
102
103
83
92
99
91
100
94
109
87
111
104
95
110
90
97
82
93
77
108
106
107
93
119
113
96
79
95
87
103
87
109
90
95
98
89
85
91
99
92
83
100
89
103
93
89
95
96
103
91
95
102
102
78
82
78
82
89
92
87
75
75
89
66
76
96
81
73
87
73
71
79
72
83
92
73
79
88
79
85
91
89
66
88
78
85
73
80
75
70
94
60
77
67
69
73
72
82
61
60
81
77
69
78
88
73
67
74
68
66
82
68
65
57
79
68
64
71
70
70
69
65
68
67
57
91
74
72
63
62
64
62
60
71
63
55
82
78
59
55
58
63
68
57
80
58
60
71
62
63
75
71
73
59
56
58
64
67
57
56
49
54
54
49
47
55
63
47
63
43
59
66
47
50
48
50
52
56
51
37
44
49
51
60
60
53
58
40
42
54
50
41
53
46
35
41
25
46
45
48
54
48
51
56
54
50
55
51
46
41
45
40
47
47
44
45
48
46
48
50
44
62
57
37
53
54
41
54
54
48
45
45
47
59
48
40
45
27
41
45
40
50
48
49
56
51
52
42
53
45
34
50
47
48
51
54
43
36
56
43
42
38
46
43
59
42
62
54
48
32
42
46
28
44
36
48
56
50
61
49
46
51
49
43
40
49
41
34
51
31
39
31
52
38
36
42
45
43
47
42
43
33
42
46
39
36
36
45
46
47
43
35
38
38
47
35
50
45
43
39
51
36
38
37
43
36
40
44
49
45
21
50
34
34
30
49
40
62
46
44
41
37
40
42
38
36
47
34
42
22
34
42
40
44
40
32
42
29
38
23
33
28
31
31
23
28
33
29
28
22
25
21
25
24
29
19
25
20
17
28
22
18
17
23
15
15
20
8
15
9
10
13
6
14
12
7
13
4
3
5
2
1
1
2
1
1
2
1
0
0
0
0
0
0
1
1
1
0
1
1
1
0
0
0
0
0
0
1
0
0
1
0
1
1
1
0
0
0
0
1
1
1
2
0
0
0
0
1
0
0
0
0
0
0
0
1
0
0
0
0
0
0
1
0
0
2
0
0
0
2
3
0
5
9
14
0
0
0
0
0
0
0
0
0
0
0
0
0
0
0
0
0
0
0
0
0
0
0
0
0
0
0
0
0
0
0
0
0
0
0
0
0
0
0
0
0
0
0
0
0
0
0
0
0
<<END>>
