# Supplementary material for: Zurbarán attribution hypothesis supported by pigment analysis and multiband images observation of four paintings by his workshop
Source: Sci Rep. 2023 Jan 16;13:844. doi: 10.1038/s41598-023-27677-2 (PMC9842728; doi:10.1038/s41598-023-27677-2)
Supplement: Supplementary file 1 — Supplementary Information. [file 41598_2023_27677_MOESM1_ESM.zip › Raw_Data/San Bruno/XRF/gris suelo (1).mca]

<<PMCA SPECTRUM>>
TAG - live_data
DESCRIPTION - 
GAIN - 2
THRESHOLD - 10
LIVE_MODE - 0
PRESET_TIME - 200
LIVE_TIME - 200.000000
REAL_TIME - 201.720000
START_TIME - 04/15/2021 11:30:15
SERIAL_NUMBER - 2259
<<CALIBRATION>>
LABEL - Channel
78 2.957
409 15.774
<<DATA>>
0
0
0
0
0
0
0
0
0
24
277
262
212
230
208
192
197
214
175
135
157
131
132
115
104
118
115
89
91
104
89
98
110
104
93
113
102
101
111
132
104
97
101
86
82
86
97
91
95
91
115
113
80
104
97
139
124
118
130
100
121
188
366
402
499
495
422
277
161
95
96
94
83
76
63
85
75
91
93
107
90
81
91
73
75
74
65
73
84
77
61
64
73
66
97
124
267
316
260
211
114
72
59
71
76
90
95
66
69
59
49
55
50
45
48
47
57
40
56
54
55
46
44
65
56
51
62
56
54
73
44
49
48
52
49
40
42
53
58
49
53
43
58
50
62
56
49
51
51
50
48
60
58
80
66
79
67
61
47
46
52
56
82
159
303
599
844
967
863
520
265
113
86
59
55
60
58
42
41
55
67
102
151
192
199
176
128
75
56
50
57
58
82
67
68
99
86
63
60
53
48
56
65
80
99
170
334
529
888
1032
987
649
380
169
122
66
75
62
62
62
51
55
80
77
82
79
76
92
119
150
178
195
225
203
224
283
409
649
850
892
783
516
337
222
143
93
100
89
100
102
85
102
96
99
91
96
115
112
136
136
137
143
145
167
170
239
341
547
1075
2173
4149
7276
10970
14198
15178
13257
9275
5334
2565
1050
350
200
144
105
109
89
91
86
86
105
96
152
215
266
290
324
265
221
153
122
96
88
83
86
78
105
110
107
133
143
141
186
241
299
376
500
583
743
916
966
926
1107
1520
2498
4430
6876
9479
11135
10236
8294
5873
3511
2131
1336
861
638
554
485
472
381
282
217
150
133
102
106
102
100
92
77
76
69
56
57
52
51
63
67
36
65
76
70
71
99
108
134
177
162
165
148
153
151
135
116
112
103
138
178
280
499
742
1018
1151
1217
1103
860
512
361
316
284
321
332
397
439
414
381
296
213
189
177
187
262
460
839
1306
2007
2755
3382
3742
3455
2771
2200
1340
726
380
188
124
102
85
84
88
81
75
67
91
68
84
78
61
75
72
82
93
90
71
86
68
98
87
88
93
99
95
85
69
94
94
108
99
98
115
145
184
241
333
448
575
647
662
642
504
394
264
205
205
172
166
185
143
111
97
99
91
83
97
96
84
93
83
93
88
87
80
95
81
85
76
92
98
86
79
102
80
81
69
99
86
111
82
78
85
82
69
83
80
80
89
88
93
81
80
84
88
72
71
91
87
89
68
92
71
84
84
86
97
78
88
97
89
94
89
90
88
79
76
79
83
91
88
97
78
86
81
89
82
73
82
77
93
79
90
90
84
70
98
77
78
77
80
83
74
62
74
75
64
71
90
77
73
71
74
68
85
68
61
64
75
74
80
85
69
78
53
62
65
81
70
71
71
76
66
65
58
65
64
49
71
62
56
67
65
60
66
66
73
79
65
59
43
63
66
65
46
55
52
75
57
55
58
66
67
51
53
64
53
69
57
66
67
45
53
62
65
55
53
47
57
46
53
63
50
60
56
48
64
57
48
65
70
69
68
54
52
66
65
69
62
58
59
64
43
52
53
34
48
50
47
49
41
50
52
46
54
51
50
30
51
52
39
55
59
44
43
44
46
53
49
44
45
35
41
50
44
30
49
52
45
38
45
38
41
35
43
48
47
41
32
47
39
39
44
45
37
53
40
42
45
39
45
38
28
50
47
36
39
36
45
30
42
46
36
34
40
40
44
40
61
41
43
49
35
44
34
51
52
29
44
41
38
48
46
49
42
52
50
39
39
34
44
43
36
45
45
44
46
37
51
55
52
39
57
36
37
38
49
43
46
43
34
52
41
44
47
36
54
38
27
51
48
36
33
39
39
39
41
43
39
32
32
32
40
34
36
39
37
48
30
36
38
37
32
46
41
37
42
47
34
45
40
44
28
34
45
44
53
36
32
37
47
43
31
33
31
39
31
31
29
43
32
36
37
38
56
37
40
34
32
37
34
37
37
36
44
35
33
32
28
37
41
37
34
28
35
25
40
28
31
30
29
33
22
31
27
28
23
22
32
25
19
24
16
18
26
18
19
18
20
11
12
7
11
9
15
8
6
11
6
3
4
2
2
1
3
3
1
0
0
0
0
1
2
0
0
0
0
0
1
0
0
0
0
0
1
0
0
0
0
0
0
0
0
0
0
0
0
0
0
0
1
0
0
0
0
0
0
1
0
0
1
0
0
0
2
0
2
3
0
0
3
1
3
2
1
2
0
4
17
10
0
0
0
0
0
0
0
0
0
0
0
0
0
0
0
0
0
0
0
0
0
0
0
0
0
0
0
0
0
0
0
0
0
0
0
0
0
0
0
0
0
0
0
0
0
0
0
0
0
0
0
0
0
0
0
0
<<END>>
