# Supplementary material for: Zurbarán attribution hypothesis supported by pigment analysis and multiband images observation of four paintings by his workshop
Source: Sci Rep. 2023 Jan 16;13:844. doi: 10.1038/s41598-023-27677-2 (PMC9842728; doi:10.1038/s41598-023-27677-2)
Supplement: Supplementary file 1 — Supplementary Information. [file 41598_2023_27677_MOESM1_ESM.zip › Raw_Data/San Bruno/XRF/letra B (3).mca]

<<PMCA SPECTRUM>>
TAG - live_data
DESCRIPTION - 
GAIN - 2
THRESHOLD - 10
LIVE_MODE - 0
PRESET_TIME - 200
LIVE_TIME - 200.000000
REAL_TIME - 202.760000
START_TIME - 04/15/2021 11:54:03
SERIAL_NUMBER - 2259
<<CALIBRATION>>
LABEL - Channel
78 2.957
409 15.774
<<DATA>>
0
0
0
0
0
0
0
0
0
34
412
427
357
351
305
324
279
244
249
251
237
190
186
159
166
165
171
141
140
133
140
119
143
159
161
155
166
150
142
143
137
146
126
124
143
113
153
125
125
130
130
133
131
127
158
154
137
150
137
110
138
221
315
446
498
448
381
267
200
136
121
116
126
122
105
108
107
112
130
115
124
92
102
97
85
104
83
89
100
106
64
89
85
88
95
93
128
132
148
145
100
85
76
77
86
90
85
82
76
82
66
78
78
74
75
85
77
82
93
65
79
72
74
83
85
77
67
74
82
73
62
66
81
72
78
68
67
86
76
61
69
70
72
67
75
68
77
83
75
83
83
101
113
119
138
105
97
89
68
84
74
108
145
218
414
648
807
787
589
346
185
105
95
70
92
78
73
85
98
93
140
147
182
190
197
157
128
96
87
94
89
117
117
114
115
105
113
102
90
98
83
100
127
170
244
452
736
1101
1458
1408
1107
682
362
209
123
109
97
109
100
87
84
104
111
132
140
141
137
218
250
319
316
387
358
370
456
757
1089
1367
1502
1263
970
623
332
239
155
178
150
144
129
156
151
156
165
177
177
191
181
220
253
252
254
267
286
344
472
692
1203
2412
4690
8806
14404
20743
25481
26815
23180
16269
9505
4587
1872
741
395
262
216
150
170
147
148
149
178
230
273
439
529
589
589
449
338
256
191
132
148
180
167
148
164
144
177
197
226
273
361
479
617
851
1050
1259
1531
1803
1846
2028
2639
3973
6704
11006
15807
19875
20608
19025
14586
9601
6011
3623
2190
1518
1174
975
813
761
613
424
294
223
164
136
131
124
113
99
77
69
61
62
45
66
58
56
47
64
77
61
57
71
98
79
89
104
122
120
171
160
162
139
130
138
183
250
416
644
1043
1443
1790
1934
1761
1436
1043
694
480
417
397
560
611
678
634
567
415
331
254
204
251
360
525
892
1437
2067
2897
3583
3724
3704
3202
2397
1513
916
455
227
104
74
57
48
48
40
63
58
31
56
53
47
67
36
50
44
48
47
37
54
45
61
63
43
55
48
70
50
61
63
65
51
68
63
85
155
172
256
342
486
579
658
663
612
473
364
259
198
165
134
139
120
104
74
60
57
59
58
69
42
56
49
44
56
48
53
63
50
52
45
53
46
55
59
58
38
43
44
48
64
50
61
52
51
47
56
48
57
50
70
48
53
59
57
49
48
56
52
47
55
70
47
73
49
54
55
55
51
43
57
59
64
54
53
49
51
53
63
57
61
59
57
59
45
59
67
53
52
60
62
49
52
51
50
36
51
58
48
58
61
52
39
53
47
53
52
48
53
46
53
56
53
52
46
43
61
56
53
55
50
45
52
46
57
56
45
56
52
58
57
49
51
50
45
62
51
45
61
46
61
56
50
70
56
44
56
48
55
49
44
44
50
47
39
43
45
31
43
51
47
41
44
49
46
52
45
37
58
47
48
43
39
43
37
43
29
40
34
44
45
39
34
46
47
50
46
49
42
43
47
51
36
51
56
37
50
53
53
52
41
46
42
41
48
39
54
33
57
43
39
36
40
37
48
45
36
56
40
33
32
38
39
32
38
47
36
37
40
33
38
29
29
36
29
37
36
41
27
32
38
46
30
34
32
35
37
35
31
37
38
46
44
36
35
45
43
34
32
29
27
38
43
29
32
37
40
44
37
37
41
35
32
36
41
34
42
43
34
48
38
48
42
32
37
44
28
26
43
27
30
41
39
36
37
38
40
53
34
46
41
44
38
37
44
37
40
32
40
35
64
52
54
32
40
43
40
34
43
45
39
43
50
41
41
49
52
39
44
42
42
47
39
41
40
43
34
30
53
51
43
44
42
51
37
40
36
38
43
43
38
38
36
45
38
32
50
36
46
35
49
42
48
33
49
33
51
50
40
38
45
39
35
41
34
28
40
48
30
40
34
37
27
36
44
39
31
34
39
44
32
46
42
29
45
37
36
32
41
33
34
28
31
32
29
31
34
22
28
29
25
35
25
27
26
36
34
27
26
17
18
25
19
16
23
22
11
22
15
10
17
13
16
10
12
11
12
15
4
8
4
2
4
2
3
2
3
1
1
1
0
0
0
0
1
1
0
0
0
1
0
0
0
0
1
0
1
0
1
0
0
1
0
2
0
0
0
0
0
0
1
0
0
0
1
0
0
0
0
1
0
1
0
1
0
0
0
1
0
1
1
0
1
1
2
2
1
1
0
0
4
0
2
0
0
4
12
13
0
0
0
0
0
0
0
0
0
0
0
0
0
0
0
0
0
0
0
0
0
0
0
0
0
0
0
0
0
0
0
0
0
0
0
0
0
0
0
0
0
0
0
0
0
0
0
0
0
0
0
0
0
<<END>>
