# Supplementary material for: Zurbarán attribution hypothesis supported by pigment analysis and multiband images observation of four paintings by his workshop
Source: Sci Rep. 2023 Jan 16;13:844. doi: 10.1038/s41598-023-27677-2 (PMC9842728; doi:10.1038/s41598-023-27677-2)
Supplement: Supplementary file 1 — Supplementary Information. [file 41598_2023_27677_MOESM1_ESM.zip › Raw_Data/San Bruno/XRF/mano (16).mca]

<<PMCA SPECTRUM>>
TAG - live_data
DESCRIPTION - 
GAIN - 2
THRESHOLD - 10
LIVE_MODE - 0
PRESET_TIME - 200
LIVE_TIME - 200.000000
REAL_TIME - 202.560000
START_TIME - 04/16/2021 11:27:43
SERIAL_NUMBER - 2259
<<CALIBRATION>>
LABEL - Channel
77 2.957
411 15.774
<<DATA>>
0
0
0
0
0
0
0
0
0
37
396
422
331
362
305
295
261
242
238
225
207
191
194
181
172
158
170
159
149
136
146
141
127
137
129
132
158
160
131
143
143
131
140
130
134
122
117
144
120
142
137
143
131
128
127
148
144
150
130
158
179
277
436
607
613
638
518
412
261
154
156
132
122
109
92
97
102
127
150
122
100
113
116
72
95
98
97
101
87
79
107
88
81
80
81
102
124
134
128
101
84
75
74
72
83
85
72
80
73
61
69
73
80
65
80
71
58
64
73
61
46
67
75
60
70
74
65
71
62
64
82
45
59
68
68
50
67
52
67
71
77
66
65
61
63
67
49
70
69
81
55
86
67
81
80
81
72
62
78
83
51
86
112
120
184
262
325
296
243
169
112
88
78
64
69
62
68
57
81
77
71
70
115
106
97
97
91
87
69
94
75
112
98
103
110
115
95
79
88
83
70
88
89
85
109
145
156
183
205
224
189
142
108
99
85
95
82
79
73
86
94
101
101
106
124
121
145
137
134
139
177
163
202
321
448
690
1017
1322
1464
1118
894
540
359
229
150
157
150
157
138
150
128
141
143
191
163
210
238
232
230
306
282
266
328
361
496
780
1386
2695
5201
8942
14484
19924
23768
24482
20609
14812
8639
4356
1838
783
333
193
196
144
159
139
121
151
183
216
260
402
475
508
457
434
365
242
187
136
145
169
176
177
196
187
210
246
249
301
390
461
621
814
1005
1211
1442
1638
1773
2099
2714
4247
7227
10561
14824
18059
18266
16288
12528
8612
5269
3304
2007
1385
1065
857
763
683
515
350
269
165
137
116
99
118
113
86
83
70
52
49
56
49
65
52
67
74
80
78
71
86
58
103
109
114
120
136
153
134
160
118
126
157
206
278
516
728
1098
1427
1742
1814
1632
1320
902
600
454
418
487
524
577
591
566
531
396
333
207
206
251
374
597
1001
1528
2133
2913
3241
3518
3386
2863
2129
1373
772
403
206
107
69
51
65
66
41
47
47
61
46
57
43
69
35
51
44
47
61
63
57
59
59
59
58
52
64
64
53
52
63
69
58
64
80
117
140
195
287
340
472
574
618
635
550
451
333
254
183
152
139
137
124
105
62
69
60
60
52
56
59
68
52
44
56
63
58
62
52
63
50
70
72
46
69
54
59
55
53
48
55
65
64
59
63
66
72
61
61
72
62
54
64
62
62
66
59
63
56
71
66
77
52
58
63
57
59
64
60
56
48
53
65
59
50
55
67
55
67
62
63
75
64
50
66
71
55
63
68
48
61
60
81
70
59
49
62
77
47
54
64
46
59
63
62
70
48
47
67
52
61
61
57
59
69
40
42
63
59
50
74
53
55
66
59
60
55
50
50
54
49
75
67
60
60
59
49
60
55
58
65
68
69
62
61
53
60
65
57
55
55
60
48
47
52
57
54
48
49
46
58
48
48
49
43
37
49
67
49
47
46
55
58
47
54
52
34
55
52
46
49
51
42
53
47
42
55
61
58
71
75
71
97
102
83
96
95
107
95
87
94
76
69
70
50
49
43
33
47
44
36
48
45
27
42
42
46
36
46
41
42
44
45
37
46
42
52
41
40
35
43
55
37
41
50
41
36
41
32
41
29
37
37
36
41
39
41
39
43
31
35
43
43
41
42
36
44
39
45
43
38
39
42
44
49
45
53
41
37
39
48
42
50
59
51
46
41
60
47
47
52
44
50
46
51
46
36
41
50
64
42
44
39
46
42
38
41
44
39
47
35
38
37
39
42
45
35
38
55
46
34
35
47
41
37
50
40
39
47
38
42
50
42
46
56
43
56
44
35
39
51
38
40
53
37
41
51
44
43
38
33
46
55
38
54
44
38
51
52
33
55
49
42
37
42
50
39
46
49
38
45
50
52
41
42
44
40
36
40
39
50
37
46
38
45
29
34
37
39
41
56
37
25
37
44
33
36
40
37
38
37
34
40
35
30
46
29
32
27
29
39
34
40
41
31
26
30
44
28
24
23
30
29
11
24
30
25
30
16
32
24
24
23
18
23
24
18
21
13
17
12
13
12
10
11
9
8
10
6
5
9
5
3
3
1
0
0
1
0
2
0
2
1
0
0
0
0
0
0
0
0
0
0
0
0
0
1
1
1
1
0
0
0
1
0
0
1
0
1
0
0
0
1
1
0
0
0
0
0
2
0
0
0
0
0
1
0
1
0
2
0
1
1
2
2
2
0
1
1
1
0
2
1
2
0
4
5
21
3
0
0
0
0
0
0
0
0
0
0
0
0
0
0
0
0
0
0
0
0
0
0
0
0
0
0
0
0
0
0
0
0
0
0
0
0
0
0
0
0
0
0
0
0
0
0
0
0
0
0
0
0
<<END>>
