# Supplementary material for: Zurbarán attribution hypothesis supported by pigment analysis and multiband images observation of four paintings by his workshop
Source: Sci Rep. 2023 Jan 16;13:844. doi: 10.1038/s41598-023-27677-2 (PMC9842728; doi:10.1038/s41598-023-27677-2)
Supplement: Supplementary file 1 — Supplementary Information. [file 41598_2023_27677_MOESM1_ESM.zip › Raw_Data/San Bruno/XRF/mano 2 sombra (17).mca]

<<PMCA SPECTRUM>>
TAG - live_data
DESCRIPTION - 
GAIN - 2
THRESHOLD - 10
LIVE_MODE - 0
PRESET_TIME - 200
LIVE_TIME - 200.000000
REAL_TIME - 201.520000
START_TIME - 04/16/2021 11:41:53
SERIAL_NUMBER - 2259
<<CALIBRATION>>
LABEL - Channel
77 2.957
411 15.774
<<DATA>>
0
0
0
0
0
0
0
0
0
42
287
251
225
249
211
194
190
162
157
161
155
133
146
160
138
112
126
115
109
105
100
104
113
103
113
101
108
107
102
111
103
83
97
97
95
99
104
99
100
106
88
96
112
88
102
112
108
103
101
109
123
169
243
289
328
341
305
218
156
112
97
87
92
94
65
63
72
88
77
89
92
68
84
82
87
87
61
86
89
82
66
74
60
87
107
180
289
361
318
250
137
75
70
79
84
97
95
79
66
59
46
45
59
42
50
55
50
52
71
54
55
58
43
50
40
49
50
56
48
44
47
45
44
46
48
53
45
39
42
38
58
63
55
44
51
47
43
47
48
72
68
80
133
153
141
118
92
92
55
60
89
118
265
579
1197
1788
2264
2141
1666
870
435
140
70
47
40
61
57
51
73
111
149
265
350
407
406
277
170
103
70
51
43
56
88
93
75
72
56
60
56
38
49
61
61
77
101
182
309
387
509
448
345
276
149
65
71
62
66
52
45
42
62
67
76
58
70
85
102
89
121
111
141
111
149
170
273
324
493
598
656
569
399
250
166
121
75
78
73
72
82
84
91
71
84
71
109
133
137
171
185
175
188
174
164
184
255
376
643
1224
2319
4042
6283
8559
10109
10165
8564
5901
3544
1789
754
303
127
107
84
95
70
78
65
74
97
97
153
190
219
233
205
179
142
109
90
84
89
77
96
132
121
145
159
164
170
166
214
235
279
348
423
481
600
646
749
923
1219
1799
2998
4514
6128
7087
7286
6379
4849
3297
1988
1268
835
528
469
372
337
279
244
204
146
130
124
113
129
130
118
106
110
102
91
78
91
76
62
66
79
112
94
110
112
124
158
173
194
196
222
195
176
173
148
150
148
138
159
263
325
448
593
834
934
894
828
703
479
361
298
287
340
377
319
372
349
341
302
255
248
277
315
457
701
1062
1410
2106
2679
3170
3123
2974
2488
1701
1265
709
395
223
150
127
104
108
128
117
128
115
109
118
97
102
110
100
145
141
120
101
121
122
119
124
135
119
136
124
138
137
122
148
130
134
152
171
192
215
262
364
422
491
625
667
567
544
454
358
288
241
226
201
202
204
162
144
160
135
134
123
116
143
131
128
132
113
122
133
132
145
115
126
145
138
119
140
128
122
128
125
104
141
120
129
118
137
131
124
126
129
120
113
147
133
124
105
128
128
121
128
114
118
116
110
140
119
110
111
110
112
130
120
121
110
122
116
122
123
125
104
123
123
128
116
118
97
111
107
116
105
102
119
113
79
119
120
99
94
119
128
106
106
110
112
92
112
100
103
122
105
102
117
122
106
96
129
105
85
123
108
110
94
100
105
81
101
90
100
110
84
103
107
95
92
103
93
104
89
98
97
88
90
92
86
82
101
94
91
87
91
98
91
90
79
83
81
111
83
74
74
94
80
80
80
86
74
73
81
94
77
77
102
75
74
86
62
77
87
70
73
84
78
77
84
100
82
77
77
97
87
82
84
74
88
102
79
86
82
108
81
97
78
65
98
59
78
82
56
64
64
64
59
74
74
72
61
60
57
97
67
73
55
67
51
74
63
61
54
56
52
56
62
50
74
59
59
63
64
64
43
67
61
61
41
51
40
60
70
56
54
49
73
59
42
56
56
56
46
61
40
51
45
55
66
62
48
51
53
42
49
67
57
49
52
60
48
71
56
59
45
61
59
67
66
52
52
47
59
50
44
54
58
64
55
52
46
52
45
46
55
51
54
59
47
55
57
51
54
41
62
48
56
46
56
57
61
49
39
64
56
53
54
53
58
55
64
54
55
57
46
54
50
38
44
44
60
43
50
51
40
45
49
44
37
57
43
43
41
35
50
56
34
47
38
46
39
41
42
58
50
39
53
34
36
59
38
48
39
45
49
39
46
40
36
36
39
32
49
42
38
45
44
37
45
36
38
46
36
44
38
48
44
51
33
39
39
43
43
34
26
28
38
26
39
45
28
39
39
36
30
26
33
25
26
36
33
30
21
25
24
30
28
24
29
20
21
26
23
15
27
18
21
8
13
13
7
14
14
13
8
14
10
4
5
5
3
0
2
3
0
1
1
1
0
0
1
0
2
2
2
0
0
0
0
1
0
0
0
0
0
0
0
1
0
0
0
0
0
0
0
0
0
0
0
1
0
0
0
0
1
0
0
0
0
0
0
0
0
0
0
0
0
0
0
0
0
0
1
1
0
2
0
0
1
0
0
0
1
4
18
11
0
0
0
0
0
0
0
0
0
0
0
0
0
0
0
0
0
0
0
0
0
0
0
0
0
0
0
0
0
0
0
0
0
0
0
0
0
0
0
0
0
0
0
0
0
0
0
0
0
0
0
<<END>>
