# Supplementary material for: Zurbarán attribution hypothesis supported by pigment analysis and multiband images observation of four paintings by his workshop
Source: Sci Rep. 2023 Jan 16;13:844. doi: 10.1038/s41598-023-27677-2 (PMC9842728; doi:10.1038/s41598-023-27677-2)
Supplement: Supplementary file 1 — Supplementary Information. [file 41598_2023_27677_MOESM1_ESM.zip › Raw_Data/San Bruno/XRF/oreja (25).mca]

<<PMCA SPECTRUM>>
TAG - live_data
DESCRIPTION - 
GAIN - 2
THRESHOLD - 10
LIVE_MODE - 0
PRESET_TIME - 200
LIVE_TIME - 200.000000
REAL_TIME - 202.346667
START_TIME - 04/16/2021 13:06:01
SERIAL_NUMBER - 2259
<<CALIBRATION>>
LABEL - Channel
77 2.957
411 15.774
<<DATA>>
0
0
0
0
0
0
0
0
0
39
374
331
340
295
296
243
241
220
213
196
178
182
159
161
139
155
159
147
141
127
125
119
126
138
125
139
141
115
133
112
134
126
136
117
111
103
115
122
119
111
97
109
130
122
140
139
152
119
133
116
143
200
313
436
506
507
431
301
218
149
130
115
125
103
86
98
106
114
108
115
112
88
109
102
100
81
95
91
81
105
100
95
85
110
82
108
126
143
129
117
80
71
77
76
77
87
73
69
67
70
64
68
64
58
70
71
83
74
87
59
81
66
58
63
59
51
66
69
67
68
59
76
61
67
63
66
46
48
78
51
58
66
50
58
59
69
55
67
52
62
60
80
75
72
77
70
72
69
71
72
62
83
123
197
339
416
598
554
407
274
144
104
61
62
66
74
65
66
73
73
98
129
144
132
145
107
103
98
69
78
57
94
85
104
118
97
93
76
78
79
82
90
88
140
185
317
510
696
823
768
610
418
249
126
93
101
92
83
74
71
94
86
98
110
129
133
128
151
193
251
241
255
295
296
445
642
949
1147
1242
1004
716
492
306
188
155
120
131
124
126
137
130
166
152
159
206
262
303
344
368
339
355
316
311
350
458
819
1454
2793
5136
8659
13151
17689
20745
20926
17329
11882
6836
3403
1449
605
300
182
159
171
133
99
117
138
152
211
266
379
408
483
493
342
292
211
160
134
151
152
194
226
234
267
289
305
294
310
378
509
616
737
918
1143
1281
1575
1749
2046
2757
4278
6857
10120
13498
15842
15875
14048
10273
6716
4137
2533
1575
1148
899
725
655
534
460
327
239
174
127
99
134
107
115
94
88
66
61
48
62
55
75
67
77
75
74
72
69
94
87
100
143
127
128
171
145
144
113
157
131
181
204
337
510
708
1092
1362
1470
1609
1438
1125
797
505
415
391
414
520
546
584
520
495
420
296
244
263
313
449
644
971
1408
1956
2478
3002
2984
2846
2323
1572
1024
620
302
160
91
77
75
63
40
54
58
67
45
71
55
71
56
73
54
67
50
54
54
52
67
69
56
69
72
67
73
61
73
58
73
82
84
92
131
155
186
277
353
457
508
565
546
455
341
295
216
172
139
139
134
95
104
80
67
70
70
52
56
67
49
68
70
53
72
65
56
66
74
74
63
64
73
49
72
66
76
69
70
65
73
69
68
73
62
79
66
61
63
65
70
70
71
82
69
61
66
64
76
67
73
66
65
69
78
79
70
89
65
89
69
71
63
72
62
68
64
63
55
60
84
69
68
90
62
76
76
72
61
63
79
68
55
61
66
83
79
79
65
73
71
70
77
75
65
69
51
72
58
69
58
63
59
70
66
57
71
66
66
63
74
69
72
61
68
57
55
70
65
65
67
67
67
64
74
62
69
75
53
64
53
71
69
55
61
65
65
70
57
64
37
75
56
62
55
64
42
57
59
66
54
57
56
67
52
53
61
51
57
61
50
59
41
50
51
49
62
56
60
47
59
59
53
67
74
74
85
91
95
94
98
117
116
117
153
141
141
131
122
91
106
82
65
61
54
53
48
43
42
40
53
35
47
43
45
55
45
48
49
41
42
51
45
58
40
44
39
43
35
55
37
40
40
42
46
37
42
44
42
51
36
46
47
36
35
54
43
34
62
47
52
45
43
39
40
37
59
50
26
44
51
37
36
33
44
42
44
47
45
44
40
57
46
46
50
48
45
69
62
55
63
47
46
54
66
45
53
35
39
45
46
44
47
54
44
45
40
44
54
56
39
50
41
47
50
43
46
48
36
32
39
41
53
46
58
56
49
29
42
56
39
44
50
49
49
44
50
43
35
56
42
54
43
49
43
53
44
30
44
39
37
37
32
47
33
27
48
40
38
62
39
43
48
49
39
37
36
33
55
27
41
34
47
37
36
31
37
48
34
28
45
37
34
37
30
53
35
44
42
49
30
43
44
35
40
36
33
33
31
41
40
40
44
34
37
34
26
35
35
27
31
34
32
38
31
46
37
38
32
35
29
36
26
32
28
27
25
33
28
27
24
32
17
22
22
23
16
22
25
27
18
12
18
8
10
9
8
10
8
6
10
9
10
6
5
3
4
2
1
2
1
1
1
2
1
1
1
0
4
0
0
2
0
2
1
0
2
0
1
1
0
1
1
0
1
0
0
0
1
1
0
0
0
0
2
0
0
0
0
0
1
0
0
1
0
0
1
0
0
0
0
1
0
1
0
1
2
0
0
1
1
2
0
0
2
1
3
0
5
17
12
0
0
0
0
0
0
0
0
0
0
0
0
0
0
0
0
0
0
0
0
0
0
0
0
0
0
0
0
0
0
0
0
0
0
0
0
0
0
0
0
0
0
0
0
0
0
0
0
0
<<END>>
