# Supplementary material for: Zurbarán attribution hypothesis supported by pigment analysis and multiband images observation of four paintings by his workshop
Source: Sci Rep. 2023 Jan 16;13:844. doi: 10.1038/s41598-023-27677-2 (PMC9842728; doi:10.1038/s41598-023-27677-2)
Supplement: Supplementary file 1 — Supplementary Information. [file 41598_2023_27677_MOESM1_ESM.zip › Raw_Data/San Bruno/XRF/pelo (23).mca]

<<PMCA SPECTRUM>>
TAG - live_data
DESCRIPTION - 
GAIN - 2
THRESHOLD - 10
LIVE_MODE - 0
PRESET_TIME - 200
LIVE_TIME - 200.000000
REAL_TIME - 201.720000
START_TIME - 04/16/2021 12:42:54
SERIAL_NUMBER - 2259
<<CALIBRATION>>
LABEL - Channel
77 2.957
411 15.774
<<DATA>>
0
0
0
0
0
0
0
0
0
44
268
274
238
239
231
210
203
186
174
165
154
150
136
136
119
133
122
107
111
103
96
96
92
100
92
92
106
105
83
105
95
105
99
95
90
105
90
109
71
87
85
93
90
95
108
97
130
94
104
99
110
156
231
247
339
335
288
186
149
107
99
81
69
73
88
73
60
89
95
87
96
73
72
68
71
61
51
70
73
66
63
67
62
85
83
137
156
237
199
156
92
60
57
50
62
72
83
77
69
46
51
45
62
63
58
60
60
47
63
59
59
43
70
50
49
53
48
50
44
45
53
56
55
52
60
49
50
44
55
45
52
55
54
54
42
42
52
45
50
55
57
74
91
99
91
89
65
57
68
67
66
107
179
383
679
1032
1264
1205
854
480
241
112
49
53
51
44
50
62
73
102
129
174
231
239
194
180
110
67
73
59
59
75
79
100
98
92
87
68
65
60
55
72
108
163
293
569
1006
1514
1716
1676
1205
775
366
178
89
55
61
65
60
63
48
74
62
91
84
107
122
183
238
294
336
310
288
264
330
388
647
718
690
648
455
256
157
112
80
117
84
103
87
84
103
79
92
94
107
102
136
153
130
164
157
141
197
225
324
540
952
1797
3293
5425
8290
11050
12709
12373
10290
7060
3928
1884
765
338
187
125
101
94
92
70
68
88
127
134
202
224
309
311
247
194
162
128
97
91
90
96
109
117
104
132
149
152
159
189
246
282
343
485
611
731
808
980
1038
1306
1806
2739
4328
6495
8328
9628
9532
8094
5765
3888
2357
1531
953
736
551
470
390
372
271
224
159
145
107
117
100
94
101
101
76
78
66
68
66
67
64
69
77
81
85
68
90
99
119
131
140
164
154
149
142
138
113
120
136
157
210
288
371
601
713
998
1044
1111
975
746
538
381
337
302
315
402
408
436
368
358
306
226
226
268
352
552
797
1259
1826
2441
3015
3423
3603
3151
2555
1786
1124
631
353
168
126
94
98
72
77
64
72
77
88
85
69
75
80
79
81
98
91
109
78
93
78
94
77
87
102
85
93
103
102
84
105
107
117
153
166
211
264
339
441
609
613
656
600
519
415
313
236
184
174
176
143
136
112
89
94
78
90
98
89
78
88
83
91
86
85
89
87
64
91
74
74
89
103
96
97
94
79
93
86
86
96
84
76
97
76
77
96
74
71
70
72
75
88
82
76
100
60
87
76
65
88
90
85
83
80
91
78
83
89
84
99
81
80
91
82
83
82
76
106
78
78
86
82
88
76
92
95
86
74
79
77
68
69
66
63
87
92
84
87
82
75
70
65
93
54
55
75
75
93
67
70
81
82
75
63
68
76
68
62
75
66
66
71
77
54
67
84
61
61
74
62
68
60
70
54
86
66
68
65
67
52
60
56
62
73
53
71
65
54
66
38
60
56
63
69
62
59
54
59
44
61
66
46
68
72
63
53
55
55
63
55
54
51
54
67
59
57
44
55
55
52
54
47
53
57
54
59
59
70
81
74
83
79
83
83
76
92
76
62
81
60
55
51
51
54
48
49
53
38
46
55
40
49
50
49
49
58
33
48
31
45
58
48
48
43
36
53
48
38
51
36
46
53
48
50
50
54
34
36
37
40
40
51
44
33
42
34
52
33
47
41
28
62
38
54
45
38
44
41
38
47
51
38
35
47
39
49
38
53
40
38
42
46
49
36
36
44
49
57
51
48
52
55
41
57
56
47
52
48
49
50
38
54
52
35
48
33
39
50
51
43
44
39
50
48
44
33
40
46
45
38
42
38
37
48
41
41
48
54
45
50
50
44
38
45
42
37
50
41
38
49
43
43
48
47
44
37
36
49
38
41
42
45
48
42
43
51
45
33
41
53
45
49
54
44
46
35
41
39
33
41
46
48
39
43
36
47
42
36
39
47
43
39
39
43
43
39
42
38
42
41
46
43
35
31
42
40
38
36
25
47
44
43
40
43
35
42
36
33
32
26
50
45
29
40
31
28
27
21
27
31
30
23
25
34
34
30
23
26
32
20
21
22
27
28
20
16
19
16
20
24
18
11
18
21
14
14
8
7
16
4
8
2
8
10
8
6
4
1
3
1
0
1
0
1
1
0
0
0
0
0
0
0
2
0
1
0
0
0
0
1
0
0
0
0
1
0
1
0
0
0
0
0
0
0
0
0
1
0
0
0
1
1
0
0
0
0
0
0
0
1
0
0
0
0
0
1
1
1
1
0
0
0
1
1
2
3
1
1
15
6
0
0
0
0
0
0
0
0
0
0
0
0
0
0
0
0
0
0
0
0
0
0
0
0
0
0
0
0
0
0
0
0
0
0
0
0
0
0
0
0
0
0
0
0
0
0
0
0
0
<<END>>
