# Supplementary material for: Zurbarán attribution hypothesis supported by pigment analysis and multiband images observation of four paintings by his workshop
Source: Sci Rep. 2023 Jan 16;13:844. doi: 10.1038/s41598-023-27677-2 (PMC9842728; doi:10.1038/s41598-023-27677-2)
Supplement: Supplementary file 1 — Supplementary Information. [file 41598_2023_27677_MOESM1_ESM.zip › Raw_Data/San Bruno/XRF/roca rosa (11).mca]

<<PMCA SPECTRUM>>
TAG - live_data
DESCRIPTION - 
GAIN - 2
THRESHOLD - 10
LIVE_MODE - 0
PRESET_TIME - 200
LIVE_TIME - 200.000000
REAL_TIME - 202.706667
START_TIME - 04/15/2021 14:15:29
SERIAL_NUMBER - 2259
<<CALIBRATION>>
LABEL - Channel
78 2.957
404 15.774
<<DATA>>
0
0
0
0
0
0
0
0
0
45
383
383
350
352
294
285
313
286
280
241
264
228
212
210
176
185
166
165
140
159
143
124
167
143
141
131
133
157
149
148
165
151
139
140
156
150
155
136
157
121
120
136
126
137
156
158
157
146
168
165
176
233
383
497
533
537
442
330
246
163
151
141
134
126
98
111
101
120
123
128
94
108
93
101
103
131
106
104
97
107
85
72
90
99
95
135
157
159
183
135
111
83
77
91
85
82
95
89
86
68
77
79
73
57
71
91
83
87
73
82
82
85
63
86
76
84
83
88
78
83
71
85
80
72
84
76
75
77
87
76
74
66
67
66
70
70
82
83
75
76
83
92
88
83
106
75
91
86
95
79
94
86
172
240
411
662
757
785
598
383
195
119
91
92
96
93
100
107
111
133
137
197
232
219
214
172
109
114
87
98
100
105
126
132
165
139
123
120
97
123
133
110
167
272
531
1083
1841
2721
3395
3372
2598
1534
750
343
160
121
100
98
90
108
94
115
158
167
217
271
326
367
469
561
629
610
598
503
520
732
917
1195
1220
1049
771
522
316
184
179
163
167
137
172
179
186
237
236
399
629
992
1434
1811
2041
2057
1585
1040
725
509
583
774
1489
2792
5011
8699
13117
18004
21476
21696
18636
12926
7383
3748
1542
670
325
225
192
145
142
151
133
167
191
230
300
399
468
565
549
469
373
342
338
343
380
485
661
932
1191
1431
1441
1341
1260
984
890
800
780
848
980
1227
1386
1602
1793
2165
2787
4125
6587
9666
13356
15824
16194
14412
10965
7220
4464
2734
1804
1256
961
790
731
595
476
376
254
188
152
152
128
129
108
100
99
70
75
81
118
106
141
164
166
203
177
150
131
109
134
122
125
156
214
174
194
187
166
155
170
176
229
348
479
734
1058
1328
1629
1636
1433
1170
845
586
472
411
451
471
548
580
533
479
426
356
276
322
432
545
779
1195
1795
2478
3213
3658
4003
3644
3009
2238
1363
832
426
199
109
75
73
69
64
52
50
48
58
54
65
58
68
67
65
56
54
66
57
68
65
64
56
72
75
59
63
62
75
71
72
97
96
116
153
168
253
334
443
520
622
685
688
623
444
349
265
184
183
160
146
133
103
99
90
81
78
67
70
70
51
64
81
81
75
70
69
67
68
78
68
71
53
57
87
63
66
71
66
72
58
54
82
53
71
69
75
66
60
61
81
66
77
73
71
67
83
67
72
69
75
62
76
65
87
83
66
76
60
65
77
70
70
79
55
56
66
63
68
63
67
74
83
61
70
78
67
54
74
63
61
66
59
73
75
61
71
67
75
65
74
62
72
58
69
56
62
59
59
67
61
65
74
66
55
62
61
68
64
55
63
72
63
55
52
51
60
66
69
56
65
61
60
53
67
71
66
73
66
65
78
60
51
54
75
51
53
62
48
58
49
55
48
56
61
41
69
66
67
60
62
58
46
70
62
40
47
45
59
50
50
47
47
43
48
51
49
62
61
64
46
56
51
50
52
61
58
53
66
73
63
69
61
81
62
70
73
73
52
60
56
72
51
49
55
38
54
48
51
49
54
30
44
36
58
46
39
44
52
49
35
37
55
47
60
50
45
41
34
37
34
57
66
39
45
32
48
42
47
38
50
34
46
49
49
49
50
40
58
47
55
49
43
56
35
53
50
50
32
41
53
42
46
26
37
45
39
35
38
63
46
48
28
46
45
43
40
43
40
50
45
45
45
40
45
44
42
49
44
40
50
40
37
52
40
52
50
43
44
53
37
35
50
48
47
52
40
47
48
39
41
37
47
42
58
44
42
46
39
49
51
45
47
38
45
38
51
51
43
46
34
47
48
38
48
50
40
46
47
55
53
45
45
45
45
42
45
59
48
39
39
46
37
45
51
41
29
40
49
37
39
50
45
46
40
34
41
42
45
43
30
43
40
41
35
39
36
33
36
38
37
34
36
32
46
34
34
46
33
39
43
40
34
26
37
37
38
54
42
38
27
33
34
35
32
30
37
22
35
35
33
28
37
39
37
30
28
28
30
27
29
25
27
23
29
25
14
17
22
15
17
24
16
24
12
14
9
12
9
22
11
7
12
12
3
7
6
1
7
3
2
4
1
0
0
0
0
0
0
0
0
1
0
0
0
0
0
0
2
0
0
0
1
1
0
1
0
1
0
2
2
0
0
0
0
1
0
0
0
0
0
0
2
1
0
0
0
0
2
0
0
1
0
2
0
1
2
2
0
1
2
0
2
1
2
3
0
1
0
11
22
0
0
0
0
0
0
0
0
0
0
0
0
0
0
0
0
0
0
0
0
0
0
0
0
0
0
0
0
0
0
0
0
0
0
0
0
0
0
0
0
0
0
0
0
0
0
0
0
0
<<END>>
