# Supplementary material for: Zurbarán attribution hypothesis supported by pigment analysis and multiband images observation of four paintings by his workshop
Source: Sci Rep. 2023 Jan 16;13:844. doi: 10.1038/s41598-023-27677-2 (PMC9842728; doi:10.1038/s41598-023-27677-2)
Supplement: Supplementary file 1 — Supplementary Information. [file 41598_2023_27677_MOESM1_ESM.zip › Raw_Data/San Bruno/XRF/roca verde (13).mca]

<<PMCA SPECTRUM>>
TAG - live_data
DESCRIPTION - 
GAIN - 2
THRESHOLD - 10
LIVE_MODE - 0
PRESET_TIME - 200
LIVE_TIME - 200.000000
REAL_TIME - 202.000000
START_TIME - 04/16/2021 10:50:40
SERIAL_NUMBER - 2259
<<CALIBRATION>>
LABEL - Channel
77 2.957
411 15.774
<<DATA>>
0
0
0
0
0
0
0
0
0
28
285
308
290
264
224
220
207
168
189
167
154
134
153
125
130
122
129
119
108
123
103
109
122
105
116
121
108
105
112
107
101
114
112
108
104
95
116
92
113
120
93
95
104
97
102
126
117
117
111
120
142
189
287
365
419
442
343
268
143
100
80
95
93
68
94
76
83
84
83
90
89
98
78
78
78
64
94
61
66
61
70
59
62
70
79
85
133
153
150
123
80
70
56
65
60
77
68
70
57
55
56
65
50
54
52
49
60
46
66
50
57
67
58
46
54
58
60
59
52
49
55
47
49
50
48
62
54
52
68
46
62
60
61
37
52
53
41
45
41
43
67
47
58
59
65
75
59
62
67
56
65
57
79
108
198
351
449
581
469
344
191
132
77
61
57
50
63
65
66
113
109
127
120
172
154
136
86
84
68
56
86
68
79
99
109
103
108
87
76
85
88
84
75
110
147
283
516
1044
1499
1806
1763
1376
857
431
218
117
105
78
70
72
72
74
91
95
91
103
103
107
158
213
321
353
339
332
340
331
474
700
873
991
947
675
433
271
172
128
104
96
97
115
84
107
114
101
127
108
141
165
178
203
193
208
233
218
229
253
376
643
1138
2418
4478
7825
12188
16166
18028
16658
12777
8170
4379
1925
779
359
178
149
125
109
106
94
101
101
122
182
254
311
353
377
351
271
197
167
127
111
113
115
127
136
154
157
154
176
185
215
258
350
464
582
706
860
1050
1185
1198
1269
1717
2854
4762
7761
10915
13236
13385
11781
8936
5755
3507
2110
1337
901
748
638
563
532
408
279
185
148
114
112
114
105
95
104
72
64
62
55
47
65
66
48
61
74
56
80
73
76
79
107
106
119
128
155
153
127
144
130
103
104
126
176
271
453
731
1012
1305
1367
1302
1101
755
536
374
328
329
388
413
489
494
438
348
306
233
164
164
235
340
564
928
1680
2336
2979
3501
3456
3085
2376
1657
1027
560
314
124
84
73
65
63
64
66
57
66
61
60
65
55
56
69
64
61
74
66
58
71
68
83
62
70
74
82
62
75
72
66
77
77
71
91
101
148
191
244
350
479
577
587
588
508
423
328
247
177
181
157
152
123
109
96
88
75
73
66
77
63
64
73
66
73
66
75
59
65
73
68
83
73
71
93
76
78
96
81
73
82
82
93
76
81
67
72
85
78
64
76
74
76
73
83
77
71
81
77
60
71
72
88
90
76
80
82
79
72
83
80
80
91
94
77
69
63
73
74
93
68
70
79
60
77
74
65
76
83
61
68
74
77
89
66
79
63
72
72
68
72
74
88
84
59
81
56
49
71
67
66
79
74
72
74
84
80
68
62
59
66
71
70
64
67
79
67
82
68
58
71
64
72
51
60
63
67
69
63
62
71
73
56
66
73
60
73
51
80
67
49
50
55
58
60
72
59
53
56
69
65
55
58
60
56
48
46
61
41
57
58
56
49
51
52
57
49
55
55
60
57
65
59
48
55
51
52
49
56
52
47
47
59
68
58
56
73
67
63
62
67
58
62
52
38
60
37
54
50
49
49
50
45
46
44
55
53
44
30
39
43
44
43
44
43
42
54
50
52
41
48
48
51
39
52
51
47
43
48
30
36
37
48
43
32
50
44
46
57
35
48
42
44
30
48
39
55
44
44
39
56
46
43
52
45
46
45
44
49
41
32
43
33
37
43
47
37
45
41
46
38
43
42
38
32
45
52
37
44
45
49
35
40
37
41
44
37
32
42
43
40
40
59
40
34
32
40
40
37
53
35
36
39
41
37
65
40
43
39
38
36
35
47
35
42
40
35
39
36
44
28
27
44
39
35
35
39
43
27
39
31
32
39
34
35
26
37
33
45
27
35
42
37
44
35
35
32
42
39
39
34
39
45
41
35
34
32
36
48
40
44
31
35
41
38
38
36
36
29
40
46
40
30
31
30
32
41
30
31
37
34
33
22
29
33
29
26
35
32
27
24
25
29
25
22
41
22
27
15
23
28
39
15
27
22
20
32
26
22
20
14
19
20
13
21
19
19
17
18
9
16
10
13
17
12
11
7
3
6
4
8
4
2
4
3
1
1
0
0
3
1
0
0
0
0
0
0
0
0
1
0
0
0
1
0
0
0
1
0
0
0
0
0
0
0
0
0
0
1
0
1
0
1
0
0
0
0
0
2
1
0
0
0
2
0
0
0
2
0
1
0
0
0
0
1
0
0
4
2
10
16
0
0
0
0
0
0
0
0
0
0
0
0
0
0
0
0
0
0
0
0
0
0
0
0
0
0
0
0
0
0
0
0
0
0
0
0
0
0
0
0
0
0
0
0
0
0
0
0
0
0
0
0
0
0
0
0
0
<<END>>
