# Supplementary material for: Zurbarán attribution hypothesis supported by pigment analysis and multiband images observation of four paintings by his workshop
Source: Sci Rep. 2023 Jan 16;13:844. doi: 10.1038/s41598-023-27677-2 (PMC9842728; doi:10.1038/s41598-023-27677-2)
Supplement: Supplementary file 1 — Supplementary Information. [file 41598_2023_27677_MOESM1_ESM.zip › Raw_Data/San Bruno/XRF/roca verde restauracion(14).mca]

<<PMCA SPECTRUM>>
TAG - live_data
DESCRIPTION - 
GAIN - 2
THRESHOLD - 10
LIVE_MODE - 0
PRESET_TIME - 200
LIVE_TIME - 200.000000
REAL_TIME - 201.520000
START_TIME - 04/16/2021 11:03:27
SERIAL_NUMBER - 2259
<<CALIBRATION>>
LABEL - Channel
77 2.957
411 15.774
<<DATA>>
0
0
0
0
0
0
0
0
0
29
277
247
248
208
230
211
194
181
161
142
161
146
142
126
117
124
114
109
84
133
96
103
103
118
122
119
128
126
125
119
99
104
102
101
95
95
105
103
99
100
101
108
92
102
112
102
125
97
92
85
114
116
94
118
120
113
98
79
79
81
78
67
69
73
73
69
71
73
87
97
75
66
80
62
61
68
63
65
67
67
64
69
56
63
107
261
472
631
559
350
158
70
76
88
127
142
157
116
64
62
54
43
47
55
71
135
242
379
428
360
223
129
84
61
69
109
143
177
139
141
117
97
54
52
70
83
46
59
64
36
46
44
49
46
57
55
59
42
51
33
62
85
101
129
163
124
78
58
45
53
55
58
96
187
479
839
1265
1312
1130
638
300
126
51
38
40
48
44
57
79
101
120
151
217
260
197
199
129
66
44
39
47
48
76
88
92
85
77
62
51
55
57
48
59
80
95
199
396
681
925
1093
879
591
328
159
77
83
45
51
61
91
157
288
558
795
927
758
536
374
229
215
238
235
212
195
171
184
267
376
413
436
346
266
150
84
85
104
116
149
169
169
134
100
77
72
74
65
68
83
86
89
100
96
96
82
120
169
244
420
856
1601
2998
4824
6992
8265
8183
6584
4363
2206
1093
474
173
124
95
75
65
69
63
64
66
75
98
124
169
220
195
195
172
122
87
63
71
64
57
82
80
77
105
111
125
101
141
136
208
233
316
387
462
547
657
693
662
882
1346
2318
3853
5718
7132
7225
6461
4729
3226
1979
1128
715
508
460
368
339
304
252
194
152
110
92
108
108
95
78
80
67
76
86
73
70
79
71
81
86
78
79
93
105
157
194
262
291
318
320
294
257
177
159
123
139
127
142
146
211
297
532
616
832
832
778
706
502
340
252
244
272
307
326
347
362
341
299
261
244
200
207
312
539
852
1427
2158
3078
3792
4189
4123
3611
2725
1810
1072
595
334
193
158
121
122
114
137
117
107
119
143
135
138
131
127
115
124
130
137
128
142
139
158
123
149
123
124
127
146
142
157
155
148
164
191
165
212
240
311
411
595
704
802
817
765
689
482
362
335
265
255
256
239
207
194
173
151
159
157
159
143
149
134
154
153
155
152
146
153
172
164
164
144
139
132
151
157
152
161
131
158
166
164
165
162
161
165
168
134
159
154
176
164
140
160
168
150
177
169
180
175
159
147
156
164
152
161
143
140
156
166
156
166
177
162
152
163
152
144
146
146
148
156
169
152
149
161
153
157
146
157
148
140
151
156
160
153
171
150
148
156
147
159
148
153
140
148
152
148
151
156
181
156
163
170
169
173
145
133
139
141
161
142
149
157
163
148
141
140
144
145
161
155
132
175
134
151
141
144
168
155
140
144
164
134
149
144
156
136
133
162
131
143
142
133
136
140
161
122
103
136
125
126
134
122
139
133
143
136
147
130
131
136
118
132
113
127
128
125
100
127
126
127
125
117
127
127
114
135
110
125
116
127
134
109
115
147
114
140
113
128
117
128
113
124
116
119
116
116
117
99
120
118
86
95
106
109
103
103
120
96
90
102
115
95
114
94
104
88
101
102
92
102
89
86
84
89
90
105
70
88
100
100
103
96
103
92
90
93
78
93
89
91
94
97
89
75
100
95
77
83
73
98
94
93
88
78
61
82
80
69
68
79
94
83
71
66
85
78
85
75
75
95
82
72
78
80
70
88
79
68
63
73
63
75
68
80
67
68
67
55
82
85
54
73
90
59
62
62
66
62
57
69
67
63
66
58
56
68
70
75
50
54
61
61
51
64
47
54
61
51
55
44
57
36
57
65
53
38
41
55
45
42
50
51
49
47
40
56
28
38
37
38
32
52
33
38
36
34
54
46
38
52
49
38
33
47
39
36
37
42
37
53
28
40
43
41
42
39
48
44
45
32
41
30
30
34
42
35
28
34
38
33
40
42
30
38
42
33
28
36
29
25
33
32
33
24
36
28
32
19
27
22
20
24
28
22
24
15
20
16
22
20
23
20
18
19
16
19
15
9
17
18
8
10
10
13
3
8
4
5
7
2
4
1
2
1
1
1
1
1
0
0
0
0
0
0
1
0
0
0
0
0
0
0
0
1
1
0
1
0
1
0
1
0
0
0
0
0
1
1
0
1
0
2
0
0
0
0
0
0
1
0
1
0
2
0
1
1
2
0
1
1
1
0
1
0
3
1
2
1
4
3
9
20
0
0
0
0
0
0
0
0
0
0
0
0
0
0
0
0
0
0
0
0
0
0
0
0
0
0
0
0
0
0
0
0
0
0
0
0
0
0
0
0
0
0
0
0
0
0
0
0
0
0
0
0
0
0
0
<<END>>
