# Supplementary material for: Zurbarán attribution hypothesis supported by pigment analysis and multiband images observation of four paintings by his workshop
Source: Sci Rep. 2023 Jan 16;13:844. doi: 10.1038/s41598-023-27677-2 (PMC9842728; doi:10.1038/s41598-023-27677-2)
Supplement: Supplementary file 1 — Supplementary Information. [file 41598_2023_27677_MOESM1_ESM.zip › Raw_Data/San Bruno/XRF/suelo amarillo (6).mca]

<<PMCA SPECTRUM>>
TAG - live_data
DESCRIPTION - 
GAIN - 2
THRESHOLD - 10
LIVE_MODE - 0
PRESET_TIME - 200
LIVE_TIME - 200.000000
REAL_TIME - 202.253333
START_TIME - 04/15/2021 12:37:45
SERIAL_NUMBER - 2259
<<CALIBRATION>>
LABEL - Channel
78 2.957
409 15.774
<<DATA>>
0
0
0
0
0
0
0
0
0
18
352
367
299
285
274
264
242
239
231
218
230
190
177
180
180
161
156
147
157
133
121
133
118
130
136
119
129
146
146
125
135
138
139
130
137
130
129
125
133
120
110
135
125
119
133
164
139
150
135
110
163
206
296
440
485
461
387
277
201
158
108
118
108
109
90
91
106
118
134
111
99
102
100
103
90
84
103
94
84
69
87
69
72
93
103
139
140
222
174
143
120
82
86
80
94
91
89
81
78
64
68
59
75
65
62
74
78
92
64
61
69
72
82
62
61
72
61
92
76
66
75
65
71
71
68
70
63
54
64
75
72
65
63
82
62
61
60
69
69
60
74
84
106
98
101
94
66
82
75
67
92
87
180
400
745
1226
1446
1308
899
481
209
94
81
63
83
64
88
88
115
148
184
247
271
286
261
182
145
85
81
74
83
100
127
122
125
135
98
98
86
116
85
97
138
225
438
940
1700
2480
3006
2622
1864
1073
460
221
118
91
76
87
62
80
100
97
92
113
131
171
193
247
307
468
500
518
459
444
483
650
882
1129
1022
905
622
381
261
152
114
140
104
106
110
115
115
119
116
122
179
193
227
282
299
306
264
261
233
314
429
644
1276
2439
4497
7755
12149
16394
18789
18080
14347
9104
4928
2187
908
402
193
152
147
146
103
98
122
123
137
194
268
318
357
446
363
303
241
166
132
151
135
152
158
179
205
212
245
258
260
251
340
432
545
677
791
954
1110
1253
1444
1637
2327
3663
5980
8896
12155
13531
13225
10910
7808
4854
2922
1767
1198
868
685
644
560
512
366
223
185
146
129
137
134
155
93
100
83
85
74
65
68
52
72
74
68
70
105
104
95
110
118
160
156
161
171
160
140
149
129
135
129
188
211
322
482
787
1094
1353
1510
1426
1209
907
683
478
369
356
402
500
517
503
508
446
304
297
254
257
411
660
949
1495
2139
2972
3676
4167
4014
3686
2814
1963
1138
615
308
170
108
84
72
61
84
73
103
71
74
78
65
84
73
94
87
81
82
95
102
74
81
77
89
81
85
101
83
97
92
88
120
118
135
135
185
232
276
375
517
624
749
715
730
615
465
286
239
195
222
205
202
168
111
99
109
93
101
96
83
81
74
90
84
90
105
88
105
94
84
70
78
82
85
100
96
92
99
107
90
80
76
102
79
94
95
87
105
76
79
91
106
101
95
93
102
80
90
79
89
76
100
72
98
82
86
82
106
99
85
86
77
85
62
88
89
84
72
81
98
103
88
91
91
96
88
93
99
91
86
86
112
81
93
82
74
85
84
85
89
71
92
65
101
83
81
82
80
83
68
76
89
95
80
87
77
77
72
74
69
72
69
75
73
84
91
79
82
71
78
61
85
78
80
65
76
78
61
75
59
82
65
81
68
67
76
61
79
61
77
70
85
72
62
61
69
80
72
64
52
57
69
71
54
55
51
70
72
55
60
57
67
43
51
68
48
55
55
59
57
55
50
64
58
63
57
65
66
68
87
65
62
70
55
74
72
68
68
72
50
66
55
61
39
51
53
41
55
63
49
52
50
61
41
54
55
56
47
48
62
50
53
51
49
57
48
44
54
53
45
50
46
51
44
49
44
52
51
48
46
52
50
52
42
46
46
48
37
43
51
53
55
57
48
37
48
31
44
52
42
36
45
46
47
49
44
53
42
59
43
52
44
35
32
47
44
45
47
28
46
47
52
49
45
43
42
38
46
48
56
44
55
44
53
50
44
39
51
52
34
40
53
48
41
60
43
39
44
43
45
43
40
37
57
45
54
59
45
40
49
53
41
47
54
57
34
45
40
42
45
49
47
41
43
46
48
38
44
48
48
38
44
51
40
53
44
38
49
46
60
31
46
40
40
40
43
41
57
50
48
47
40
38
43
41
52
44
55
36
47
33
32
42
43
36
52
41
43
44
47
32
38
36
41
41
39
44
33
51
34
38
42
41
35
34
29
43
37
31
43
35
43
37
25
36
32
32
32
25
36
36
29
34
30
27
30
37
22
29
24
28
24
34
26
20
27
18
20
24
20
18
14
15
17
14
22
8
8
6
5
8
10
6
4
5
2
3
3
3
1
0
0
0
0
0
0
0
1
0
0
0
0
0
1
0
1
1
0
0
0
1
0
0
0
2
0
0
0
0
0
1
1
0
0
0
0
0
0
1
0
0
0
0
1
0
1
0
0
2
0
0
1
1
0
1
1
1
1
1
0
0
0
0
0
1
1
1
3
2
23
0
0
0
0
0
0
0
0
0
0
0
0
0
0
0
0
0
0
0
0
0
0
0
0
0
0
0
0
0
0
0
0
0
0
0
0
0
0
0
0
0
0
0
0
0
0
0
0
0
0
0
<<END>>
