# Supplementary material for: Zurbarán attribution hypothesis supported by pigment analysis and multiband images observation of four paintings by his workshop
Source: Sci Rep. 2023 Jan 16;13:844. doi: 10.1038/s41598-023-27677-2 (PMC9842728; doi:10.1038/s41598-023-27677-2)
Supplement: Supplementary file 1 — Supplementary Information. [file 41598_2023_27677_MOESM1_ESM.zip › Raw_Data/San Bruno/XRF/suelo sombra (5).mca]

<<PMCA SPECTRUM>>
TAG - live_data
DESCRIPTION - 
GAIN - 2
THRESHOLD - 10
LIVE_MODE - 0
PRESET_TIME - 200
LIVE_TIME - 200.000000
REAL_TIME - 201.013333
START_TIME - 04/15/2021 12:19:35
SERIAL_NUMBER - 2259
<<CALIBRATION>>
LABEL - Channel
78 2.957
409 15.774
<<DATA>>
0
0
0
0
0
0
0
0
0
32
201
192
183
157
152
135
114
123
140
132
115
109
90
88
104
85
88
77
74
81
72
81
64
79
75
92
79
93
91
85
99
88
74
68
75
66
58
64
62
74
67
61
77
60
74
79
83
81
78
64
75
91
91
140
161
138
137
111
89
76
61
45
56
50
55
50
41
66
64
81
63
50
40
43
56
42
69
66
61
63
55
40
47
50
91
167
347
353
348
253
129
59
59
63
81
100
99
70
49
42
21
31
32
35
36
27
51
43
51
52
40
41
43
40
28
21
32
39
35
32
41
43
42
32
32
44
29
29
44
31
35
34
38
36
32
35
30
36
35
29
46
57
74
89
86
64
47
38
53
44
80
101
170
508
994
1675
2154
2019
1461
776
298
110
56
27
31
26
40
49
49
74
143
223
323
363
294
246
145
77
42
40
29
51
67
75
71
84
56
34
37
41
42
59
85
122
257
546
1092
1557
1907
1853
1348
819
333
139
61
38
29
40
43
36
37
53
71
67
56
79
89
120
178
255
305
299
282
181
167
192
242
256
290
241
162
106
71
39
42
42
38
51
49
46
34
44
49
38
34
46
52
36
42
53
82
46
63
89
97
163
301
487
934
1650
2672
3672
4529
4536
3660
2490
1454
677
260
108
74
51
52
40
29
48
43
46
41
61
71
92
105
103
115
91
82
58
43
35
40
45
46
47
59
56
61
59
61
79
105
120
136
177
197
241
253
324
367
382
520
784
1265
1852
2681
3255
3193
2723
2090
1364
819
539
345
264
203
186
201
147
137
118
104
92
89
79
89
86
71
87
87
65
61
51
57
66
75
77
68
79
71
81
95
116
133
151
141
178
167
143
130
132
99
93
106
97
111
134
160
214
338
424
407
448
390
352
258
203
187
195
187
209
216
194
215
197
182
173
229
240
329
442
762
1137
1661
2386
3133
3706
3732
3655
2968
2126
1283
749
375
226
143
125
107
99
87
102
100
112
96
97
94
94
105
110
109
99
111
97
125
99
96
99
105
110
106
99
95
115
94
122
107
130
137
145
159
221
295
351
490
568
632
710
669
591
467
369
262
240
205
193
163
164
167
109
118
113
91
114
88
109
107
94
98
102
101
106
102
119
93
100
112
104
93
84
104
102
109
106
106
95
95
106
98
86
113
100
93
120
85
108
92
89
91
106
90
99
103
84
97
88
108
94
72
95
80
78
80
79
94
90
106
80
95
95
96
74
82
108
70
91
99
88
95
73
87
89
80
68
86
86
89
87
82
86
74
95
75
66
101
79
66
87
72
99
86
64
104
88
69
76
74
89
66
92
74
84
74
89
74
87
62
71
73
62
63
75
89
69
87
47
86
70
78
83
69
73
71
76
49
56
63
74
59
67
79
75
85
60
62
56
58
70
77
69
63
54
55
54
64
54
59
54
79
47
45
58
62
50
60
69
53
67
52
54
54
52
69
50
58
55
54
53
55
54
45
49
69
65
37
61
76
51
57
56
61
52
57
45
57
62
62
57
52
60
50
59
48
45
52
62
42
42
50
37
53
43
41
38
50
65
35
48
50
50
36
56
49
44
54
46
36
55
42
45
48
61
69
34
36
52
56
32
44
50
37
43
37
45
45
37
39
45
57
41
51
39
45
37
51
41
44
44
42
47
39
32
38
39
40
46
41
48
38
29
46
66
54
46
47
49
53
48
42
46
50
40
49
45
41
36
50
44
59
44
50
33
41
54
38
51
43
45
42
43
32
41
40
41
52
46
52
40
47
64
51
47
41
58
39
34
48
47
39
50
58
39
51
56
43
48
41
44
38
38
34
43
56
37
45
41
53
47
45
46
48
44
49
45
49
36
42
39
47
40
38
25
37
38
48
47
46
57
44
46
36
28
45
51
47
40
44
56
35
35
45
44
34
33
40
39
33
38
40
36
42
26
30
44
32
24
38
35
38
35
27
37
32
27
38
38
28
42
34
43
29
33
24
27
29
32
33
30
27
23
26
27
25
27
25
24
21
34
28
21
21
28
20
21
18
20
21
12
14
12
13
10
14
8
5
6
6
6
7
4
1
0
1
3
0
0
0
0
0
0
0
0
0
0
0
0
0
0
0
0
0
0
0
1
0
0
0
0
0
0
0
0
1
0
0
0
0
0
0
0
0
0
0
0
0
0
0
1
0
0
0
0
0
0
0
1
0
0
1
0
0
0
0
0
0
1
0
1
0
1
1
5
2
12
4
0
0
0
0
0
0
0
0
0
0
0
0
0
0
0
0
0
0
0
0
0
0
0
0
0
0
0
0
0
0
0
0
0
0
0
0
0
0
0
0
0
0
0
0
0
0
0
0
0
0
0
<<END>>
