# Supplementary material for: Zurbarán attribution hypothesis supported by pigment analysis and multiband images observation of four paintings by his workshop
Source: Sci Rep. 2023 Jan 16;13:844. doi: 10.1038/s41598-023-27677-2 (PMC9842728; doi:10.1038/s41598-023-27677-2)
Supplement: Supplementary file 1 — Supplementary Information. [file 41598_2023_27677_MOESM1_ESM.zip › Raw_Data/San Bruno/XRF/tunica 1 sombra (7).mca]

<<PMCA SPECTRUM>>
TAG - live_data
DESCRIPTION - 
GAIN - 2
THRESHOLD - 10
LIVE_MODE - 0
PRESET_TIME - 200
LIVE_TIME - 200.000000
REAL_TIME - 201.693333
START_TIME - 04/15/2021 13:05:22
SERIAL_NUMBER - 2259
<<CALIBRATION>>
LABEL - Channel
78 2.957
409 15.774
<<DATA>>
0
0
0
0
0
0
0
0
0
25
297
271
269
225
238
208
195
189
176
153
164
152
136
136
160
130
121
134
111
148
103
100
109
110
105
105
109
116
94
115
125
119
108
95
103
109
95
95
120
103
105
93
111
110
123
114
108
120
112
108
115
157
211
327
375
387
274
239
141
109
94
100
92
80
83
87
82
81
98
91
88
104
75
77
74
66
83
71
81
76
70
76
54
84
96
180
251
284
290
193
106
81
70
70
81
81
100
79
56
53
59
57
61
52
51
54
62
74
78
59
62
71
48
76
49
54
47
50
54
68
53
59
43
53
52
42
66
56
55
70
50
61
65
64
60
57
57
60
51
62
88
116
155
207
225
167
103
83
70
94
87
129
284
642
1349
2228
2806
2664
1751
956
348
124
95
56
54
51
56
69
77
112
191
307
431
436
415
276
183
97
70
53
55
94
86
100
98
79
81
53
45
52
37
43
58
74
116
155
254
349
425
389
297
192
102
77
60
60
57
61
41
64
70
76
64
75
87
97
94
89
98
121
135
122
151
179
293
453
628
717
706
655
396
250
149
108
119
84
77
98
80
85
86
97
77
95
102
106
122
145
143
125
157
149
172
213
279
463
833
1576
2999
4883
7833
10606
12315
11985
9675
6057
3340
1429
651
244
132
96
94
87
83
68
75
107
93
130
182
209
269
285
277
199
149
121
95
78
79
110
84
113
111
127
130
126
158
181
235
289
375
405
522
711
711
875
964
1137
1560
2417
3801
5926
7897
9004
8772
7210
5077
3236
1876
1190
794
589
494
417
390
326
292
212
171
132
115
138
121
109
111
93
83
78
85
72
70
79
70
62
96
70
88
106
115
124
154
174
185
184
198
192
173
154
134
140
151
176
183
263
390
533
691
924
1062
1077
925
743
522
316
314
275
327
387
414
396
428
393
308
263
277
306
412
593
943
1385
1983
2761
3435
3868
3853
3506
2717
1876
1071
646
317
182
134
101
107
123
116
96
102
99
109
109
104
80
104
112
112
100
109
84
112
116
116
114
122
106
122
111
119
101
125
134
133
158
157
186
191
259
306
380
554
620
768
780
633
563
468
319
255
231
216
185
197
166
140
118
139
120
140
105
113
113
104
121
123
117
110
116
114
123
127
88
128
116
116
135
107
93
120
98
106
117
114
144
116
100
105
106
127
113
113
116
109
133
127
100
103
113
99
111
106
107
110
121
100
119
118
93
102
125
121
107
100
99
100
112
108
100
108
103
110
128
107
103
97
103
106
113
113
112
118
115
112
105
121
101
111
112
102
109
103
93
110
106
106
82
88
91
85
106
87
101
94
102
95
102
96
94
77
94
94
78
88
95
98
88
94
100
93
82
84
105
88
100
99
85
88
88
87
77
97
94
92
95
86
84
72
106
72
102
73
71
80
74
91
65
89
94
76
102
78
81
71
73
78
61
70
57
60
66
73
75
82
56
81
69
72
63
73
74
87
67
75
80
62
69
74
65
84
60
82
77
67
64
58
75
60
68
81
73
73
65
56
77
60
62
55
75
63
69
68
53
67
63
58
64
58
60
53
63
56
59
50
60
55
63
51
48
54
62
44
75
48
46
49
45
49
51
54
65
53
47
47
46
52
42
59
42
59
47
58
42
54
58
55
50
53
70
48
46
47
41
48
49
50
57
53
65
53
36
54
45
47
54
48
40
38
42
52
56
53
49
50
43
62
43
57
52
32
41
38
53
43
30
50
51
44
40
65
54
43
57
39
45
53
50
60
33
46
43
54
42
46
58
56
39
33
50
38
47
51
50
52
54
45
47
51
50
52
45
52
43
40
41
57
51
50
36
42
25
34
41
48
38
44
52
43
50
35
33
43
53
34
53
47
45
44
42
40
38
51
44
33
38
29
48
28
39
39
30
36
38
25
32
40
34
40
42
53
38
28
36
40
41
31
39
33
37
28
31
22
38
34
35
33
31
39
33
35
24
42
34
37
32
35
36
35
45
32
33
23
30
24
19
32
31
18
27
29
21
30
19
17
25
20
24
24
16
21
22
13
16
10
11
16
16
12
2
15
4
5
5
5
3
3
3
0
2
1
0
0
0
0
1
0
0
0
0
0
1
0
0
1
0
0
0
1
0
0
0
0
0
0
0
0
0
1
0
0
0
0
1
1
0
0
0
0
0
0
0
0
0
0
0
0
0
0
0
1
0
0
0
0
1
0
0
0
0
1
1
0
1
0
0
1
0
0
2
1
0
13
26
0
0
0
0
0
0
0
0
0
0
0
0
0
0
0
0
0
0
0
0
0
0
0
0
0
0
0
0
0
0
0
0
0
0
0
0
0
0
0
0
0
0
0
0
0
0
0
0
0
0
<<END>>
