# Supplementary material for: Zurbarán attribution hypothesis supported by pigment analysis and multiband images observation of four paintings by his workshop
Source: Sci Rep. 2023 Jan 16;13:844. doi: 10.1038/s41598-023-27677-2 (PMC9842728; doi:10.1038/s41598-023-27677-2)
Supplement: Supplementary file 1 — Supplementary Information. [file 41598_2023_27677_MOESM1_ESM.zip › Raw_Data/San Bruno/XRF/tunica 2 (8).mca]

<<PMCA SPECTRUM>>
TAG - live_data
DESCRIPTION - 
GAIN - 2
THRESHOLD - 10
LIVE_MODE - 0
PRESET_TIME - 200
LIVE_TIME - 200.000000
REAL_TIME - 203.400000
START_TIME - 04/15/2021 13:15:42
SERIAL_NUMBER - 2259
<<CALIBRATION>>
LABEL - Channel
78 2.957
409 15.774
<<DATA>>
0
0
0
0
0
0
0
0
0
27
462
490
436
418
398
366
332
309
283
304
278
247
254
228
233
195
211
183
174
178
181
158
177
161
158
195
193
195
180
170
190
169
184
167
157
159
164
132
183
145
166
146
166
191
158
164
175
188
169
186
240
372
559
866
928
852
714
474
299
191
153
152
150
131
114
136
134
129
158
146
163
120
153
116
121
120
106
99
103
92
102
98
100
113
97
107
125
152
107
94
105
116
94
89
95
92
95
86
113
115
92
96
91
86
90
71
85
91
92
85
98
67
85
88
91
75
96
91
92
84
80
79
82
81
106
89
74
73
95
91
85
66
86
86
93
80
95
103
69
79
97
84
112
105
89
85
79
78
92
108
74
95
112
103
116
120
138
119
103
109
89
84
93
82
73
101
85
93
101
86
105
89
108
103
107
98
101
106
101
107
124
128
138
142
137
146
130
101
98
97
113
125
119
124
105
116
109
119
135
112
124
122
118
113
113
120
133
113
120
123
131
135
121
127
140
145
192
187
212
195
188
206
272
455
699
1122
1539
1811
1742
1464
1030
614
362
275
225
192
199
194
191
193
198
194
193
242
226
248
264
282
310
292
336
381
384
553
829
1483
2666
4958
9258
15258
23152
30542
34099
31939
25035
15738
8454
3606
1459
660
353
257
224
196
198
161
194
231
273
344
482
635
725
726
702
519
367
249
239
161
198
193
189
213
218
212
238
280
369
436
567
771
1006
1241
1618
1940
2196
2657
2956
3653
5105
8080
13024
18588
24245
27071
25886
20794
14444
9302
5615
3344
2304
1676
1290
1188
993
811
620
418
279
216
173
136
138
129
115
96
86
68
54
51
50
60
54
60
64
67
64
60
82
77
90
107
101
117
148
153
154
168
185
185
193
253
360
527
811
1219
1663
2172
2340
2186
1958
1343
890
598
505
509
599
750
769
715
694
572
451
350
346
349
423
646
987
1481
2191
2746
3375
3831
3715
3220
2483
1672
946
498
236
137
67
56
40
48
54
47
51
54
47
47
39
51
36
48
44
51
58
53
40
48
50
52
47
53
49
50
58
68
56
79
72
75
100
107
171
189
304
346
469
543
654
644
609
456
338
258
194
185
153
135
125
93
75
46
50
62
58
48
59
44
37
46
50
54
46
39
51
42
39
43
37
41
35
41
42
49
48
55
51
49
46
44
38
42
52
55
45
64
45
52
52
39
51
35
54
50
51
53
39
49
56
51
49
53
48
58
58
44
60
48
68
56
56
57
63
60
61
50
61
55
63
49
48
60
76
49
51
52
53
53
48
44
47
53
46
49
50
49
45
52
38
52
38
52
46
51
32
39
51
36
46
56
47
42
45
41
43
38
54
36
41
51
37
58
48
48
48
61
44
52
49
57
45
58
43
46
49
54
47
59
55
49
53
57
50
40
55
33
48
46
42
40
51
42
41
41
36
35
41
43
31
35
34
37
37
36
36
33
40
32
30
37
38
41
43
26
45
40
34
34
29
38
41
53
42
59
41
37
48
39
41
50
55
48
48
52
61
51
38
46
45
46
42
28
36
43
42
37
39
41
39
26
39
33
34
38
33
35
29
27
34
42
45
33
36
32
31
34
25
28
56
30
23
22
31
43
32
37
28
37
31
42
22
30
29
31
27
32
38
28
49
36
28
41
52
40
34
39
26
38
24
39
34
34
32
41
35
36
31
39
32
39
31
43
27
38
23
33
34
41
35
29
41
38
47
35
38
34
28
35
32
41
32
41
30
31
30
57
44
26
35
33
50
35
43
50
47
51
48
42
48
41
33
38
31
46
42
49
45
56
50
35
59
41
46
46
47
48
45
40
37
34
52
34
44
39
37
42
38
48
41
40
39
50
36
42
35
42
36
58
35
39
56
43
40
52
39
41
42
49
30
38
44
48
45
49
29
47
33
45
36
31
48
39
35
29
36
41
42
38
40
31
29
30
33
51
35
42
49
34
40
40
28
40
31
25
36
39
34
22
42
29
37
25
27
34
33
35
37
30
26
38
22
28
22
31
25
31
28
23
25
29
24
21
15
24
11
12
10
15
15
18
18
14
10
15
8
6
8
8
7
6
2
4
3
5
4
1
1
0
1
0
1
0
3
1
0
1
0
1
0
0
0
0
0
2
0
2
2
0
1
0
1
0
0
0
0
0
1
0
1
1
0
1
0
0
0
1
0
2
0
0
1
0
1
1
0
0
0
0
0
0
2
0
3
3
0
1
0
0
1
0
0
0
1
2
1
3
8
36
2
0
0
0
0
0
0
0
0
0
0
0
0
0
0
0
0
0
0
0
0
0
0
0
0
0
0
0
0
0
0
0
0
0
0
0
0
0
0
0
0
0
0
0
0
0
0
0
0
0
<<END>>
