# Supplementary material for: Zurbarán attribution hypothesis supported by pigment analysis and multiband images observation of four paintings by his workshop
Source: Sci Rep. 2023 Jan 16;13:844. doi: 10.1038/s41598-023-27677-2 (PMC9842728; doi:10.1038/s41598-023-27677-2)
Supplement: Supplementary file 1 — Supplementary Information. [file 41598_2023_27677_MOESM1_ESM.zip › Raw_Data/San Bruno/XRF/zapato (2).mca]

<<PMCA SPECTRUM>>
TAG - live_data
DESCRIPTION - 
GAIN - 2
THRESHOLD - 10
LIVE_MODE - 0
PRESET_TIME - 200
LIVE_TIME - 200.000000
REAL_TIME - 201.853333
START_TIME - 04/15/2021 11:39:40
SERIAL_NUMBER - 2259
<<CALIBRATION>>
LABEL - Channel
78 2.957
409 15.774
<<DATA>>
0
0
0
0
0
0
0
0
0
33
308
282
274
261
219
229
199
212
189
164
167
155
150
138
121
111
109
111
112
127
88
100
112
108
124
108
106
114
122
111
109
100
97
82
111
125
103
119
89
127
84
97
118
110
108
125
128
124
115
136
153
186
298
455
497
525
382
320
162
105
112
102
86
87
76
75
97
89
74
86
77
79
100
75
76
72
87
93
71
71
84
60
68
58
103
109
224
203
197
152
108
70
48
75
89
84
71
77
63
52
47
41
44
50
52
53
60
54
62
55
58
56
60
54
48
57
48
51
43
54
39
62
48
52
50
56
50
54
51
41
58
60
48
49
44
55
52
50
38
75
52
58
81
97
107
93
80
57
51
59
67
82
134
250
434
741
1109
1157
880
563
254
130
71
54
71
53
54
56
67
71
88
128
169
249
212
176
122
96
58
62
60
67
70
89
88
84
77
67
58
55
50
61
72
61
102
148
248
342
409
461
399
276
156
122
91
63
74
53
68
61
73
60
86
89
88
92
99
106
123
132
158
159
160
168
251
407
566
840
996
910
692
519
297
182
139
118
125
107
106
107
85
99
118
104
93
110
110
144
120
128
165
169
188
194
250
364
499
997
1826
3779
6525
10395
13940
16304
15920
12561
8308
4505
2074
859
356
220
119
111
119
97
89
109
105
126
134
167
262
314
384
320
268
200
142
109
116
94
92
126
111
99
105
98
132
149
193
228
314
421
527
605
770
947
1031
1083
1166
1566
2465
4165
6780
9555
11406
11691
9983
7632
4866
2939
1801
1102
786
620
541
534
421
386
272
189
174
95
107
107
119
106
106
85
68
77
61
69
62
58
69
68
69
79
71
85
90
96
124
133
126
156
119
149
138
139
130
132
143
156
200
332
510
732
977
1257
1284
1236
913
700
437
307
329
338
349
471
439
474
435
338
249
218
199
233
307
513
819
1358
2092
2694
3393
3574
3526
3111
2298
1473
884
460
241
151
86
70
94
66
78
73
80
70
64
81
99
88
82
90
83
82
105
92
79
89
73
88
85
95
92
93
89
85
79
110
96
93
113
132
138
176
262
304
434
607
597
670
625
485
374
272
230
205
183
165
141
146
116
99
94
98
96
82
87
86
91
81
85
99
86
85
75
75
79
101
74
100
96
85
84
93
92
107
94
81
98
92
84
95
92
102
90
87
82
78
82
104
110
80
88
91
101
79
71
82
73
88
91
82
88
87
91
101
92
79
78
82
85
86
78
86
107
77
102
79
86
102
91
103
82
98
87
79
97
93
94
84
85
69
79
89
80
67
74
82
83
85
75
64
64
77
86
93
79
69
72
71
84
67
88
74
91
70
78
57
79
65
71
76
70
84
79
84
79
105
83
58
70
70
54
75
87
57
60
53
60
70
62
85
59
61
48
60
58
73
61
71
70
67
63
79
53
51
67
52
65
90
65
64
51
51
66
57
66
61
67
64
55
57
56
58
56
51
67
60
48
62
63
47
56
64
55
64
57
61
69
54
67
62
69
75
54
67
59
51
44
47
52
56
53
56
66
37
56
45
64
50
46
54
47
50
62
52
37
39
55
51
44
45
50
48
53
53
54
42
41
50
55
58
40
46
39
44
49
46
42
48
59
47
56
39
47
44
38
35
38
35
35
37
47
48
43
47
50
54
44
47
48
45
48
52
36
49
36
45
37
41
29
40
44
38
46
51
50
51
37
42
43
32
46
38
37
50
42
63
54
53
31
52
52
34
38
50
36
39
46
53
56
33
37
53
43
39
39
40
40
58
50
48
54
38
34
51
35
50
30
39
37
39
41
40
50
52
51
40
43
35
38
54
38
42
48
33
42
31
42
44
32
47
41
54
37
48
39
39
34
41
48
53
40
40
44
48
38
42
46
45
41
38
38
49
35
47
32
39
37
40
35
31
38
32
57
28
37
40
38
28
37
47
25
36
44
39
40
28
32
32
39
40
36
32
32
35
34
41
24
32
28
30
28
32
30
34
28
31
36
24
25
35
24
27
31
37
19
13
32
15
25
22
23
22
27
13
14
17
12
11
13
8
11
10
8
6
12
8
3
4
5
6
6
2
2
1
0
2
0
0
2
0
0
2
0
0
0
1
1
0
1
0
0
0
2
0
0
0
0
0
0
1
0
0
1
0
0
2
1
0
1
0
1
0
1
0
1
0
0
0
0
1
0
0
0
0
1
1
0
1
0
0
1
0
0
0
0
4
1
6
18
0
0
0
0
0
0
0
0
0
0
0
0
0
0
0
0
0
0
0
0
0
0
0
0
0
0
0
0
0
0
0
0
0
0
0
0
0
0
0
0
0
0
0
0
0
0
0
0
0
0
0
0
0
0
0
<<END>>
