# Supplementary material for: Zurbarán attribution hypothesis supported by pigment analysis and multiband images observation of four paintings by his workshop
Source: Sci Rep. 2023 Jan 16;13:844. doi: 10.1038/s41598-023-27677-2 (PMC9842728; doi:10.1038/s41598-023-27677-2)
Supplement: Supplementary file 1 — Supplementary Information. [file 41598_2023_27677_MOESM1_ESM.zip › Raw_Data/San Francisco/XRF/blanca nube (7).mca]

<<PMCA SPECTRUM>>
TAG - live_data
DESCRIPTION - 
GAIN - 2
THRESHOLD - 10
LIVE_MODE - 0
PRESET_TIME - 200
LIVE_TIME - 200.000000
REAL_TIME - 203.133333
START_TIME - 04/08/2021 12:30:20
SERIAL_NUMBER - 2259
<<CALIBRATION>>
LABEL - Channel
78 2.957
408 15.774
<<DATA>>
0
0
0
0
0
0
0
0
0
44
440
523
418
387
362
336
329
302
273
292
229
259
224
220
200
203
175
186
177
158
150
170
169
144
165
180
200
162
175
168
164
172
185
167
152
159
156
157
162
138
176
163
137
160
157
193
158
170
156
182
206
325
519
762
803
777
581
418
249
180
170
137
153
123
124
132
117
110
165
129
141
105
114
120
141
112
104
107
106
110
103
83
105
95
118
114
133
143
138
110
122
71
88
86
91
84
87
96
87
98
96
89
99
91
86
91
98
91
81
100
85
86
80
91
95
97
93
81
80
90
91
87
92
93
77
79
103
83
94
73
86
80
70
78
99
95
92
89
88
81
95
88
103
107
100
93
102
101
86
102
93
130
135
258
469
645
759
592
446
256
156
111
99
81
94
83
96
133
135
176
183
190
190
200
204
151
129
107
106
119
122
128
146
159
167
152
152
139
155
145
172
192
281
522
1195
2371
3967
5482
6003
5000
3400
1716
721
322
168
132
119
117
114
113
127
131
146
177
198
260
345
531
765
986
1041
925
784
697
815
1004
1378
1552
1439
1105
736
435
274
211
184
152
155
169
156
163
170
147
169
197
197
226
272
300
295
276
304
339
402
502
733
1316
2519
4893
8867
14237
20563
26099
28061
25139
18624
10974
5664
2437
993
473
264
214
181
177
148
159
184
185
261
307
422
556
614
563
510
386
282
210
205
180
183
198
210
214
220
248
242
293
331
378
550
694
892
1122
1331
1692
1889
2021
2521
3137
4668
7660
11925
16622
20755
21859
19580
15385
10199
6249
3831
2392
1690
1247
1035
919
815
636
437
321
202
172
157
134
124
111
95
99
89
72
58
64
67
67
65
76
69
61
66
74
114
91
95
116
129
147
139
154
135
142
143
177
194
238
346
519
834
1270
1674
1957
2081
1864
1510
1031
700
544
466
490
611
668
694
642
546
445
396
306
303
353
497
718
1209
1747
2404
3046
3701
3701
3627
2971
2223
1358
775
379
181
96
85
55
53
57
47
56
45
70
51
52
51
45
53
55
49
50
48
60
52
60
58
61
52
64
66
49
75
56
63
64
64
76
107
130
174
208
304
399
503
643
675
651
541
413
309
236
201
168
140
117
110
98
79
72
53
61
46
52
54
40
61
59
51
60
68
59
55
64
52
51
72
44
42
64
54
56
38
48
58
63
50
62
64
61
65
49
47
49
59
53
43
58
40
59
59
54
59
52
67
65
67
75
51
58
59
50
66
60
63
58
56
62
62
58
47
64
75
64
39
64
71
52
57
59
52
52
66
59
63
53
56
52
58
68
47
68
57
57
60
58
62
65
54
52
61
41
42
62
63
53
61
53
46
42
57
48
60
50
53
50
50
48
50
61
54
53
51
44
57
41
54
55
49
55
50
52
40
67
53
49
61
51
55
62
48
53
53
39
54
48
37
59
44
39
48
51
42
41
59
44
55
51
45
45
54
30
36
41
40
39
59
50
36
46
39
33
46
41
42
43
40
55
51
47
49
48
38
46
56
50
44
46
59
43
56
77
60
56
50
36
35
45
38
31
41
40
37
39
39
31
35
45
39
35
42
44
45
32
48
49
45
46
27
57
41
39
50
42
36
30
39
23
40
39
40
28
24
26
39
29
38
38
32
45
37
33
45
27
43
44
37
46
46
35
52
40
32
41
34
44
42
37
49
52
49
40
46
54
40
46
48
43
50
41
37
40
38
44
35
42
39
43
42
36
40
37
44
38
42
43
46
52
49
49
42
47
42
49
49
42
44
42
49
41
44
56
46
42
42
46
46
35
54
59
59
48
44
47
60
45
47
53
39
49
53
38
44
59
47
36
43
62
41
47
48
42
48
46
34
50
52
43
44
36
34
55
50
46
51
38
51
48
53
58
54
41
50
43
48
40
49
62
41
45
43
39
38
39
38
39
44
50
32
46
47
43
44
35
43
53
40
31
57
57
33
51
44
49
39
37
43
33
28
36
41
31
41
37
49
42
36
28
25
40
35
41
33
32
30
22
40
31
25
27
25
20
31
38
28
26
21
24
24
15
16
18
19
21
22
26
23
13
18
20
9
11
10
10
8
5
5
7
9
3
8
2
2
1
1
2
0
0
0
0
4
0
0
1
0
0
1
1
0
1
0
0
2
0
1
0
1
0
0
0
0
1
0
0
0
1
0
0
0
2
0
0
0
0
0
0
0
0
0
0
0
0
0
0
1
1
0
1
1
1
3
1
2
0
0
0
1
2
1
3
1
1
2
4
45
9
0
0
0
0
0
0
0
0
0
0
0
0
0
0
0
0
0
0
0
0
0
0
0
0
0
0
0
0
0
0
0
0
0
0
0
0
0
0
0
0
0
0
0
0
0
0
0
0
0
0
<<END>>
