# Supplementary material for: Zurbarán attribution hypothesis supported by pigment analysis and multiband images observation of four paintings by his workshop
Source: Sci Rep. 2023 Jan 16;13:844. doi: 10.1038/s41598-023-27677-2 (PMC9842728; doi:10.1038/s41598-023-27677-2)
Supplement: Supplementary file 1 — Supplementary Information. [file 41598_2023_27677_MOESM1_ESM.zip › Raw_Data/San Francisco/XRF/calavera 1 (17).mca]

<<PMCA SPECTRUM>>
TAG - live_data
DESCRIPTION - 
GAIN - 2
THRESHOLD - 10
LIVE_MODE - 0
PRESET_TIME - 200
LIVE_TIME - 200.000000
REAL_TIME - 202.746667
START_TIME - 04/09/2021 11:06:20
SERIAL_NUMBER - 2259
<<CALIBRATION>>
LABEL - Channel
78 2.957
409 15.774
<<DATA>>
0
0
0
0
0
0
0
0
0
40
363
421
374
337
328
296
258
254
235
250
202
193
188
165
175
163
157
136
169
142
147
153
139
145
157
171
162
163
151
171
129
141
138
138
122
126
135
120
162
147
137
145
140
141
137
155
158
133
157
146
197
286
476
651
686
705
610
408
230
151
125
117
130
105
100
94
103
128
115
135
112
88
124
117
79
119
107
111
97
91
84
93
90
79
94
105
111
133
138
115
107
86
86
73
81
61
97
79
82
77
76
90
84
74
84
70
68
71
76
70
82
80
69
63
59
71
67
85
75
67
74
76
74
79
72
67
74
72
74
79
72
69
74
71
80
72
75
60
81
88
79
92
101
124
104
125
88
81
70
84
88
80
123
183
391
634
986
1024
814
524
266
141
77
73
82
75
92
83
68
82
96
125
185
236
237
197
140
104
73
75
83
84
96
95
125
134
106
93
92
97
85
81
83
89
121
95
131
153
168
179
170
160
104
100
92
99
101
85
92
95
90
92
95
85
116
97
131
142
151
150
167
133
151
217
319
517
849
1266
1510
1559
1276
819
494
244
182
177
155
175
154
162
149
155
157
177
162
187
153
199
228
259
235
242
257
301
327
453
677
1237
2477
4891
9536
15606
22541
27272
27974
22951
15433
8637
3907
1576
666
372
237
191
167
157
135
143
141
169
229
309
416
548
595
572
501
374
250
196
171
165
144
157
143
150
154
206
203
223
278
339
495
640
836
1048
1275
1488
1721
1889
1983
2217
3579
6365
10714
15767
20315
21754
19494
14988
10108
6006
3647
2291
1491
1217
940
918
792
657
439
311
206
165
167
154
133
115
94
76
69
56
51
66
50
43
35
58
52
55
58
82
73
64
96
80
121
112
127
137
140
125
148
125
132
125
196
328
591
879
1437
1704
2024
1979
1589
1190
780
458
396
414
506
627
667
643
617
521
353
260
197
158
225
337
625
1033
1641
2416
3208
3514
3703
3269
2532
1791
1032
530
271
131
66
49
38
45
44
46
51
33
51
45
45
47
45
49
43
40
42
43
65
44
55
54
58
50
43
62
60
51
54
52
53
45
71
72
99
113
164
228
367
509
603
635
635
476
407
271
211
156
146
153
117
105
106
60
67
51
48
44
43
42
60
49
71
55
58
52
56
53
45
40
43
61
46
53
48
46
44
56
64
57
55
67
45
51
51
49
52
51
64
54
52
43
59
63
38
51
53
40
54
55
62
69
52
50
53
58
54
61
58
65
50
57
53
52
66
57
50
63
59
64
63
61
50
55
66
59
51
54
61
69
49
50
65
63
39
47
61
37
61
53
38
58
65
51
49
64
54
55
53
71
50
52
57
63
44
48
60
66
51
56
64
54
59
66
62
68
41
54
51
45
48
53
49
55
44
67
54
43
47
62
65
55
46
59
61
46
37
42
51
49
37
46
47
42
48
51
41
56
29
40
39
30
46
43
52
42
41
37
37
53
44
46
45
44
41
35
43
50
45
37
41
37
51
44
35
51
54
57
51
45
54
42
54
54
50
56
69
64
53
51
50
53
39
46
34
46
41
45
39
41
36
35
30
26
26
35
36
29
41
38
30
47
38
37
34
36
46
47
38
28
41
34
41
39
38
28
24
45
47
32
39
30
39
32
38
43
39
30
29
41
41
61
28
34
34
39
29
46
32
32
51
35
40
40
37
39
28
38
39
45
36
43
35
35
33
38
48
39
37
46
40
46
39
40
36
23
38
39
33
49
49
41
34
50
37
37
40
50
36
40
43
42
43
42
41
49
40
49
33
45
42
40
54
37
40
38
38
38
47
34
39
49
47
51
48
47
47
44
56
53
40
53
34
40
28
37
31
53
42
26
36
48
40
45
40
43
34
49
32
42
40
32
48
46
37
34
44
33
48
39
46
68
34
45
46
52
47
30
35
38
47
34
39
45
34
39
45
36
45
40
38
39
39
33
39
35
31
49
25
37
38
36
37
41
42
34
39
25
27
30
33
28
39
30
45
27
21
38
31
25
27
32
24
29
26
28
29
27
18
25
24
30
25
30
27
16
22
12
9
15
8
15
15
13
12
9
8
5
4
6
9
3
3
3
1
0
2
1
2
2
0
0
1
1
0
0
1
0
2
1
0
0
1
1
1
1
0
0
0
0
0
0
1
1
0
1
0
0
0
0
1
1
2
2
0
1
2
0
0
0
0
0
2
0
0
1
1
0
0
1
0
1
0
0
1
1
1
2
0
4
4
34
7
0
0
0
0
0
0
0
0
0
0
0
0
0
0
0
0
0
0
0
0
0
0
0
0
0
0
0
0
0
0
0
0
0
0
0
0
0
0
0
0
0
0
0
0
0
0
0
0
0
0
0
0
0
0
0
<<END>>
