# Supplementary material for: Zurbarán attribution hypothesis supported by pigment analysis and multiband images observation of four paintings by his workshop
Source: Sci Rep. 2023 Jan 16;13:844. doi: 10.1038/s41598-023-27677-2 (PMC9842728; doi:10.1038/s41598-023-27677-2)
Supplement: Supplementary file 1 — Supplementary Information. [file 41598_2023_27677_MOESM1_ESM.zip › Raw_Data/San Francisco/XRF/calavera 2 (18).mca]

<<PMCA SPECTRUM>>
TAG - live_data
DESCRIPTION - 
GAIN - 2
THRESHOLD - 10
LIVE_MODE - 0
PRESET_TIME - 200
LIVE_TIME - 200.000000
REAL_TIME - 200.813333
START_TIME - 04/09/2021 11:17:29
SERIAL_NUMBER - 2259
<<CALIBRATION>>
LABEL - Channel
78 2.957
409 15.774
<<DATA>>
0
0
0
0
0
0
0
0
0
11
176
150
147
133
123
103
121
102
103
110
91
120
88
74
80
73
72
53
66
57
74
71
62
61
75
58
61
57
70
58
51
64
90
66
59
69
53
59
66
55
52
63
77
73
64
65
60
69
81
70
75
84
90
117
150
117
103
92
69
46
57
53
42
46
60
62
59
66
60
66
61
37
42
50
50
51
66
48
72
61
33
42
46
37
65
122
245
331
313
195
91
52
34
47
59
78
76
62
53
31
23
23
42
24
35
32
26
44
50
43
42
41
33
31
35
42
29
29
36
32
35
34
23
25
34
27
33
25
20
33
38
34
32
43
25
28
33
25
26
24
41
45
62
86
77
73
60
42
44
39
49
61
118
277
698
1322
1858
1914
1521
844
365
114
55
31
16
35
25
38
52
84
119
199
289
339
350
230
149
83
45
26
38
29
61
74
87
76
56
48
33
24
32
25
38
52
99
178
323
640
840
896
731
499
234
118
50
29
33
22
34
21
23
34
31
39
45
51
43
50
75
101
146
162
161
111
88
117
147
182
193
197
162
96
73
33
44
21
48
40
36
35
36
31
31
35
40
32
37
50
70
63
52
61
52
45
55
72
119
212
393
775
1423
2214
2971
3386
3157
2424
1434
767
350
150
92
58
47
48
41
34
35
37
34
50
46
68
61
99
94
97
67
65
51
43
48
53
53
46
62
64
65
77
89
65
71
76
85
113
128
166
162
225
221
253
260
342
534
882
1484
1951
2330
2225
1880
1333
813
476
328
230
203
157
136
117
132
88
70
83
78
76
77
76
80
78
73
62
47
59
55
60
50
61
73
58
67
76
61
64
90
103
150
143
134
131
124
105
97
103
97
90
83
112
116
122
187
259
316
343
369
343
248
206
165
143
142
151
159
195
181
188
176
174
148
164
171
207
315
574
906
1483
2234
3049
3634
3902
3575
2954
2109
1341
728
372
227
136
107
126
93
97
113
80
97
82
90
88
112
96
93
104
106
102
99
88
98
109
85
103
88
104
102
97
107
99
100
96
125
101
121
130
181
186
260
365
481
656
707
725
625
524
330
243
237
211
189
219
155
154
130
114
104
89
99
79
80
98
95
71
104
96
88
87
98
86
114
96
96
89
86
85
92
87
75
105
85
89
91
81
97
83
84
91
76
97
90
83
84
95
99
73
85
122
96
77
99
98
87
89
85
93
86
90
78
89
85
80
86
92
89
77
79
89
82
95
93
85
86
88
88
90
93
92
75
78
85
88
91
76
89
79
85
75
66
70
64
78
66
84
70
78
61
70
73
61
70
60
71
89
74
57
69
66
72
73
71
87
71
66
62
76
73
67
58
63
64
63
67
63
70
73
69
60
72
62
53
59
58
73
60
64
62
76
63
52
60
70
59
52
63
69
72
54
57
60
48
48
62
65
64
64
51
58
49
59
72
63
46
52
62
46
52
54
56
43
45
43
57
49
55
53
50
55
47
42
53
49
64
53
52
38
46
59
58
50
34
56
59
43
47
42
44
51
48
42
35
59
39
45
44
39
43
42
41
45
41
48
43
38
43
33
42
52
38
47
33
53
43
40
32
44
40
33
39
40
39
34
42
27
32
40
57
33
44
40
38
31
41
39
37
33
35
40
53
47
43
31
40
39
42
42
38
42
34
38
49
34
36
51
41
37
42
30
34
44
50
36
32
49
50
55
43
40
36
37
35
41
34
38
42
50
47
43
38
46
41
37
55
43
42
35
45
44
38
38
40
32
43
38
54
33
36
42
32
42
35
40
41
50
44
46
38
52
39
46
42
45
49
45
49
51
40
41
54
39
43
47
41
42
44
43
40
39
35
48
26
44
59
36
38
45
38
48
36
39
30
43
47
44
37
33
38
41
40
34
40
30
33
45
43
42
34
39
34
38
47
37
35
36
44
35
46
40
39
34
39
49
37
36
35
41
27
35
27
31
41
29
38
33
41
30
30
44
39
37
22
39
28
23
22
34
29
40
32
28
22
35
16
21
22
12
17
18
20
20
18
21
12
11
9
16
13
5
13
7
8
9
6
6
3
4
2
4
2
1
1
1
1
1
1
0
0
0
0
0
0
0
0
0
0
0
0
0
0
0
0
1
0
0
0
0
0
0
0
0
0
0
0
0
0
0
0
0
1
0
0
0
0
2
0
0
1
0
0
0
0
0
1
0
0
1
2
0
0
0
1
0
1
0
8
13
0
0
0
0
0
0
0
0
0
0
0
0
0
0
0
0
0
0
0
0
0
0
0
0
0
0
0
0
0
0
0
0
0
0
0
0
0
0
0
0
0
0
0
0
0
0
0
0
0
0
0
0
0
0
<<END>>
