# Supplementary material for: Zurbarán attribution hypothesis supported by pigment analysis and multiband images observation of four paintings by his workshop
Source: Sci Rep. 2023 Jan 16;13:844. doi: 10.1038/s41598-023-27677-2 (PMC9842728; doi:10.1038/s41598-023-27677-2)
Supplement: Supplementary file 1 — Supplementary Information. [file 41598_2023_27677_MOESM1_ESM.zip › Raw_Data/San Francisco/XRF/calibracion 080421.mca]

<<PMCA SPECTRUM>>
TAG - live_data
DESCRIPTION - 
GAIN - 2
THRESHOLD - 10
LIVE_MODE - 0
PRESET_TIME - 200
LIVE_TIME - 200.000000
REAL_TIME - 200.240000
START_TIME - 04/08/2021 10:50:55
SERIAL_NUMBER - 2259
<<CALIBRATION>>
LABEL - Channel
78 2.957
412 15.774
<<DATA>>
0
0
0
0
0
0
0
0
0
10
52
55
50
48
42
40
38
37
44
24
28
29
23
22
20
20
21
35
22
22
27
23
27
30
27
20
28
26
26
21
33
31
16
25
26
23
20
20
30
20
14
22
24
28
35
30
38
31
22
15
24
16
15
16
14
16
18
16
14
29
12
17
12
14
19
23
39
42
57
24
19
20
23
23
16
18
21
12
15
13
7
13
14
19
18
7
10
8
9
8
9
4
10
7
16
12
5
9
15
10
7
8
9
5
12
11
10
11
11
13
4
11
9
13
11
6
4
9
4
5
5
11
7
4
4
11
9
9
7
10
8
12
9
8
6
2
5
6
12
5
4
5
8
4
4
10
7
7
11
9
11
5
6
5
6
12
18
8
7
10
7
9
8
5
9
4
4
10
7
6
6
6
3
5
7
12
13
8
10
10
3
7
13
27
39
52
47
35
16
14
7
9
8
9
8
13
10
12
13
11
9
9
8
7
14
12
15
11
15
7
5
6
10
12
3
8
7
5
7
9
17
6
4
10
13
13
17
9
12
7
14
8
13
17
7
11
11
7
10
7
7
8
9
11
4
6
8
10
5
2
7
11
10
5
7
6
9
7
2
9
11
6
13
16
11
19
10
15
13
7
10
7
8
13
6
9
5
10
6
10
9
9
14
6
6
11
11
7
9
9
6
12
4
11
9
14
12
10
10
5
9
6
9
5
9
9
14
6
11
11
7
8
6
13
19
11
22
7
19
14
22
23
30
15
13
7
13
16
11
11
14
13
10
13
10
11
13
4
10
10
15
11
16
8
13
18
12
9
9
11
13
11
17
18
15
27
8
19
21
13
16
25
11
8
8
15
22
19
19
10
15
28
21
27
26
25
27
17
28
28
26
26
27
26
37
34
32
31
46
42
38
45
45
65
99
152
328
680
1128
1799
2588
3195
3289
3200
2599
1884
1059
564
270
92
33
24
19
16
11
10
14
12
14
11
16
17
7
13
8
15
16
14
19
6
4
11
11
17
9
12
22
18
13
21
15
20
22
19
20
32
57
89
175
285
429
494
571
535
462
307
196
140
118
85
93
90
60
38
22
14
16
9
5
9
9
7
4
7
6
4
3
7
6
12
7
7
4
11
7
2
9
7
4
7
7
4
6
5
8
4
10
8
7
6
3
6
3
4
5
10
3
1
5
7
5
3
2
7
3
3
7
8
4
2
11
3
7
8
4
3
4
2
5
4
4
5
3
0
11
4
6
8
7
5
6
6
6
5
7
6
3
6
2
5
5
2
5
4
11
5
4
9
5
4
6
7
4
2
5
3
8
2
4
7
4
6
6
8
4
3
4
7
4
3
9
5
5
5
4
2
7
6
4
5
7
10
3
3
7
5
3
2
4
4
8
2
7
5
4
1
6
7
8
3
6
6
6
9
5
7
10
8
1
6
7
9
4
5
5
6
7
10
7
5
7
8
6
9
4
3
5
6
7
5
2
5
5
8
10
13
7
6
9
9
13
7
13
13
11
12
12
8
5
5
6
9
6
7
12
7
4
11
9
12
9
7
6
7
12
6
11
6
13
6
12
12
12
8
11
13
8
7
15
7
13
12
10
10
12
7
10
10
9
11
14
14
11
10
20
12
18
13
14
11
13
19
12
16
27
17
14
16
17
17
19
23
18
17
9
14
11
15
18
16
18
22
20
15
20
19
25
18
13
21
19
11
21
27
15
27
24
31
18
32
24
32
24
28
23
31
21
32
28
32
26
34
30
22
13
35
32
32
38
35
22
35
30
29
38
29
38
26
34
35
46
30
37
39
27
35
32
40
17
24
34
42
33
33
27
29
36
25
41
30
52
34
30
33
32
34
39
36
33
22
42
42
36
20
39
25
38
38
50
33
41
45
33
31
31
35
36
40
36
51
33
34
39
44
35
41
20
29
25
24
24
23
23
31
39
26
26
27
34
32
25
37
32
26
33
28
23
28
25
21
20
28
26
27
25
29
21
24
16
22
20
14
14
14
15
14
11
10
10
8
9
4
7
7
8
3
4
0
5
5
4
0
1
0
0
0
0
0
0
0
0
0
0
0
0
0
0
0
0
0
0
0
0
0
0
0
0
0
0
0
0
0
0
0
0
0
0
0
0
0
0
0
0
0
0
0
0
0
0
0
0
0
0
0
0
1
1
2
0
0
0
0
0
0
0
0
0
0
0
0
0
0
0
0
0
0
0
0
0
0
0
0
0
0
0
0
0
0
0
0
0
0
0
0
0
0
0
0
0
0
0
0
0
0
0
0
0
0
0
0
0
0
0
0
0
0
0
0
0
0
0
0
0
0
<<END>>
