# Supplementary material for: Zurbarán attribution hypothesis supported by pigment analysis and multiband images observation of four paintings by his workshop
Source: Sci Rep. 2023 Jan 16;13:844. doi: 10.1038/s41598-023-27677-2 (PMC9842728; doi:10.1038/s41598-023-27677-2)
Supplement: Supplementary file 1 — Supplementary Information. [file 41598_2023_27677_MOESM1_ESM.zip › Raw_Data/San Francisco/XRF/calibracion 090421.mca]

<<PMCA SPECTRUM>>
TAG - live_data
DESCRIPTION - 
GAIN - 2
THRESHOLD - 10
LIVE_MODE - 0
PRESET_TIME - 200
LIVE_TIME - 200.000000
REAL_TIME - 200.226667
START_TIME - 04/09/2021 10:37:27
SERIAL_NUMBER - 2259
<<CALIBRATION>>
LABEL - Channel
78 2.957
411 15.774
<<DATA>>
0
0
0
0
0
0
0
0
0
12
53
47
52
53
40
44
44
44
37
28
41
33
24
27
27
25
29
22
25
26
20
25
33
22
44
16
24
27
30
21
18
27
30
18
15
21
16
20
15
14
25
26
21
26
23
35
42
22
30
21
23
16
20
25
19
24
18
14
24
11
15
21
20
19
21
11
30
43
52
43
35
16
9
21
12
19
12
14
11
8
14
6
13
17
19
15
15
8
15
11
17
12
9
10
5
7
9
11
11
7
13
4
12
9
7
9
8
11
10
9
9
12
11
14
10
7
11
9
6
7
8
9
5
10
8
5
12
9
7
9
9
10
7
9
0
9
8
7
7
12
14
3
7
14
13
9
10
11
8
9
9
10
6
5
10
13
9
10
12
9
12
8
7
8
7
14
6
11
8
6
7
5
7
7
4
6
13
8
10
4
8
7
15
37
34
58
40
25
19
7
11
5
10
14
8
12
16
18
15
7
6
18
9
11
8
13
9
11
12
10
5
5
8
15
7
11
10
14
8
6
8
13
15
5
14
6
9
14
11
7
11
8
14
11
8
7
8
4
6
6
8
9
11
3
2
10
3
7
10
13
11
3
4
9
6
6
12
8
8
9
3
7
16
8
13
23
23
13
14
8
4
10
7
10
13
7
8
9
3
8
8
8
6
4
6
12
7
13
13
4
11
6
7
6
6
8
7
6
9
10
5
10
7
6
6
11
11
7
10
9
4
4
13
13
11
11
9
12
25
19
22
26
11
21
22
13
6
13
8
11
10
12
6
17
11
15
11
19
9
6
8
11
10
11
12
9
13
11
13
6
19
16
14
21
15
21
17
28
20
16
13
9
16
14
12
10
18
15
24
20
13
17
8
20
27
26
23
25
25
26
26
29
37
32
39
35
35
36
26
39
37
53
79
100
145
270
539
996
1661
2345
3021
3244
3170
2760
1939
1234
614
325
154
71
34
16
19
14
20
12
11
15
12
16
14
12
9
12
14
14
10
9
10
13
15
17
15
24
16
11
22
14
18
22
16
17
19
21
25
47
95
147
272
372
481
530
535
500
335
263
147
108
109
76
63
75
52
29
17
13
8
8
7
6
2
7
6
7
7
3
10
5
2
4
2
10
7
6
5
8
7
6
10
6
9
5
11
5
8
4
14
5
2
10
7
9
2
13
3
6
7
7
8
11
3
5
4
7
3
6
8
3
4
6
7
8
6
4
5
9
6
6
4
5
6
6
6
1
0
4
7
6
6
3
3
6
5
4
7
7
13
1
3
8
6
6
6
6
5
9
6
7
12
3
6
2
6
10
6
8
7
4
5
6
4
2
4
6
4
11
5
2
3
6
5
7
4
5
6
6
6
7
7
4
6
4
7
5
7
3
5
4
5
6
10
2
8
3
5
6
3
5
5
5
10
4
8
5
0
6
7
5
5
5
7
9
9
7
6
11
5
4
6
3
5
3
6
6
6
6
2
4
7
6
9
7
14
5
10
15
5
12
8
12
14
17
8
8
11
7
11
4
6
6
13
9
3
9
7
5
10
10
10
5
7
8
7
8
11
12
11
3
14
7
11
8
9
3
8
11
11
15
16
8
8
1
9
10
9
9
10
6
9
17
11
19
6
13
11
12
10
16
15
18
17
15
10
13
14
17
12
14
11
10
18
13
12
13
19
10
23
13
15
14
18
18
23
14
25
31
16
21
24
26
19
17
21
21
19
26
24
22
27
19
23
19
20
34
23
25
23
20
20
33
23
27
29
31
28
18
30
31
32
18
26
35
37
33
29
28
26
32
20
25
28
34
33
37
32
29
27
28
30
29
31
27
29
29
36
32
38
31
27
34
41
41
28
24
37
34
36
33
30
24
31
30
28
21
29
26
31
31
37
26
33
31
39
21
29
38
24
33
34
33
28
21
33
31
23
27
36
28
27
31
20
31
20
23
28
30
32
25
29
15
26
17
19
26
24
22
18
24
21
31
24
16
24
12
20
31
19
13
11
18
15
16
17
18
19
13
14
12
12
13
6
7
9
4
3
1
2
0
2
2
2
1
0
0
0
0
0
0
0
0
0
0
0
0
0
0
0
0
1
0
0
0
0
0
0
0
0
0
0
0
0
0
0
0
0
0
0
0
0
0
0
0
0
0
0
0
0
0
0
0
0
0
0
0
0
0
0
1
0
0
2
4
0
0
0
0
0
0
0
0
0
0
0
0
0
0
0
0
0
0
0
0
0
0
0
0
0
0
0
0
0
0
0
0
0
0
0
0
0
0
0
0
0
0
0
0
0
0
0
0
0
0
0
0
0
0
0
0
0
0
0
0
0
0
<<END>>
