# Supplementary material for: Zurbarán attribution hypothesis supported by pigment analysis and multiband images observation of four paintings by his workshop
Source: Sci Rep. 2023 Jan 16;13:844. doi: 10.1038/s41598-023-27677-2 (PMC9842728; doi:10.1038/s41598-023-27677-2)
Supplement: Supplementary file 1 — Supplementary Information. [file 41598_2023_27677_MOESM1_ESM.zip › Raw_Data/San Francisco/XRF/casita (9).mca]

<<PMCA SPECTRUM>>
TAG - live_data
DESCRIPTION - 
GAIN - 2
THRESHOLD - 10
LIVE_MODE - 0
PRESET_TIME - 200
LIVE_TIME - 200.000000
REAL_TIME - 202.013333
START_TIME - 04/08/2021 12:52:17
SERIAL_NUMBER - 2259
<<CALIBRATION>>
LABEL - Channel
78 2.957
405 15.774
<<DATA>>
0
0
0
0
0
0
0
0
0
36
294
340
324
271
239
246
255
223
211
192
184
195
145
155
132
143
129
145
110
107
108
111
129
117
124
133
117
125
131
131
117
150
113
123
107
112
115
98
117
107
103
109
97
95
124
135
123
136
119
120
142
187
260
407
450
433
374
258
158
116
106
121
91
98
85
85
64
90
95
95
86
96
84
98
79
85
90
109
88
85
86
82
66
76
95
127
163
213
179
124
82
71
85
71
78
101
79
79
56
44
74
66
60
63
56
62
58
61
81
64
68
65
58
70
70
70
66
68
48
70
52
56
51
63
57
56
71
67
47
53
68
66
57
74
67
56
64
55
45
54
75
70
84
86
77
87
72
55
58
61
65
96
196
399
818
1217
1415
1319
858
474
187
85
75
68
63
64
91
127
200
253
274
323
292
295
269
218
104
86
63
80
103
112
127
130
144
120
134
117
128
121
108
119
193
427
877
1893
3264
4846
5407
4797
3210
1650
698
264
129
91
85
71
76
70
69
88
111
129
147
175
240
333
542
790
787
753
618
452
416
583
731
828
798
616
401
276
166
115
105
105
92
94
111
99
101
92
85
107
128
124
131
137
143
139
179
174
199
234
370
623
1145
2244
4149
7022
10616
13982
15215
13864
10363
6361
3267
1383
615
293
191
160
141
118
89
101
88
100
124
181
231
293
311
360
304
237
145
146
113
105
148
126
146
144
138
140
129
140
186
190
299
353
448
540
696
739
959
1041
1169
1465
2259
3427
5436
7920
10265
11146
10383
7965
5396
3428
2005
1291
883
668
573
497
463
363
301
227
163
127
122
131
105
125
99
85
75
58
64
59
59
77
63
62
63
83
85
77
89
122
129
139
149
170
154
143
141
148
144
151
133
184
216
326
536
729
981
1122
1293
1182
872
671
475
336
317
350
372
443
475
431
406
340
288
244
269
290
470
659
1070
1541
2257
2923
3516
3857
3688
3176
2247
1553
889
465
218
138
78
76
94
68
80
83
86
91
75
79
76
80
85
104
91
58
81
79
93
95
97
96
90
88
93
73
85
115
107
109
120
121
133
173
167
242
352
416
553
612
707
671
618
496
345
263
225
178
167
157
171
141
132
95
96
91
91
81
80
82
84
82
84
92
95
91
78
94
91
96
95
95
102
95
76
92
93
87
81
91
96
88
106
108
93
94
94
96
93
91
76
114
90
95
89
89
84
75
90
104
107
99
82
101
89
86
90
103
88
87
73
86
89
102
80
78
70
74
85
76
93
95
83
87
92
96
88
85
82
73
82
75
74
94
91
82
86
77
87
82
88
81
75
82
80
88
80
78
87
60
95
75
88
81
81
71
82
82
67
75
72
86
73
73
76
82
76
79
88
86
66
67
80
75
79
75
76
61
74
61
53
75
78
67
86
75
84
64
53
69
60
61
67
76
68
75
74
74
56
55
69
66
45
58
78
56
73
66
57
55
58
56
69
69
80
71
64
77
46
50
65
67
60
54
64
70
64
60
66
54
71
73
79
73
84
75
80
75
66
84
79
66
67
55
52
45
65
52
50
53
61
46
60
50
51
49
49
58
54
50
41
58
49
50
52
55
42
46
48
65
41
54
56
57
40
46
47
45
44
46
62
50
43
46
44
51
47
49
48
61
44
55
64
49
60
43
49
41
40
49
51
43
44
49
55
44
54
42
42
45
54
48
59
43
63
58
36
52
54
50
41
43
65
53
51
52
52
44
44
51
46
54
42
52
51
59
52
51
55
55
61
48
44
38
67
50
48
46
66
49
39
50
49
52
54
50
65
45
50
51
66
48
50
47
54
60
69
47
48
68
48
45
56
51
47
44
51
43
48
50
36
54
51
58
49
45
47
56
57
39
44
47
64
55
40
53
49
37
43
53
54
49
40
49
40
36
54
50
37
47
42
37
48
49
33
46
36
36
47
44
44
46
37
51
36
43
51
47
46
42
36
49
35
39
59
29
39
47
35
24
28
37
34
46
44
38
29
39
41
35
40
34
34
28
22
33
21
34
25
26
36
24
32
25
23
25
20
30
23
11
26
15
26
17
20
17
9
10
8
10
10
12
6
5
3
4
2
5
2
3
0
1
0
0
2
0
1
1
1
0
0
0
0
1
1
2
3
0
2
1
1
2
0
1
0
0
1
1
0
0
3
0
0
0
1
0
0
0
0
1
0
1
0
1
1
0
1
0
0
0
1
0
1
2
0
1
0
0
1
1
0
1
1
1
2
1
1
3
14
33
0
0
0
0
0
0
0
0
0
0
0
0
0
0
0
0
0
0
0
0
0
0
0
0
0
0
0
0
0
0
0
0
0
0
0
0
0
0
0
0
0
0
0
0
0
0
0
0
0
0
<<END>>
