# Supplementary material for: Zurbarán attribution hypothesis supported by pigment analysis and multiband images observation of four paintings by his workshop
Source: Sci Rep. 2023 Jan 16;13:844. doi: 10.1038/s41598-023-27677-2 (PMC9842728; doi:10.1038/s41598-023-27677-2)
Supplement: Supplementary file 1 — Supplementary Information. [file 41598_2023_27677_MOESM1_ESM.zip › Raw_Data/San Francisco/XRF/casita roja (10).mca]

<<PMCA SPECTRUM>>
TAG - live_data
DESCRIPTION - 
GAIN - 2
THRESHOLD - 10
LIVE_MODE - 0
PRESET_TIME - 200
LIVE_TIME - 200.000000
REAL_TIME - 201.426667
START_TIME - 04/08/2021 13:02:51
SERIAL_NUMBER - 2259
<<CALIBRATION>>
LABEL - Channel
78 2.957
405 15.774
<<DATA>>
0
0
0
0
0
0
0
0
0
13
245
262
219
196
192
184
173
163
163
145
142
151
133
113
117
125
88
92
78
90
91
81
81
88
84
98
92
100
112
100
100
95
116
109
78
107
90
97
87
90
68
78
80
99
99
110
100
114
102
86
93
113
174
188
234
225
209
135
121
79
78
69
82
66
61
73
70
75
88
75
84
89
69
61
87
65
69
86
108
68
80
62
61
74
121
179
301
367
287
211
106
64
59
60
68
103
76
78
63
53
51
38
35
38
44
62
55
61
68
86
38
71
62
61
47
52
28
55
40
65
38
40
45
53
43
47
31
49
47
56
43
48
51
35
48
45
46
49
42
43
53
67
72
70
77
73
65
69
50
65
88
144
315
708
1567
2474
3006
2622
1764
837
297
128
54
49
47
59
63
91
133
167
279
407
469
515
437
297
148
85
49
46
61
77
77
111
106
103
72
63
52
60
46
46
67
120
245
433
834
1245
1343
1252
817
468
235
98
64
43
33
45
50
48
54
60
65
73
90
79
100
117
180
221
242
244
218
221
197
305
429
463
481
388
283
170
93
90
61
64
52
75
59
51
79
78
75
96
119
174
222
238
276
230
200
161
145
168
230
369
682
1346
2234
3899
6092
7980
8788
8184
6219
3879
2008
894
329
187
124
100
93
74
80
54
63
57
74
111
130
200
198
237
187
173
117
103
80
100
103
122
158
174
191
219
227
189
181
177
216
288
313
361
412
493
591
651
732
892
1258
1997
3212
4710
6019
6708
6288
5035
3390
2120
1224
778
513
411
355
337
292
278
195
138
136
110
121
95
100
101
108
89
82
83
60
70
63
72
77
80
79
84
94
98
105
135
149
154
168
180
177
149
149
150
119
127
123
140
198
254
335
511
661
791
839
828
642
527
328
274
283
258
275
328
337
329
314
254
230
231
273
335
450
663
971
1528
2183
2994
3572
3908
3851
3261
2423
1635
953
498
283
137
107
121
100
98
100
103
79
100
92
101
94
103
113
98
107
90
85
105
99
98
91
100
105
104
91
107
91
99
103
113
122
109
139
163
187
242
304
419
527
636
660
737
635
504
386
266
242
201
172
163
161
132
111
107
100
118
106
104
116
104
107
94
96
85
89
106
94
103
87
111
79
100
118
109
88
110
113
100
98
93
90
108
104
107
101
107
85
107
119
81
97
96
99
96
89
113
99
85
87
100
81
88
96
93
90
87
103
83
94
77
86
109
92
97
89
86
90
98
78
77
104
99
104
93
92
96
91
94
78
69
99
103
81
74
105
88
81
70
85
92
87
78
89
65
91
87
78
100
95
71
87
67
82
52
56
69
88
72
83
71
76
82
78
86
93
86
63
74
71
68
69
77
58
77
75
77
75
56
77
66
67
75
81
61
60
55
78
73
78
55
67
58
78
58
61
63
68
48
56
73
55
53
45
59
67
70
85
66
55
59
72
69
63
60
70
63
69
50
78
69
54
64
77
58
58
61
53
69
78
72
71
53
78
74
54
93
82
69
76
73
62
57
39
37
49
42
58
43
48
43
41
56
71
46
50
52
55
48
51
52
54
46
54
32
39
58
45
52
42
42
41
47
55
52
58
63
50
36
49
37
50
52
52
48
37
24
50
35
51
51
48
47
50
47
44
50
42
37
52
40
48
40
33
42
50
37
46
34
55
44
51
49
44
55
36
46
60
58
48
57
55
54
44
53
51
38
46
46
40
46
50
55
47
34
52
60
39
43
46
55
45
46
49
54
43
50
46
52
46
48
58
49
50
43
42
53
46
57
53
44
54
40
55
53
49
48
57
51
49
61
53
46
40
47
43
39
56
41
41
44
48
47
52
46
46
34
52
49
52
44
42
47
49
41
53
52
69
38
42
37
39
54
46
50
39
47
50
43
57
58
38
47
46
48
54
40
47
44
38
36
56
37
49
44
37
53
42
37
36
45
55
36
46
34
38
37
40
41
37
40
38
42
46
48
34
37
28
34
54
42
33
25
32
24
32
31
31
29
27
24
24
37
28
14
22
29
21
24
25
22
16
19
16
17
13
13
9
16
12
11
12
4
3
7
4
5
1
2
2
0
1
1
1
0
0
0
0
0
0
1
0
0
1
0
0
0
1
0
1
0
0
0
0
0
0
0
0
0
0
0
0
1
0
0
0
0
0
0
0
0
0
0
0
1
0
0
0
0
0
0
0
0
1
0
0
0
0
1
0
0
0
1
1
0
2
1
0
1
4
19
0
0
0
0
0
0
0
0
0
0
0
0
0
0
0
0
0
0
0
0
0
0
0
0
0
0
0
0
0
0
0
0
0
0
0
0
0
0
0
0
0
0
0
0
0
0
0
0
0
0
<<END>>
