# Supplementary material for: Zurbarán attribution hypothesis supported by pigment analysis and multiband images observation of four paintings by his workshop
Source: Sci Rep. 2023 Jan 16;13:844. doi: 10.1038/s41598-023-27677-2 (PMC9842728; doi:10.1038/s41598-023-27677-2)
Supplement: Supplementary file 1 — Supplementary Information. [file 41598_2023_27677_MOESM1_ESM.zip › Raw_Data/San Francisco/XRF/cielo 1 (14).mca]

<<PMCA SPECTRUM>>
TAG - live_data
DESCRIPTION - 
GAIN - 2
THRESHOLD - 10
LIVE_MODE - 0
PRESET_TIME - 200
LIVE_TIME - 200.000000
REAL_TIME - 202.213333
START_TIME - 04/08/2021 13:58:07
SERIAL_NUMBER - 2259
<<CALIBRATION>>
LABEL - Channel
78 2.957
405 15.774
<<DATA>>
0
0
0
0
0
0
0
0
0
22
317
356
321
303
257
242
249
234
214
214
196
182
203
154
178
130
145
122
137
108
119
129
115
106
112
116
112
116
135
128
132
103
127
116
118
113
113
121
108
143
133
115
108
136
137
125
127
132
129
135
172
240
332
473
558
530
472
319
203
145
117
123
89
123
86
87
79
93
100
105
102
100
104
103
104
78
102
114
113
74
81
70
85
69
86
99
116
139
117
109
73
71
76
58
72
80
82
74
62
58
62
61
61
56
47
63
64
49
61
62
58
64
74
68
60
69
48
59
70
65
56
54
43
71
57
63
67
55
54
48
64
57
57
80
60
52
54
54
59
63
60
63
62
55
68
64
71
59
47
66
56
69
100
159
253
355
494
430
361
192
115
78
84
58
70
88
121
179
249
315
354
339
260
183
160
108
73
63
81
82
74
115
160
165
187
172
135
143
123
85
86
100
66
80
82
65
92
90
91
108
91
87
92
103
98
83
94
70
73
82
83
102
96
100
105
132
122
136
127
130
132
116
163
283
409
627
884
1073
1129
917
689
423
263
173
162
105
129
141
145
125
116
146
144
169
245
321
366
515
451
527
468
335
337
338
470
721
1288
2539
4753
8156
12493
17134
20073
19749
16314
11117
6104
2967
1175
571
363
275
220
173
152
115
104
125
139
205
265
322
394
427
403
355
260
211
174
179
208
265
339
399
425
434
455
403
354
405
392
463
525
665
853
924
1190
1350
1461
1771
2372
3531
5661
8630
11830
13742
13946
11780
8976
5792
3455
2108
1366
993
782
716
631
579
435
349
238
181
130
129
119
122
107
105
94
75
74
63
71
78
69
85
76
94
86
100
100
97
94
98
131
135
131
163
158
144
142
138
164
180
208
270
427
706
946
1157
1461
1411
1216
939
723
492
373
362
394
451
508
555
542
496
370
268
275
296
413
587
826
1326
1987
2638
3232
3793
3819
3570
2985
2055
1336
693
340
195
93
75
78
51
58
54
51
55
57
72
64
50
73
79
63
57
59
70
73
82
52
73
76
69
78
62
72
78
69
82
97
109
94
151
168
185
248
318
437
586
667
699
618
580
446
332
250
200
168
144
141
152
98
97
71
75
68
62
55
56
74
71
70
77
64
55
76
62
65
71
69
65
79
66
58
63
74
80
81
83
69
70
65
60
63
66
70
63
72
71
74
64
64
78
94
79
64
69
76
74
69
77
85
69
65
72
73
72
76
74
72
79
70
60
60
69
80
89
61
57
73
68
84
66
55
63
60
70
69
62
75
72
68
58
76
69
53
56
56
66
68
56
73
68
57
72
67
67
59
68
59
50
71
54
64
48
79
61
75
55
58
56
63
62
82
70
47
63
56
59
64
61
64
63
64
61
73
54
47
77
63
75
69
62
49
64
70
57
72
60
58
52
58
54
48
61
53
53
46
51
48
54
54
43
53
51
52
50
60
53
60
50
51
61
41
62
48
50
48
37
41
44
43
50
77
61
46
48
55
50
57
56
48
58
55
48
51
55
63
50
59
45
39
48
46
37
35
54
41
51
39
40
48
51
52
42
37
41
65
63
52
56
38
49
44
38
35
36
41
38
57
32
34
36
54
51
41
48
33
54
32
42
32
56
47
27
41
42
31
29
56
41
39
36
44
43
26
44
40
38
43
34
41
37
51
46
42
45
42
43
37
40
44
40
50
49
40
48
41
49
39
42
52
41
56
42
38
32
46
49
39
54
39
54
49
34
40
39
31
54
51
38
47
39
50
44
38
46
32
39
48
44
41
34
41
38
43
48
56
40
50
41
34
52
44
53
61
36
42
38
45
43
49
47
44
50
46
37
38
42
52
43
47
50
46
42
45
52
45
44
50
39
32
51
51
55
40
47
47
39
43
51
51
43
40
47
47
46
42
44
46
48
37
41
49
38
45
33
41
36
50
43
41
41
31
47
32
42
33
34
32
25
35
30
30
43
46
41
36
46
34
29
44
39
36
25
40
45
27
29
32
35
36
26
18
24
28
27
28
28
26
26
24
15
21
28
25
25
24
21
13
28
15
9
12
12
12
19
8
5
5
8
5
5
3
6
3
1
4
1
0
1
0
0
1
1
0
0
1
0
0
1
2
0
0
1
2
0
0
0
0
0
0
1
0
1
0
0
0
0
0
0
1
0
0
0
0
0
2
1
0
0
0
0
1
2
0
3
0
1
0
2
0
2
1
0
0
0
1
0
0
0
0
1
0
1
1
4
1
12
11
0
0
0
0
0
0
0
0
0
0
0
0
0
0
0
0
0
0
0
0
0
0
0
0
0
0
0
0
0
0
0
0
0
0
0
0
0
0
0
0
0
0
0
0
0
0
0
0
0
<<END>>
