# Supplementary material for: Zurbarán attribution hypothesis supported by pigment analysis and multiband images observation of four paintings by his workshop
Source: Sci Rep. 2023 Jan 16;13:844. doi: 10.1038/s41598-023-27677-2 (PMC9842728; doi:10.1038/s41598-023-27677-2)
Supplement: Supplementary file 1 — Supplementary Information. [file 41598_2023_27677_MOESM1_ESM.zip › Raw_Data/San Francisco/XRF/cielo 2 rojizo_(19).mca]

<<PMCA SPECTRUM>>
TAG - live_data
DESCRIPTION - 
GAIN - 2
THRESHOLD - 10
LIVE_MODE - 0
PRESET_TIME - 200
LIVE_TIME - 200.000000
REAL_TIME - 202.360000
START_TIME - 04/09/2021 11:36:17
SERIAL_NUMBER - 2259
<<CALIBRATION>>
LABEL - Channel
78 2.957
409 15.774
<<DATA>>
0
0
0
0
0
0
0
0
0
27
327
345
323
311
276
249
240
222
228
207
200
186
180
160
154
157
131
120
120
146
115
131
129
109
126
136
131
134
141
118
148
137
121
104
130
128
115
126
97
123
130
123
104
131
126
158
136
128
155
145
182
225
322
433
479
515
395
308
205
169
106
99
112
98
92
73
95
92
126
110
104
86
91
84
87
92
102
136
112
83
78
63
88
75
75
101
110
113
126
95
87
72
59
70
83
74
74
65
56
64
65
62
60
65
59
68
63
60
69
63
52
47
55
56
56
65
71
54
79
75
49
50
65
72
58
79
51
67
61
77
75
61
60
68
72
59
67
70
67
65
56
67
62
78
64
65
66
58
83
56
65
76
80
144
216
421
439
449
328
197
114
82
69
69
71
94
123
202
330
474
517
448
339
190
145
108
85
62
63
67
97
119
149
207
229
185
171
140
138
130
89
92
92
90
96
87
93
118
133
120
88
97
112
90
114
95
79
92
87
68
98
84
90
122
138
153
176
164
174
159
138
142
165
218
363
587
900
1126
1217
1087
766
472
299
200
148
166
144
150
131
150
145
157
214
279
426
731
1011
1362
1592
1470
1163
793
540
402
408
564
1047
2093
4185
7689
12597
17987
21931
22194
18098
12620
7052
3242
1382
668
423
299
259
181
152
142
116
137
148
192
272
339
426
508
463
378
306
327
279
279
333
449
623
832
1102
1153
1164
1101
977
792
642
621
643
662
895
1072
1202
1395
1443
1563
2047
3149
5535
8733
12515
15135
15524
13500
10128
6547
3751
2365
1522
1135
897
810
737
644
509
359
260
194
141
137
124
125
109
121
76
52
60
64
80
87
97
151
141
160
159
139
113
93
107
98
94
128
113
147
172
188
142
119
119
119
143
241
370
606
918
1231
1496
1543
1362
1062
768
480
361
315
377
493
509
513
526
436
349
274
203
194
240
352
589
981
1573
2241
2969
3501
3760
3503
2943
2171
1403
726
357
172
124
71
56
56
55
56
47
40
53
42
50
54
51
43
49
67
71
48
58
57
57
45
61
62
53
56
72
46
44
64
63
65
85
93
97
148
218
272
395
495
619
685
680
574
439
313
230
190
176
150
160
115
87
74
82
70
54
51
51
61
50
38
57
41
56
60
49
46
48
52
64
54
56
57
53
51
57
56
54
60
51
49
53
49
67
55
69
75
65
45
73
45
58
56
45
46
72
62
65
52
48
67
64
56
51
59
68
58
62
64
71
57
60
62
60
73
62
49
55
56
61
52
48
46
70
58
61
62
64
65
53
48
57
51
56
50
53
47
61
67
51
52
48
52
44
64
49
54
68
49
46
67
52
49
58
53
49
46
58
48
49
52
50
53
56
36
55
40
49
55
59
47
55
38
45
51
49
34
53
48
44
56
58
44
49
50
64
45
43
42
41
46
51
48
38
53
49
41
58
43
37
49
34
42
32
42
44
51
40
44
48
39
38
38
46
45
37
36
47
49
36
42
52
34
51
42
40
43
49
45
59
45
37
49
46
54
34
41
48
44
40
40
51
48
40
41
38
40
39
45
32
40
45
44
31
51
44
41
33
37
23
36
32
30
43
40
34
38
43
37
36
29
42
45
34
32
37
35
41
39
33
47
43
28
33
38
39
30
40
46
30
40
36
48
46
45
43
48
36
32
32
44
46
40
45
38
32
43
32
44
38
46
38
50
52
47
31
47
42
40
60
42
56
29
41
43
33
35
37
57
35
38
44
34
40
31
43
57
47
47
48
55
37
43
54
52
40
53
42
43
49
53
58
38
42
53
46
37
47
44
53
46
44
43
44
52
41
46
48
44
47
54
62
39
45
38
48
48
46
50
52
52
74
43
45
33
31
52
43
41
50
42
32
47
46
48
44
52
51
53
40
36
34
46
43
44
43
36
41
59
26
46
47
43
38
44
49
37
44
50
34
28
54
39
45
35
43
37
38
43
41
37
43
28
29
29
38
38
40
39
32
34
29
33
26
47
38
37
22
30
40
30
36
29
31
29
29
21
28
22
14
20
17
18
14
18
17
13
14
19
11
8
10
6
7
10
3
4
6
8
2
4
1
2
1
0
0
0
0
0
0
0
1
0
0
0
0
1
0
1
0
0
0
1
0
1
0
1
1
2
1
0
0
2
0
0
0
0
0
0
0
1
0
0
0
0
0
0
0
0
0
1
0
0
0
1
2
0
2
1
0
0
0
0
1
1
0
1
1
4
0
4
0
1
2
1
15
14
0
0
0
0
0
0
0
0
0
0
0
0
0
0
0
0
0
0
0
0
0
0
0
0
0
0
0
0
0
0
0
0
0
0
0
0
0
0
0
0
0
0
0
0
0
0
0
0
0
0
0
0
<<END>>
