# Supplementary material for: Zurbarán attribution hypothesis supported by pigment analysis and multiband images observation of four paintings by his workshop
Source: Sci Rep. 2023 Jan 16;13:844. doi: 10.1038/s41598-023-27677-2 (PMC9842728; doi:10.1038/s41598-023-27677-2)
Supplement: Supplementary file 1 — Supplementary Information. [file 41598_2023_27677_MOESM1_ESM.zip › Raw_Data/San Francisco/XRF/cielo 3 (20).mca]

<<PMCA SPECTRUM>>
TAG - live_data
DESCRIPTION - 
GAIN - 2
THRESHOLD - 10
LIVE_MODE - 0
PRESET_TIME - 200
LIVE_TIME - 200.000000
REAL_TIME - 201.813333
START_TIME - 04/09/2021 11:51:44
SERIAL_NUMBER - 2259
<<CALIBRATION>>
LABEL - Channel
78 2.957
409 15.774
<<DATA>>
0
0
0
0
0
0
0
0
0
21
255
315
283
246
230
237
189
196
184
188
169
167
153
135
135
129
114
107
107
122
121
91
109
104
103
124
119
138
108
114
128
109
125
100
107
112
113
119
102
94
106
95
85
114
96
110
135
117
97
113
112
126
187
266
258
262
241
221
118
108
83
88
88
91
84
79
68
96
93
106
89
96
92
71
72
90
96
109
130
92
84
62
71
66
81
89
125
157
135
93
81
50
74
51
59
65
62
73
69
40
61
50
43
56
51
68
57
55
70
61
52
56
54
66
44
56
51
44
47
53
61
50
41
46
54
66
60
57
60
45
52
45
52
43
53
50
51
45
48
57
62
62
48
67
79
68
56
65
68
44
78
68
117
257
498
859
1100
1019
761
401
174
100
63
59
79
114
250
421
816
1171
1377
1090
787
471
288
193
109
72
68
65
115
189
259
371
439
396
299
266
258
217
174
126
85
64
75
69
103
137
150
141
115
100
101
100
118
87
84
87
75
67
60
96
89
110
107
107
112
94
95
115
104
114
113
160
232
389
563
701
755
597
423
287
200
146
145
125
114
111
110
98
101
126
108
101
119
156
170
171
166
217
212
188
196
251
313
417
752
1604
3016
5580
9119
12977
15182
15176
12071
8319
4590
2210
1151
786
669
583
430
291
196
108
93
84
100
140
152
232
254
277
265
243
189
159
169
234
345
485
546
603
513
401
311
245
210
195
210
270
316
457
474
568
729
793
866
959
1260
1947
3280
5169
7173
8760
8917
7570
5705
3635
2267
1423
957
863
769
748
713
635
516
374
230
184
173
150
174
160
163
113
105
91
89
59
75
66
65
85
74
76
76
101
74
79
132
112
164
136
157
145
143
166
124
163
116
148
174
189
297
418
663
913
1047
1132
1003
747
502
388
315
288
328
371
410
490
448
391
325
299
258
252
309
471
747
1204
1845
2659
3491
4096
4161
3836
3256
2317
1448
807
389
210
127
103
99
86
80
82
81
93
94
93
104
100
110
106
91
84
92
84
108
92
107
114
87
109
93
102
90
110
105
101
113
121
130
162
167
208
268
342
438
576
692
780
708
685
482
396
247
244
197
210
189
196
152
141
119
124
103
93
108
112
91
94
109
86
97
92
95
115
85
94
104
93
114
105
101
95
110
89
108
95
86
95
110
98
95
84
91
102
114
100
123
94
100
97
97
94
93
106
106
101
117
82
116
91
111
104
96
94
65
108
75
107
93
84
83
93
84
104
81
94
101
87
105
105
95
102
90
103
91
111
95
96
93
96
99
82
94
89
107
102
94
91
82
88
93
83
89
102
98
67
110
77
79
87
86
82
90
100
74
70
85
103
85
72
76
90
90
65
80
85
59
75
66
71
84
77
79
86
77
95
94
72
83
98
69
75
83
89
85
82
80
62
79
72
75
62
74
62
78
82
59
82
60
56
58
64
80
70
62
60
55
79
67
55
63
70
51
90
44
71
66
55
64
89
67
53
65
65
66
55
71
58
68
77
81
68
77
68
61
61
59
64
55
60
72
47
66
54
59
53
52
53
55
45
47
49
57
57
58
56
53
41
54
62
54
55
52
62
53
47
55
42
61
44
50
37
46
52
57
49
40
45
55
37
47
52
50
56
56
50
50
52
52
47
57
41
45
37
44
55
59
38
47
58
42
46
52
42
56
45
42
50
46
49
53
49
48
44
55
57
49
42
58
41
57
60
46
63
60
34
51
51
53
55
41
59
51
50
54
44
54
49
37
53
49
44
57
47
73
39
50
51
70
56
45
48
55
67
39
52
58
41
54
38
53
46
56
43
58
51
58
38
50
42
46
41
54
52
49
34
38
46
41
49
47
44
43
55
29
48
45
44
56
66
47
61
54
43
46
48
48
45
39
58
42
49
61
37
41
42
47
36
45
52
46
39
35
46
42
43
36
49
47
36
54
44
45
47
39
42
37
43
38
38
44
34
40
37
42
42
38
36
40
37
39
29
35
33
30
40
30
26
31
31
27
23
22
32
35
24
28
17
25
21
23
22
14
20
15
16
17
19
14
16
9
9
9
9
8
5
6
7
6
4
0
1
0
1
0
1
1
0
1
0
1
0
1
0
1
3
0
0
0
0
1
1
1
0
1
2
0
0
1
0
0
0
0
1
0
0
0
1
0
0
0
1
0
0
0
0
0
0
0
0
0
0
2
1
0
1
1
0
2
0
0
1
2
1
3
0
1
2
0
1
0
3
4
24
9
0
0
0
0
0
0
0
0
0
0
0
0
0
0
0
0
0
0
0
0
0
0
0
0
0
0
0
0
0
0
0
0
0
0
0
0
0
0
0
0
0
0
0
0
0
0
0
0
0
0
0
<<END>>
