# Supplementary material for: Zurbarán attribution hypothesis supported by pigment analysis and multiband images observation of four paintings by his workshop
Source: Sci Rep. 2023 Jan 16;13:844. doi: 10.1038/s41598-023-27677-2 (PMC9842728; doi:10.1038/s41598-023-27677-2)
Supplement: Supplementary file 1 — Supplementary Information. [file 41598_2023_27677_MOESM1_ESM.zip › Raw_Data/San Francisco/XRF/cielo 4 empaste (23).mca]

<<PMCA SPECTRUM>>
TAG - live_data
DESCRIPTION - 
GAIN - 2
THRESHOLD - 10
LIVE_MODE - 0
PRESET_TIME - 200
LIVE_TIME - 200.000000
REAL_TIME - 202.986667
START_TIME - 04/09/2021 12:27:20
SERIAL_NUMBER - 2259
<<CALIBRATION>>
LABEL - Channel
78 2.957
409 15.774
<<DATA>>
0
0
0
0
0
0
0
0
0
29
434
475
440
368
340
335
320
284
257
262
233
205
200
198
170
194
179
173
153
161
131
135
164
161
147
155
156
176
136
145
199
136
146
140
135
154
131
148
150
147
168
146
152
157
128
143
161
169
167
152
169
225
344
427
546
540
449
328
211
147
135
130
130
128
112
139
117
123
126
126
132
116
111
131
114
122
116
104
122
102
112
97
101
97
130
178
290
289
283
171
121
103
95
105
102
110
119
91
111
79
92
78
86
75
90
76
96
96
94
82
106
87
91
99
64
77
87
77
79
84
90
92
80
71
78
78
80
77
85
79
90
84
77
74
87
90
86
93
78
88
126
174
204
282
225
217
161
106
98
116
129
133
263
550
1130
1771
2188
1978
1380
734
327
154
98
88
87
89
93
88
100
140
193
269
370
422
345
245
163
107
83
75
85
109
119
135
134
111
102
108
96
87
98
102
95
102
99
105
97
109
107
135
116
102
103
83
118
97
99
87
111
102
96
116
106
118
113
135
142
148
155
188
149
182
229
318
523
806
1184
1389
1394
1173
850
478
336
217
180
170
153
161
161
151
169
162
177
190
178
187
228
213
240
240
298
308
304
431
572
1000
1839
3515
6687
11404
17704
23831
27628
26473
21045
13880
7529
3202
1396
585
308
235
184
176
145
166
138
177
192
298
399
497
579
622
518
453
359
224
188
170
177
180
159
166
185
195
216
227
270
355
444
604
859
1028
1357
1533
1836
2056
2381
2835
3876
6281
10190
15282
20634
23218
22676
19119
13487
8586
5135
3208
2002
1551
1154
1021
945
716
592
396
253
189
158
151
141
116
108
96
72
64
53
51
67
61
55
55
67
82
72
69
87
73
115
99
92
133
141
155
166
181
151
138
147
203
290
431
750
1044
1445
1954
2153
2095
1798
1362
947
609
482
501
573
676
747
680
660
555
421
322
306
291
385
548
864
1299
1877
2680
3290
3777
3669
3256
2523
1815
1128
653
299
148
73
63
64
43
55
47
37
50
47
44
44
46
57
59
59
55
57
57
60
68
56
42
48
49
44
53
44
62
70
60
66
70
82
103
129
175
250
348
437
532
645
665
617
479
410
260
221
173
140
141
135
102
86
74
44
47
43
49
43
50
39
49
44
52
48
47
50
58
51
51
59
45
44
61
50
41
56
67
42
56
54
55
52
55
50
61
48
48
51
41
63
48
54
50
59
53
35
43
61
54
48
40
49
57
72
55
54
52
42
48
50
49
52
43
55
49
51
42
55
56
37
55
54
56
62
53
49
50
53
57
54
41
43
49
48
54
46
44
43
41
30
42
48
47
47
43
30
53
52
45
44
42
50
47
44
43
47
46
44
56
35
53
39
46
55
45
58
43
51
42
40
44
52
52
49
53
49
64
49
44
36
57
45
47
55
37
36
32
36
37
40
46
29
37
37
43
31
45
41
34
34
31
41
41
37
47
34
51
30
48
46
48
27
50
35
40
33
40
32
40
40
50
41
38
53
42
37
39
59
37
47
43
46
43
52
40
51
51
36
42
41
40
38
40
30
42
37
45
44
44
34
32
37
29
35
41
41
45
37
37
28
36
35
50
39
33
47
41
36
52
36
45
39
41
37
23
30
26
37
40
33
40
40
33
39
49
43
41
38
43
41
34
37
43
28
31
44
39
31
37
24
41
58
41
30
49
37
36
50
47
38
60
42
40
37
52
30
43
47
39
45
47
36
46
50
37
41
46
40
51
39
42
40
45
43
59
50
46
35
37
40
41
43
38
52
38
47
48
49
35
33
45
46
55
54
43
48
54
36
52
32
46
48
55
47
57
47
30
48
51
54
34
46
44
46
45
41
51
57
46
48
60
49
48
48
53
56
40
53
49
37
44
52
59
48
40
38
59
47
70
36
49
49
47
49
42
52
54
41
51
45
53
43
26
54
49
42
43
38
56
38
35
41
31
41
43
38
45
38
47
44
47
41
43
49
35
38
39
28
41
36
32
33
40
38
45
39
32
48
27
32
35
26
21
33
22
32
34
28
28
26
36
23
25
24
13
22
21
16
18
15
14
9
10
11
10
7
6
4
10
7
6
2
4
2
2
3
1
2
0
0
0
0
1
0
0
0
0
0
1
0
0
2
0
0
0
1
0
0
0
1
0
0
0
0
0
0
0
0
1
0
0
0
0
0
0
0
0
0
0
0
0
0
1
0
1
2
1
0
0
1
1
0
1
1
1
1
1
1
0
0
0
0
2
1
2
0
4
17
22
0
0
0
0
0
0
0
0
0
0
0
0
0
0
0
0
0
0
0
0
0
0
0
0
0
0
0
0
0
0
0
0
0
0
0
0
0
0
0
0
0
0
0
0
0
0
0
0
0
0
<<END>>
