# Supplementary material for: Zurbarán attribution hypothesis supported by pigment analysis and multiband images observation of four paintings by his workshop
Source: Sci Rep. 2023 Jan 16;13:844. doi: 10.1038/s41598-023-27677-2 (PMC9842728; doi:10.1038/s41598-023-27677-2)
Supplement: Supplementary file 1 — Supplementary Information. [file 41598_2023_27677_MOESM1_ESM.zip › Raw_Data/San Francisco/XRF/cuerda 1 (11).mca]

<<PMCA SPECTRUM>>
TAG - live_data
DESCRIPTION - 
GAIN - 2
THRESHOLD - 10
LIVE_MODE - 0
PRESET_TIME - 200
LIVE_TIME - 200.000000
REAL_TIME - 203.560000
START_TIME - 04/08/2021 13:13:34
SERIAL_NUMBER - 2259
<<CALIBRATION>>
LABEL - Channel
78 2.957
405 15.774
<<DATA>>
0
0
0
0
0
0
0
0
0
30
513
495
502
453
389
387
356
330
306
299
309
287
237
211
211
201
189
186
162
180
181
155
188
168
202
175
169
167
193
188
169
176
197
178
182
189
162
191
176
169
190
167
182
188
152
175
215
183
194
206
267
444
668
926
1021
1017
820
559
324
202
156
171
176
150
121
147
133
161
146
163
135
108
148
164
158
130
119
117
117
103
120
110
123
109
125
139
150
153
139
115
124
110
106
91
84
106
112
95
87
95
97
97
96
77
90
117
102
92
89
82
87
110
93
98
86
81
78
78
86
104
83
97
93
85
101
98
91
93
83
87
89
76
98
102
84
99
107
89
98
90
100
94
128
107
105
105
103
87
96
86
108
106
134
231
297
381
437
425
298
171
117
108
84
94
85
90
98
88
104
126
111
119
144
140
145
142
111
95
95
108
118
129
136
161
142
140
108
108
118
93
102
108
106
110
137
130
146
163
198
143
153
146
139
133
135
113
127
118
132
134
112
154
132
117
161
158
189
186
199
209
220
237
335
584
841
1306
1615
1904
1893
1329
944
586
363
256
210
190
214
219
207
193
233
218
258
245
280
274
297
304
328
338
350
401
475
655
934
1683
3269
6290
11043
18058
26089
32963
35554
31870
23837
14265
7208
3056
1232
533
319
270
211
218
207
210
209
227
268
412
590
659
742
711
636
469
357
275
206
195
192
172
205
205
232
244
243
333
378
495
654
814
1119
1345
1740
2044
2449
2810
3237
4109
6055
9781
14967
20956
26381
27893
25294
19641
13368
8228
4911
3049
2068
1528
1269
1162
1001
763
573
381
277
205
154
152
132
110
130
81
90
71
68
79
64
69
65
71
81
69
80
83
72
78
80
102
127
119
159
166
172
174
180
190
235
255
437
697
1059
1428
1947
2400
2483
2201
1788
1280
806
593
562
563
709
830
819
791
707
574
423
320
326
359
514
727
1141
1713
2339
3040
3587
3841
3680
3074
2202
1395
819
398
207
113
85
44
44
41
57
50
40
47
44
69
54
38
49
52
49
53
48
47
57
61
60
63
50
46
57
51
54
45
58
69
74
89
101
133
148
226
297
423
502
645
671
605
536
413
327
213
174
137
119
126
104
96
90
60
63
51
55
54
50
38
50
55
45
41
45
52
47
46
43
50
63
40
47
52
57
58
43
59
66
45
57
48
60
55
51
56
42
47
62
53
48
67
48
59
41
57
53
57
57
56
47
44
60
58
65
56
62
46
57
56
68
57
50
44
64
59
57
53
59
52
49
64
60
51
69
58
69
63
60
60
69
63
55
48
49
49
51
54
48
46
54
50
40
52
60
43
44
44
53
52
58
49
58
56
67
45
51
59
52
48
54
42
56
61
46
61
46
60
63
44
68
60
49
54
57
50
50
72
57
57
66
56
60
54
47
60
36
45
52
53
46
34
41
39
54
35
35
44
43
29
49
52
49
43
37
39
39
48
42
36
45
46
37
37
35
49
41
38
52
50
48
37
43
45
46
50
56
54
73
79
60
72
79
91
87
69
74
77
60
62
47
39
50
26
34
28
44
28
37
27
45
35
34
32
36
38
32
42
45
35
41
34
32
38
31
36
37
32
30
34
32
45
36
30
42
42
37
34
33
39
41
34
30
39
24
47
34
40
53
35
26
50
45
40
47
46
45
45
42
33
45
48
37
33
37
45
25
52
42
45
43
53
39
44
50
40
47
46
51
53
38
42
39
45
39
40
44
39
48
46
44
50
45
48
48
33
36
45
51
35
42
51
43
49
39
53
48
47
43
54
46
41
43
51
38
48
51
57
47
50
58
43
65
42
59
55
55
48
34
54
43
52
64
48
61
50
41
45
53
56
66
55
42
48
47
40
58
40
53
56
51
31
56
46
55
54
50
40
48
50
44
59
44
51
54
47
56
61
39
42
46
45
45
48
48
53
48
46
42
49
43
52
37
46
47
44
58
52
34
61
48
49
46
40
35
41
42
44
49
42
36
33
35
39
44
45
45
37
26
36
45
36
37
29
23
31
32
31
36
26
33
20
28
18
24
17
27
23
26
19
16
17
15
17
10
12
8
8
9
6
8
9
11
6
1
5
5
2
1
2
1
2
0
0
0
1
0
2
0
0
0
3
0
0
0
1
0
0
1
1
3
2
0
3
1
0
0
0
1
1
0
0
1
2
0
0
2
1
0
0
1
1
1
3
0
1
0
0
0
1
1
1
0
0
0
0
0
0
0
1
0
0
4
4
3
0
3
3
9
42
9
0
0
0
0
0
0
0
0
0
0
0
0
0
0
0
0
0
0
0
0
0
0
0
0
0
0
0
0
0
0
0
0
0
0
0
0
0
0
0
0
0
0
0
0
0
0
0
0
0
<<END>>
