# Supplementary material for: Zurbarán attribution hypothesis supported by pigment analysis and multiband images observation of four paintings by his workshop
Source: Sci Rep. 2023 Jan 16;13:844. doi: 10.1038/s41598-023-27677-2 (PMC9842728; doi:10.1038/s41598-023-27677-2)
Supplement: Supplementary file 1 — Supplementary Information. [file 41598_2023_27677_MOESM1_ESM.zip › Raw_Data/San Francisco/XRF/cuerda 2 (12) sombra.mca]

<<PMCA SPECTRUM>>
TAG - live_data
DESCRIPTION - 
GAIN - 2
THRESHOLD - 10
LIVE_MODE - 0
PRESET_TIME - 200
LIVE_TIME - 200.000000
REAL_TIME - 202.840000
START_TIME - 04/08/2021 13:29:23
SERIAL_NUMBER - 2259
<<CALIBRATION>>
LABEL - Channel
78 2.957
405 15.774
<<ROI>>
159 171
<<DATA>>
0
0
0
0
0
0
0
0
0
27
402
454
410
392
370
369
302
275
257
276
231
179
219
216
196
174
174
161
142
172
134
147
156
161
133
155
162
176
159
175
161
172
174
126
166
148
134
141
142
143
132
130
133
133
154
168
178
152
154
151
177
245
409
581
657
628
524
363
220
149
154
145
108
106
107
115
122
107
114
132
96
133
115
108
101
131
105
107
102
95
87
96
103
106
109
136
151
186
168
125
100
84
102
94
97
94
105
60
86
65
88
82
78
75
86
77
92
97
69
82
82
72
79
72
70
69
74
81
76
76
80
73
75
88
78
80
83
81
72
69
72
69
81
84
94
78
80
79
85
92
78
83
93
106
89
101
78
81
90
86
90
98
150
270
505
718
901
780
531
274
135
91
80
92
91
68
73
81
96
104
134
206
205
193
191
142
114
85
73
89
102
95
123
144
135
135
119
88
81
88
92
87
117
166
277
460
826
1041
1237
1100
743
449
229
159
104
96
89
111
105
99
97
116
115
135
135
152
174
209
240
293
299
330
333
454
627
934
1287
1529
1480
1211
826
514
308
226
199
194
211
168
164
172
173
168
155
148
169
209
213
218
246
226
275
290
343
453
645
1091
2173
3992
7138
11993
18351
24020
27018
25101
19223
12093
6147
2718
1070
473
274
183
193
152
158
149
152
184
236
269
382
483
525
565
478
352
273
202
156
153
166
157
166
173
166
201
206
219
267
344
497
586
798
972
1229
1391
1697
1902
2148
2655
3644
5687
9449
13384
17675
19286
18295
14622
10277
6503
3843
2336
1597
1201
970
862
792
608
481
344
219
151
170
163
150
123
111
102
96
76
65
94
58
78
70
76
71
98
94
93
87
107
108
137
122
135
172
163
181
190
190
171
196
236
316
467
743
1047
1454
1751
1950
1931
1633
1126
761
551
432
479
537
621
703
664
570
539
421
316
299
340
496
670
1101
1653
2239
2881
3666
3877
4004
3323
2600
1673
953
495
278
136
95
82
60
94
92
80
73
75
76
75
67
77
73
76
64
62
77
89
65
80
76
101
94
85
76
92
103
78
98
120
102
104
145
142
177
254
304
413
490
657
745
720
609
527
387
280
212
213
176
185
163
156
114
118
74
97
93
89
94
82
89
91
79
84
90
104
93
87
100
89
96
105
106
86
88
93
101
98
92
88
80
93
91
81
91
97
101
107
102
102
104
98
83
96
89
105
88
94
91
89
86
92
109
85
77
93
96
90
99
105
77
83
109
96
97
89
80
106
86
104
93
119
88
105
92
110
120
97
90
92
111
93
89
90
105
78
100
96
92
92
88
95
110
100
83
80
91
108
88
101
82
107
99
83
97
88
88
80
81
84
94
90
97
91
115
98
81
86
96
98
88
87
94
104
75
105
113
89
84
95
72
76
100
86
89
83
87
96
92
67
82
74
80
59
75
76
88
72
66
73
65
81
72
91
65
72
79
72
65
87
75
64
65
64
83
72
56
60
72
78
70
71
72
76
80
74
77
67
80
80
84
73
85
80
74
85
76
67
76
83
80
60
82
86
59
65
56
51
65
60
73
58
74
55
60
60
68
69
83
57
64
70
61
69
55
66
62
62
52
58
63
49
53
56
62
58
62
50
55
61
58
63
56
51
57
49
60
52
65
61
48
50
55
55
78
58
61
61
52
66
71
69
57
59
64
54
61
58
55
57
51
71
63
64
60
51
75
61
65
57
55
64
60
41
47
53
59
45
59
62
51
53
52
59
56
51
52
61
72
58
50
57
45
61
58
38
53
62
50
58
60
59
41
63
55
58
51
45
45
53
46
53
57
45
39
44
61
49
50
61
54
56
52
59
55
51
42
51
58
40
44
42
56
40
50
45
50
52
43
51
58
45
38
38
42
42
52
55
49
42
53
53
54
47
46
54
60
39
42
43
41
32
50
51
45
37
30
50
53
46
58
59
45
38
49
43
41
42
42
31
40
43
50
39
35
35
44
36
44
43
37
46
31
37
41
43
38
30
30
32
34
26
31
26
32
20
34
34
26
24
17
24
28
24
18
30
25
21
19
12
13
18
11
12
17
15
13
13
3
10
5
7
4
1
2
6
2
1
2
0
0
1
0
1
0
0
1
1
0
1
0
0
1
0
0
0
0
1
0
1
0
1
0
0
0
1
0
0
2
0
0
0
0
0
1
1
1
0
1
1
0
1
1
1
0
0
1
0
0
1
2
0
1
0
0
1
2
1
2
0
0
2
1
1
0
5
2
2
4
26
18
0
0
0
0
0
0
0
0
0
0
0
0
0
0
0
0
0
0
0
0
0
0
0
0
0
0
0
0
0
0
0
0
0
0
0
0
0
0
0
0
0
0
0
0
0
0
0
0
0
<<END>>
