# Supplementary material for: Zurbarán attribution hypothesis supported by pigment analysis and multiband images observation of four paintings by his workshop
Source: Sci Rep. 2023 Jan 16;13:844. doi: 10.1038/s41598-023-27677-2 (PMC9842728; doi:10.1038/s41598-023-27677-2)
Supplement: Supplementary file 1 — Supplementary Information. [file 41598_2023_27677_MOESM1_ESM.zip › Raw_Data/San Francisco/XRF/empaste (6).mca]

<<PMCA SPECTRUM>>
TAG - live_data
DESCRIPTION - 
GAIN - 2
THRESHOLD - 10
LIVE_MODE - 0
PRESET_TIME - 200
LIVE_TIME - 200.000000
REAL_TIME - 202.773333
START_TIME - 04/08/2021 12:15:55
SERIAL_NUMBER - 2259
<<CALIBRATION>>
LABEL - Channel
78 2.957
408 15.774
<<DATA>>
0
0
0
0
0
0
0
0
0
34
472
393
402
341
349
304
323
280
269
289
245
213
205
209
178
192
191
142
145
150
147
142
169
162
168
148
163
156
178
136
172
152
170
158
143
149
148
142
138
138
151
131
141
145
134
157
166
161
130
140
172
212
319
407
459
394
392
288
205
138
144
130
126
117
101
108
94
121
119
132
112
111
124
108
118
100
136
126
122
106
103
100
89
117
132
188
265
324
323
235
112
104
93
103
107
97
127
115
83
86
76
74
89
72
78
99
103
95
98
88
82
88
81
84
79
66
68
88
81
86
72
73
71
90
71
71
71
80
76
84
97
76
72
90
92
69
97
86
90
72
142
196
253
261
278
226
152
111
91
103
126
167
342
795
1482
2196
2478
2190
1454
799
320
137
102
91
79
81
79
77
116
172
233
350
393
461
366
285
169
117
96
98
87
98
124
122
166
98
96
85
71
63
91
100
96
143
231
407
565
771
830
775
572
308
229
120
115
103
95
85
94
97
114
94
103
112
115
147
172
205
258
278
310
275
307
414
584
844
1134
1340
1269
986
700
432
246
186
185
152
135
153
159
141
133
137
145
160
176
168
195
203
199
232
271
269
320
356
591
1063
1907
3878
7093
11527
17225
21950
23967
21887
16774
10556
5486
2381
985
447
246
217
162
131
154
136
141
178
209
255
365
438
524
531
466
380
251
184
148
132
167
149
147
161
165
191
177
201
242
327
396
580
779
921
1154
1364
1684
1810
2099
2626
3664
6166
9724
14194
17601
19275
17693
14317
10048
5944
3686
2254
1525
1167
928
836
722
606
395
313
220
165
137
126
137
120
107
93
72
73
73
58
64
44
76
74
69
69
69
79
93
100
87
117
118
142
155
144
143
150
143
147
169
212
333
468
723
1041
1459
1802
1963
1832
1477
1042
667
464
453
493
557
610
629
650
613
479
343
278
297
371
521
844
1286
1803
2611
3486
4134
4545
4266
3583
2758
1789
1051
542
262
151
85
57
63
47
52
69
67
56
59
64
58
59
52
65
77
76
66
64
67
56
73
60
70
74
71
69
78
70
77
85
87
101
118
146
201
236
341
443
604
726
791
721
687
560
360
298
271
200
169
143
139
131
94
80
80
54
75
66
88
65
66
78
86
67
61
82
70
62
89
51
59
64
70
66
77
73
72
77
75
77
75
65
69
70
85
67
66
69
74
98
69
70
73
81
67
80
81
70
71
81
82
83
100
77
86
86
78
77
82
74
80
78
80
77
92
92
77
85
93
78
94
82
87
95
88
88
80
91
88
85
84
101
85
88
87
75
85
86
70
97
87
93
79
87
64
59
84
70
80
73
85
81
104
79
72
82
74
101
85
63
90
85
87
63
84
96
93
77
99
82
75
82
88
80
91
77
99
78
81
83
92
81
63
82
70
77
73
75
77
76
72
85
75
93
90
84
84
75
72
79
87
84
79
88
80
73
70
77
67
59
79
72
66
70
77
73
75
77
81
72
84
80
89
77
77
75
80
79
86
63
88
86
81
67
84
78
73
76
85
98
66
60
69
60
53
46
71
85
48
78
73
68
67
78
78
69
76
73
66
60
64
67
75
65
79
57
59
56
69
58
59
73
65
66
66
50
64
76
59
65
66
67
54
65
70
53
72
77
76
72
66
70
74
61
71
70
73
59
62
61
73
71
64
60
77
63
62
67
60
62
72
56
60
79
65
72
70
61
71
73
61
75
61
65
71
56
74
55
71
60
67
59
66
60
59
61
64
44
61
59
64
70
52
50
66
65
59
70
58
51
52
57
66
70
58
63
66
58
60
62
40
62
61
62
79
51
52
65
63
54
62
63
50
54
35
56
43
50
45
45
50
39
60
42
56
54
53
55
45
46
57
41
44
45
51
57
65
50
39
50
50
51
47
41
43
52
50
39
41
30
53
62
41
50
47
52
38
41
51
45
39
51
55
49
35
48
35
43
48
43
43
50
41
45
36
41
50
34
41
28
44
37
45
30
38
32
34
30
40
36
34
46
25
34
32
36
22
27
29
28
28
18
33
27
23
21
30
27
20
23
12
16
15
15
18
16
13
14
8
6
7
7
3
1
4
6
0
1
3
1
3
1
1
1
2
1
1
1
0
1
1
0
1
0
0
0
0
2
0
0
0
0
0
1
0
0
0
0
1
1
0
0
1
0
0
1
0
1
0
0
1
0
0
1
2
0
1
1
1
1
0
1
0
1
0
1
3
0
2
1
0
4
1
4
1
5
5
28
19
0
0
0
0
0
0
0
0
0
0
0
0
0
0
0
0
0
0
0
0
0
0
0
0
0
0
0
0
0
0
0
0
0
0
0
0
0
0
0
0
0
0
0
0
0
0
0
0
0
0
0
<<END>>
