# Supplementary material for: Zurbarán attribution hypothesis supported by pigment analysis and multiband images observation of four paintings by his workshop
Source: Sci Rep. 2023 Jan 16;13:844. doi: 10.1038/s41598-023-27677-2 (PMC9842728; doi:10.1038/s41598-023-27677-2)
Supplement: Supplementary file 1 — Supplementary Information. [file 41598_2023_27677_MOESM1_ESM.zip › Raw_Data/San Francisco/XRF/frente (22).mca]

<<PMCA SPECTRUM>>
TAG - live_data
DESCRIPTION - 
GAIN - 2
THRESHOLD - 10
LIVE_MODE - 0
PRESET_TIME - 200
LIVE_TIME - 200.000000
REAL_TIME - 201.240000
START_TIME - 04/09/2021 12:10:04
SERIAL_NUMBER - 2259
<<CALIBRATION>>
LABEL - Channel
78 2.957
409 15.774
<<DATA>>
0
0
0
0
0
0
0
0
0
19
221
230
202
195
164
192
161
150
153
147
120
140
125
127
111
109
95
94
104
83
105
88
82
68
100
103
98
79
105
99
93
97
85
82
97
92
90
87
114
78
82
82
76
92
92
102
99
106
78
82
78
97
111
166
171
141
139
101
74
63
72
82
65
58
70
72
67
63
68
88
80
66
66
50
65
74
62
88
103
87
57
62
49
64
117
221
401
488
438
267
123
67
61
68
76
114
96
93
51
51
40
38
34
37
34
45
45
60
69
80
61
58
45
60
47
47
48
35
35
47
42
35
38
33
34
38
47
39
38
42
50
42
45
41
36
42
36
46
37
46
56
60
94
106
118
87
77
64
56
59
70
90
201
522
1175
2006
2569
2338
1765
855
324
113
58
33
34
39
44
67
74
102
171
273
370
417
381
282
128
81
51
43
53
53
81
100
78
80
56
41
45
32
45
67
65
103
197
401
770
1061
1306
1276
893
501
246
102
79
49
42
41
45
39
48
42
56
59
73
50
89
93
154
180
225
216
205
153
146
198
257
331
330
306
196
131
79
49
48
51
54
58
60
57
44
56
63
63
70
65
73
101
108
108
110
90
100
127
148
219
362
625
1317
2200
3579
4896
5876
5823
4892
3130
1660
793
312
150
76
72
74
72
49
47
61
58
83
75
105
133
146
160
143
112
100
71
67
62
57
71
92
97
95
99
87
127
126
124
136
184
183
222
292
361
441
443
510
593
735
1174
1920
2954
3895
4751
4646
3939
2891
1878
1118
682
468
348
320
277
258
230
183
147
110
110
113
100
105
121
105
100
101
89
90
72
96
77
81
91
82
79
103
98
127
126
141
185
185
184
217
160
170
143
161
128
124
141
169
193
252
371
457
586
656
682
628
496
330
301
259
263
242
292
315
309
307
269
236
267
263
300
411
540
866
1412
2023
2819
3601
4116
4173
3994
3144
2144
1324
741
415
228
165
127
108
141
104
105
126
126
107
124
122
136
125
114
131
108
144
142
115
132
142
132
129
145
132
148
137
129
119
141
119
127
172
191
191
256
334
417
534
681
774
815
771
651
491
385
318
231
232
220
209
206
178
140
147
137
114
126
152
134
120
105
124
118
116
109
110
123
110
117
102
119
118
129
106
128
106
116
127
117
137
141
116
143
88
110
115
118
137
117
123
111
121
108
124
116
92
108
102
113
115
116
100
114
113
94
118
122
104
110
120
112
128
120
124
98
131
106
120
95
101
97
119
97
113
116
88
119
124
104
109
106
106
85
109
108
86
99
95
100
97
106
89
97
89
100
114
117
79
109
111
96
90
88
90
88
127
92
96
91
91
79
83
98
104
81
86
92
86
74
80
88
73
85
69
93
64
79
66
83
70
78
98
80
82
98
76
89
70
87
73
82
93
86
80
77
71
74
89
76
70
79
62
71
71
79
69
65
83
68
75
71
47
78
69
62
67
77
77
73
67
63
74
61
63
70
64
56
66
59
64
63
61
78
68
74
59
69
74
68
67
77
65
77
70
59
62
52
66
43
60
53
54
67
50
49
65
39
59
69
49
56
50
51
62
38
52
39
45
66
49
53
56
46
36
48
62
50
37
48
43
55
47
40
48
66
53
49
46
50
59
55
47
63
59
47
51
56
45
56
54
43
43
45
46
47
46
58
48
58
43
56
45
41
54
49
50
49
50
51
56
35
42
33
55
59
29
46
57
47
39
52
46
46
56
42
52
39
60
35
50
57
50
59
55
37
58
37
49
51
48
38
39
48
52
42
56
51
40
33
54
55
52
39
47
52
53
59
39
47
55
64
46
53
59
52
40
38
50
48
46
49
33
44
54
38
42
51
51
48
40
32
47
41
47
55
36
43
44
42
44
46
58
38
63
38
54
42
50
39
46
39
52
30
39
44
41
46
44
52
34
36
42
49
43
45
48
42
37
41
47
49
55
34
41
38
45
45
35
34
27
37
36
42
33
41
26
30
33
33
22
27
29
36
31
33
36
25
34
24
40
35
19
17
33
19
23
23
23
23
19
21
15
9
15
13
15
9
7
6
10
7
7
3
3
5
0
1
3
3
2
0
1
0
1
0
0
1
0
0
0
0
0
0
0
0
0
0
0
0
0
0
2
0
0
0
0
0
0
0
1
0
0
1
0
0
0
1
0
1
0
0
0
0
0
0
0
0
0
1
0
0
0
0
0
0
0
0
1
0
0
2
2
0
1
0
2
1
16
5
0
0
0
0
0
0
0
0
0
0
0
0
0
0
0
0
0
0
0
0
0
0
0
0
0
0
0
0
0
0
0
0
0
0
0
0
0
0
0
0
0
0
0
0
0
0
0
0
0
0
<<END>>
