# Supplementary material for: Zurbarán attribution hypothesis supported by pigment analysis and multiband images observation of four paintings by his workshop
Source: Sci Rep. 2023 Jan 16;13:844. doi: 10.1038/s41598-023-27677-2 (PMC9842728; doi:10.1038/s41598-023-27677-2)
Supplement: Supplementary file 1 — Supplementary Information. [file 41598_2023_27677_MOESM1_ESM.zip › Raw_Data/San Francisco/XRF/gris tunica (3).mca]

<<PMCA SPECTRUM>>
TAG - live_data
DESCRIPTION - 
GAIN - 2
THRESHOLD - 10
LIVE_MODE - 0
PRESET_TIME - 200
LIVE_TIME - 200.000000
REAL_TIME - 201.706667
START_TIME - 04/08/2021 11:31:52
SERIAL_NUMBER - 2259
<<CALIBRATION>>
LABEL - Channel
78 2.957
408 15.774
<<DATA>>
0
0
0
0
0
0
0
0
0
24
272
251
243
205
216
213
192
175
175
161
168
141
134
150
120
131
115
124
95
88
104
97
117
103
99
106
104
116
93
112
77
107
86
109
102
93
103
92
108
103
87
97
96
120
120
93
98
119
99
121
101
166
272
384
393
386
311
209
147
96
97
93
86
71
74
79
75
96
93
100
75
66
91
67
86
87
79
79
64
63
62
57
62
63
100
151
217
258
237
167
69
56
65
65
83
72
66
73
57
47
58
43
53
41
44
54
53
64
57
64
52
63
47
55
58
49
47
58
51
61
47
39
59
57
46
53
46
49
60
38
47
55
48
39
52
42
52
54
53
49
39
60
95
96
104
82
61
55
57
50
55
68
132
245
518
936
1416
1394
1025
587
261
86
63
41
62
46
45
54
56
61
100
148
243
241
268
207
135
94
49
52
48
46
88
94
91
87
78
54
55
50
59
48
57
58
89
99
148
208
260
307
211
158
97
77
65
73
76
64
53
65
52
55
78
81
95
88
95
91
98
96
144
130
135
147
203
355
551
740
903
829
612
385
272
149
110
90
92
96
89
109
76
92
83
103
81
124
87
126
124
146
155
161
175
190
224
305
485
890
1651
3381
6243
9830
13140
15084
14239
10712
6596
3212
1454
537
256
163
130
112
106
80
78
89
100
118
139
175
246
320
292
302
204
161
116
94
106
67
94
89
102
132
106
124
124
158
197
201
294
391
498
578
706
798
894
955
1024
1381
2383
4038
6548
9243
10525
10505
8546
6095
3803
2274
1445
913
653
568
541
418
397
278
229
127
118
108
142
111
118
103
65
61
83
59
52
52
84
64
67
58
73
72
84
100
93
128
141
132
132
167
143
137
131
126
122
114
127
134
178
288
484
739
1012
1214
1181
1024
802
549
393
284
271
287
408
426
419
412
376
275
224
198
184
244
316
542
879
1475
2300
3148
3705
3915
3576
2991
2140
1304
735
378
165
126
83
76
82
81
76
64
83
70
79
79
72
83
88
81
85
108
92
85
96
92
96
92
81
100
91
75
105
85
90
117
86
120
119
111
145
176
268
337
500
643
718
698
620
488
362
249
199
189
204
160
164
121
115
97
103
91
89
83
89
81
88
69
107
98
88
80
84
96
78
81
99
83
80
85
77
79
100
85
79
87
77
85
97
95
93
82
79
67
72
86
78
93
86
112
82
92
90
94
86
65
102
74
74
92
83
90
98
88
88
75
85
92
83
64
75
79
76
71
82
85
93
79
60
93
85
89
82
91
76
96
76
82
87
81
92
81
78
95
78
82
69
84
75
74
82
81
84
59
97
76
84
66
68
63
87
66
50
89
73
67
69
69
73
72
75
73
59
74
60
70
68
72
86
69
62
67
61
74
70
53
59
64
56
71
62
59
65
64
64
66
57
67
59
69
51
43
78
54
60
64
68
59
59
63
70
60
49
62
64
51
40
63
55
56
47
63
48
63
77
55
44
53
57
46
49
48
49
49
44
56
48
52
56
45
64
45
64
59
57
55
51
55
46
59
43
55
51
45
44
48
50
53
37
47
50
46
59
47
47
49
39
51
36
61
41
47
40
42
45
32
42
43
44
37
46
44
40
45
55
40
51
50
46
35
36
49
38
27
35
40
39
48
40
33
42
50
34
33
40
41
49
42
31
42
47
41
49
30
30
39
38
54
38
54
44
47
44
34
38
53
48
58
36
39
33
44
39
43
33
43
42
47
37
45
45
36
39
55
38
42
57
44
51
33
44
50
36
42
37
47
41
44
51
47
42
43
42
40
42
51
42
45
53
38
42
41
52
43
37
45
47
44
44
36
41
39
40
38
48
44
41
34
45
46
37
42
43
39
30
50
43
32
39
36
46
34
40
63
38
33
44
41
35
39
36
46
36
41
32
43
44
32
48
38
33
40
27
34
39
47
40
39
32
35
48
38
37
37
48
43
32
40
43
43
30
42
31
36
33
29
41
26
28
23
30
39
32
31
25
31
35
32
29
26
20
29
34
17
33
20
20
15
25
24
27
18
24
17
27
5
14
14
2
14
12
6
10
6
9
2
3
2
0
2
0
3
0
0
2
1
0
0
0
3
0
0
1
2
0
0
0
0
1
0
0
1
0
0
0
0
0
0
0
0
1
0
1
0
0
0
0
0
0
0
0
0
0
1
0
1
1
1
0
0
0
1
0
2
0
2
1
1
2
0
0
0
1
1
1
1
1
18
11
0
0
0
0
0
0
0
0
0
0
0
0
0
0
0
0
0
0
0
0
0
0
0
0
0
0
0
0
0
0
0
0
0
0
0
0
0
0
0
0
0
0
0
0
0
0
0
0
0
0
0
0
0
0
0
<<END>>
