# Supplementary material for: Zurbarán attribution hypothesis supported by pigment analysis and multiband images observation of four paintings by his workshop
Source: Sci Rep. 2023 Jan 16;13:844. doi: 10.1038/s41598-023-27677-2 (PMC9842728; doi:10.1038/s41598-023-27677-2)
Supplement: Supplementary file 1 — Supplementary Information. [file 41598_2023_27677_MOESM1_ESM.zip › Raw_Data/San Francisco/XRF/gris tunica 1 (2).mca]

<<PMCA SPECTRUM>>
TAG - live_data
DESCRIPTION - 
GAIN - 2
THRESHOLD - 10
LIVE_MODE - 0
PRESET_TIME - 200
LIVE_TIME - 200.000000
REAL_TIME - 202.706667
START_TIME - 04/08/2021 11:18:25
SERIAL_NUMBER - 2259
<<CALIBRATION>>
LABEL - Channel
78 2.957
412 15.774
<<DATA>>
0
0
0
0
0
0
0
0
0
36
378
368
330
323
279
284
262
254
236
226
213
180
180
168
168
148
164
124
139
162
148
115
137
152
145
142
154
150
143
125
129
132
139
144
136
121
136
130
134
142
150
141
133
139
128
146
145
155
142
146
219
336
551
783
825
788
623
411
228
152
137
126
117
95
104
117
121
115
130
124
112
104
92
101
105
92
101
84
91
86
81
81
96
87
69
113
108
121
121
104
97
86
91
80
82
66
77
71
68
80
71
72
73
69
79
68
69
74
69
71
64
77
82
52
79
55
63
82
73
72
67
80
76
76
72
75
88
81
77
60
74
65
63
70
84
72
76
72
75
77
74
75
85
89
99
88
90
70
76
73
76
70
95
143
253
380
578
653
603
366
194
107
70
71
70
72
57
98
70
76
98
95
151
163
181
163
140
127
61
77
73
102
97
96
108
112
109
104
75
71
82
79
88
88
96
90
103
104
142
136
138
88
111
102
94
103
76
115
85
98
82
96
98
101
101
100
122
142
143
132
135
156
178
230
293
497
728
1171
1470
1600
1347
979
619
308
220
182
163
170
166
157
160
163
150
172
177
170
185
198
224
240
251
276
276
297
296
390
565
993
1946
4006
7861
13610
20790
26274
28497
24866
17784
10577
4843
2086
800
384
215
191
161
159
124
143
139
166
176
280
339
508
567
552
517
369
277
214
145
150
150
147
164
169
187
185
201
190
249
305
431
522
742
915
1126
1409
1644
1823
1819
1990
2698
4779
8241
13405
18061
21205
20579
16935
11729
7359
4269
2564
1761
1171
1059
930
783
740
544
346
216
180
134
131
128
108
110
77
63
49
59
48
58
60
57
62
61
74
61
71
67
83
91
85
84
99
143
128
157
149
137
130
125
141
142
263
457
706
1140
1611
1961
2038
1814
1382
948
617
414
387
457
562
630
641
688
530
438
312
223
177
161
252
444
764
1217
1848
2630
3334
3665
3611
2975
2226
1363
823
431
205
124
55
54
60
45
44
45
53
51
47
42
37
47
40
46
54
46
37
45
38
71
55
59
52
49
52
47
65
56
52
52
57
66
66
81
91
136
214
276
410
533
619
680
601
492
345
234
183
158
157
127
128
89
98
85
63
58
48
55
61
47
40
44
47
44
59
42
59
44
60
69
49
60
57
66
61
47
56
61
50
50
63
45
54
51
68
50
58
60
62
60
66
54
68
60
52
50
60
52
71
66
50
49
55
49
56
49
54
52
60
68
62
62
50
63
56
66
59
68
50
51
82
58
55
42
75
51
68
63
70
57
52
57
62
57
70
58
71
46
51
51
63
71
41
68
55
53
47
59
67
60
52
51
64
60
62
49
47
76
59
37
60
60
45
75
57
50
53
63
61
46
36
50
43
43
53
53
56
51
52
59
59
42
53
55
59
59
45
53
49
52
37
59
51
50
46
41
61
61
49
51
45
39
63
45
46
52
44
45
38
38
56
36
42
45
43
39
48
55
54
29
42
46
48
40
49
48
43
41
43
48
47
52
55
62
41
51
63
54
53
45
53
47
52
47
47
46
36
33
33
41
52
36
46
53
31
36
35
43
35
41
41
36
54
47
45
32
43
45
43
34
40
47
36
49
39
40
41
35
23
38
47
45
38
40
38
30
25
50
33
45
28
38
37
34
41
42
49
48
32
42
41
36
43
38
45
43
31
29
42
42
49
44
36
37
40
34
40
51
31
48
42
40
42
47
39
42
41
39
36
50
47
41
41
38
39
39
62
42
42
43
51
44
53
48
39
33
34
40
57
37
44
49
35
44
48
34
46
42
27
51
48
51
38
44
41
44
46
35
49
47
47
26
37
48
43
43
34
49
39
44
34
41
34
38
54
51
28
33
45
34
37
58
34
41
50
46
51
38
47
40
41
30
44
44
41
55
34
45
36
37
49
39
40
36
42
43
29
34
40
32
37
38
34
32
45
36
36
44
27
44
31
34
38
33
42
39
32
29
36
25
31
27
22
46
30
36
37
37
39
44
37
29
29
24
28
29
33
28
32
29
18
20
27
20
25
17
18
14
18
14
18
7
17
9
15
9
5
12
2
6
2
5
2
5
0
2
0
0
2
0
0
1
0
0
1
1
0
0
1
0
1
1
0
0
0
1
0
0
1
0
0
1
0
0
0
1
1
0
0
1
0
0
1
0
0
0
0
2
1
2
0
1
0
2
0
2
0
0
0
1
1
0
1
1
0
1
2
4
12
13
0
0
0
0
0
0
0
0
0
0
0
0
0
0
0
0
0
0
0
0
0
0
0
0
0
0
0
0
0
0
0
0
0
0
0
0
0
0
0
0
0
0
0
0
0
0
0
0
0
0
0
0
0
0
0
0
0
<<END>>
