# Supplementary material for: Zurbarán attribution hypothesis supported by pigment analysis and multiband images observation of four paintings by his workshop
Source: Sci Rep. 2023 Jan 16;13:844. doi: 10.1038/s41598-023-27677-2 (PMC9842728; doi:10.1038/s41598-023-27677-2)
Supplement: Supplementary file 1 — Supplementary Information. [file 41598_2023_27677_MOESM1_ESM.zip › Raw_Data/San Francisco/XRF/lienzo (15).mca]

<<PMCA SPECTRUM>>
TAG - live_data
DESCRIPTION - 
GAIN - 2
THRESHOLD - 10
LIVE_MODE - 0
PRESET_TIME - 200
LIVE_TIME - 200.000000
REAL_TIME - 201.120000
START_TIME - 04/09/2021 10:45:06
SERIAL_NUMBER - 2259
<<CALIBRATION>>
LABEL - Channel
78 2.957
411 15.774
<<DATA>>
0
0
0
0
0
0
0
0
0
37
213
227
227
217
188
191
159
152
154
143
143
129
115
122
113
93
107
107
115
94
99
104
118
112
106
110
120
99
109
105
113
105
89
88
107
96
67
82
82
74
78
87
91
95
97
111
104
86
90
65
78
102
95
131
145
143
105
102
72
70
78
55
55
55
53
57
50
73
79
64
63
70
55
59
48
58
53
51
72
41
41
45
49
42
66
94
136
182
183
116
71
45
43
37
54
66
71
54
44
22
43
38
28
37
35
32
34
32
40
25
26
35
31
36
33
27
37
31
25
26
30
32
29
22
27
30
22
31
22
22
28
28
24
29
39
32
19
22
32
27
41
37
38
37
43
49
47
38
24
18
24
39
34
45
63
132
252
341
293
210
120
59
29
29
30
30
26
33
28
38
52
83
62
78
74
62
54
46
38
26
28
25
38
47
56
80
83
61
45
46
29
22
29
23
32
35
47
41
60
75
68
54
54
30
40
46
34
32
34
31
19
37
46
60
93
108
108
85
62
63
47
50
37
60
46
50
70
87
130
166
161
155
115
75
51
39
40
46
54
53
48
44
41
60
35
38
39
48
55
70
70
73
65
78
71
71
64
70
107
180
314
608
1060
1599
2234
2374
2199
1620
1022
498
228
126
92
68
64
62
52
53
48
61
50
67
67
88
90
101
91
109
85
80
78
64
67
72
81
80
98
99
108
101
117
123
124
109
135
153
147
161
172
203
196
206
225
219
324
497
815
1241
1503
1578
1481
1073
720
459
405
259
229
209
192
160
181
179
166
139
150
152
149
162
137
168
163
151
171
145
152
171
192
164
166
187
165
188
200
192
207
199
211
231
215
246
242
240
242
240
221
234
230
227
238
247
258
294
353
372
434
437
430
350
325
331
324
307
288
337
349
377
326
359
323
368
320
314
359
415
581
891
1420
2101
2888
3641
3995
3931
3382
2522
1694
1080
645
453
376
312
316
297
321
313
351
343
345
362
361
307
327
342
341
351
322
351
381
324
358
355
387
378
373
386
351
386
330
370
369
344
391
381
427
402
422
441
514
677
777
930
965
962
891
716
554
510
491
427
434
441
414
426
394
371
361
363
335
372
331
362
359
338
380
345
330
339
350
373
373
336
354
356
340
315
327
372
361
344
330
323
336
323
336
343
355
334
327
298
369
318
379
365
358
342
326
333
338
376
334
344
294
308
335
300
299
309
349
308
331
350
335
327
323
307
297
301
291
321
336
316
297
313
315
278
295
312
312
287
305
308
302
303
265
286
294
292
319
284
289
285
307
273
295
277
267
290
276
309
281
252
271
285
260
269
271
286
250
261
269
255
268
264
275
249
247
265
254
251
259
258
264
241
252
242
260
225
231
243
257
222
275
241
214
226
233
212
261
221
238
239
215
219
216
221
206
198
185
228
210
212
228
206
200
216
203
200
191
197
177
218
181
191
191
208
203
189
205
180
190
203
168
173
185
200
203
182
201
167
178
160
161
191
171
176
180
184
178
156
173
156
164
172
162
160
178
183
170
147
163
171
124
157
159
156
142
136
139
152
132
153
144
136
132
138
131
140
133
141
129
133
150
127
127
124
144
115
145
112
116
129
111
111
128
107
113
122
125
104
117
103
115
111
116
110
117
111
109
122
120
97
99
117
121
101
114
122
125
84
116
94
105
78
86
74
88
109
99
111
91
92
91
100
82
81
109
89
89
80
76
64
95
81
66
66
71
87
87
85
59
73
69
77
64
68
59
76
63
84
79
64
63
73
79
58
63
66
56
55
70
60
49
62
58
65
56
48
50
60
47
49
57
46
45
49
40
47
47
42
48
48
37
26
46
47
46
45
43
44
43
36
32
27
38
25
35
30
38
34
43
42
28
31
36
36
28
38
34
32
39
25
32
38
32
20
35
22
35
28
36
36
27
33
32
36
30
31
31
34
17
33
32
15
39
31
28
25
32
23
17
21
19
27
29
30
24
19
27
21
28
29
23
28
19
15
26
28
23
20
17
17
14
18
12
22
23
18
15
18
13
13
14
12
8
12
8
7
5
6
2
4
2
5
2
4
1
2
0
2
1
2
1
0
1
0
1
0
0
1
0
0
0
0
0
1
0
1
0
0
1
0
0
0
0
1
0
1
0
0
1
1
0
2
1
0
2
0
0
2
2
3
0
1
1
0
1
0
1
1
2
1
3
3
9
31
1
0
0
0
0
0
0
0
0
0
0
0
0
0
0
0
0
0
0
0
0
0
0
0
0
0
0
0
0
0
0
0
0
0
0
0
0
0
0
0
0
0
0
0
0
0
0
0
0
0
0
0
0
0
0
0
0
0
0
0
<<END>>
