# Supplementary material for: Zurbarán attribution hypothesis supported by pigment analysis and multiband images observation of four paintings by his workshop
Source: Sci Rep. 2023 Jan 16;13:844. doi: 10.1038/s41598-023-27677-2 (PMC9842728; doi:10.1038/s41598-023-27677-2)
Supplement: Supplementary file 1 — Supplementary Information. [file 41598_2023_27677_MOESM1_ESM.zip › Raw_Data/San Francisco/XRF/mano (16).mca]

<<PMCA SPECTRUM>>
TAG - live_data
DESCRIPTION - 
GAIN - 2
THRESHOLD - 10
LIVE_MODE - 0
PRESET_TIME - 200
LIVE_TIME - 200.000000
REAL_TIME - 202.866667
START_TIME - 04/09/2021 10:56:26
SERIAL_NUMBER - 2259
<<CALIBRATION>>
LABEL - Channel
78 2.957
409 15.774
<<DATA>>
0
0
0
0
0
0
0
0
0
58
389
360
388
357
327
291
271
253
280
236
224
209
182
173
172
183
142
156
150
142
135
139
122
176
166
165
169
172
144
144
156
125
146
137
127
130
135
144
164
160
135
147
145
140
130
146
151
153
147
155
208
302
500
661
785
674
577
415
250
152
122
130
127
102
111
127
105
128
127
126
94
117
135
110
89
110
96
102
100
104
96
101
107
76
86
108
137
124
129
112
121
76
83
77
70
87
77
77
78
78
78
83
81
88
85
88
74
65
85
71
77
75
72
90
92
67
67
71
69
76
73
78
84
79
81
75
70
75
83
71
57
80
68
78
78
92
77
76
94
80
81
74
83
80
101
85
82
80
72
83
69
102
103
117
192
299
470
603
483
354
189
124
83
71
70
77
76
90
76
59
88
96
136
138
136
171
116
96
87
87
91
89
86
99
119
117
109
108
87
99
92
84
82
93
99
105
142
176
237
273
244
248
166
142
119
103
94
105
97
86
92
116
112
111
122
124
133
146
127
155
175
182
170
209
271
402
662
1036
1435
1539
1411
1052
729
388
254
209
163
158
138
160
153
150
167
161
181
191
196
217
222
223
268
236
273
278
334
356
503
835
1612
3307
6687
11876
19106
26127
29864
28005
21476
13564
6906
2959
1214
494
275
213
184
179
153
136
168
169
215
291
350
476
613
648
519
456
346
262
194
173
168
172
159
157
198
197
184
225
252
323
410
506
708
951
1132
1435
1672
1967
2031
2082
2526
4159
7659
12552
18557
23040
23929
21033
15533
10191
6050
3531
2329
1561
1292
1043
999
790
673
482
313
170
154
118
141
112
102
91
60
60
58
47
55
54
42
45
54
66
73
53
86
49
61
66
71
73
96
114
143
134
175
146
126
129
149
208
363
594
977
1452
1876
2176
2041
1730
1127
757
519
399
487
482
638
677
723
638
588
371
284
188
160
189
312
527
952
1554
2205
2949
3441
3560
3310
2583
1720
1066
575
254
121
82
40
44
45
42
34
27
33
60
42
43
37
42
39
41
47
47
38
41
43
41
37
37
47
46
36
62
45
46
50
51
46
47
59
68
101
126
212
284
429
565
640
633
540
399
293
195
151
148
138
118
98
88
57
54
43
46
40
43
42
44
52
33
45
41
42
43
36
41
35
42
40
46
46
33
40
42
36
50
49
39
40
33
60
58
37
37
41
44
52
38
35
53
50
51
39
49
40
52
41
42
38
44
40
45
41
51
42
47
31
55
42
36
60
42
44
42
47
48
50
31
52
55
56
48
38
49
55
55
49
58
46
44
46
50
56
40
53
46
33
38
39
36
42
41
45
34
34
36
47
39
51
35
50
42
53
42
43
50
42
46
38
35
57
36
33
36
36
40
45
33
44
44
44
43
48
35
47
43
44
50
47
50
37
44
43
49
53
53
38
36
40
27
44
36
35
34
39
37
37
39
31
45
25
30
18
54
37
39
39
26
41
31
39
31
34
32
32
41
40
43
51
40
30
34
42
48
55
59
69
70
64
89
83
107
108
108
116
120
107
90
83
79
72
54
37
35
35
31
26
41
38
30
28
36
45
34
42
34
26
31
23
38
37
33
40
33
30
31
31
33
33
29
31
27
27
29
39
33
37
34
36
27
29
35
36
32
24
29
31
26
25
47
55
31
36
39
34
36
25
38
26
40
39
38
28
36
39
38
40
34
33
34
36
27
32
48
55
39
55
54
58
64
57
61
39
35
41
40
31
52
25
31
40
47
34
45
27
32
34
40
44
43
37
39
40
50
36
31
32
45
28
45
33
46
33
28
45
51
40
44
32
45
40
52
39
37
37
43
44
45
42
35
40
37
33
40
46
27
35
56
39
48
42
32
42
47
41
29
40
44
44
38
47
46
34
39
47
39
60
44
48
38
44
29
46
52
41
28
36
47
50
51
36
43
35
42
43
39
46
39
27
38
31
27
30
29
38
44
31
34
32
26
31
41
21
28
29
30
40
33
32
41
34
28
37
27
30
27
38
28
35
36
26
33
24
26
19
22
21
25
21
24
25
18
18
9
18
15
21
19
22
16
9
14
12
20
11
11
8
8
5
2
7
5
2
2
1
2
1
1
0
0
0
0
0
0
0
1
0
0
0
0
0
0
0
0
0
1
1
0
1
0
0
0
0
0
0
0
2
1
2
0
0
0
1
0
1
0
0
2
0
0
0
1
1
1
1
0
0
3
1
2
0
2
1
4
3
27
17
0
0
0
0
0
0
0
0
0
0
0
0
0
0
0
0
0
0
0
0
0
0
0
0
0
0
0
0
0
0
0
0
0
0
0
0
0
0
0
0
0
0
0
0
0
0
0
0
0
0
0
0
0
0
0
0
0
<<END>>
