# Supplementary material for: Zurbarán attribution hypothesis supported by pigment analysis and multiband images observation of four paintings by his workshop
Source: Sci Rep. 2023 Jan 16;13:844. doi: 10.1038/s41598-023-27677-2 (PMC9842728; doi:10.1038/s41598-023-27677-2)
Supplement: Supplementary file 1 — Supplementary Information. [file 41598_2023_27677_MOESM1_ESM.zip › Raw_Data/San Francisco/XRF/marron colina (4).mca]

<<PMCA SPECTRUM>>
TAG - live_data
DESCRIPTION - 
GAIN - 2
THRESHOLD - 10
LIVE_MODE - 0
PRESET_TIME - 200
LIVE_TIME - 200.000000
REAL_TIME - 201.133333
START_TIME - 04/08/2021 11:52:53
SERIAL_NUMBER - 2259
<<CALIBRATION>>
LABEL - Channel
78 2.957
408 15.774
<<DATA>>
0
0
0
0
0
0
0
0
0
19
201
209
210
173
187
192
141
121
152
119
113
107
115
101
88
89
107
77
82
77
84
92
89
78
98
81
89
89
104
77
82
90
78
78
73
77
73
72
73
70
78
85
79
62
103
104
100
101
72
73
77
91
114
142
140
132
126
86
81
66
53
74
62
56
51
51
65
63
68
63
59
51
71
51
66
64
95
94
92
98
66
49
60
76
104
234
439
592
468
294
137
54
44
74
103
119
101
87
69
57
32
31
40
48
35
50
56
55
64
68
59
46
47
34
47
38
49
34
59
45
57
35
40
26
43
45
53
32
46
51
41
36
36
46
52
45
49
30
41
58
53
99
136
167
172
151
89
80
63
65
81
112
263
718
1642
2813
3684
3523
2386
1260
472
179
49
56
43
47
48
64
74
153
234
366
520
539
491
322
168
84
57
41
33
67
61
85
77
86
63
45
35
39
29
42
54
87
167
316
574
1012
1222
1176
866
478
224
100
47
48
51
28
38
29
44
56
65
63
100
61
51
104
131
187
199
224
184
139
132
174
217
296
265
257
168
129
79
58
55
41
47
53
49
47
49
34
35
43
47
50
55
64
52
87
71
75
77
83
108
169
246
488
945
1642
2806
4077
5002
4871
4037
2675
1498
710
292
150
88
73
60
54
51
53
52
49
52
70
72
101
138
142
125
109
81
76
71
56
66
59
82
66
81
85
96
78
97
107
84
146
180
197
238
258
320
334
393
377
502
776
1298
2147
3030
3709
3689
3282
2427
1620
948
585
426
292
224
224
212
179
153
138
101
92
85
98
98
115
94
101
82
85
79
85
81
82
78
70
85
94
81
108
121
114
140
169
197
176
164
177
165
133
97
100
140
95
122
170
209
275
373
478
497
570
508
424
321
246
199
230
241
235
249
277
265
237
219
226
193
218
302
416
734
1146
1767
2443
3266
3880
4094
3846
3232
2369
1474
824
427
210
142
128
138
128
134
115
121
124
113
104
111
123
119
128
113
93
108
111
124
116
123
121
122
124
124
133
137
136
104
122
125
128
162
150
185
188
283
352
477
644
736
810
777
695
558
397
304
265
225
238
207
167
167
158
132
116
123
109
133
100
114
105
122
98
104
126
120
139
130
116
108
113
100
120
105
106
132
98
101
106
116
110
119
108
113
122
108
120
99
119
103
119
104
103
119
118
115
127
93
92
110
103
109
114
108
101
119
108
103
99
116
119
103
108
96
104
106
97
98
95
105
103
97
112
102
105
107
98
102
123
91
90
99
98
101
98
106
83
117
104
79
88
103
91
100
88
105
83
79
89
101
91
89
85
93
101
72
115
78
69
95
94
82
93
83
89
82
87
72
86
95
90
67
64
90
80
75
66
72
78
79
74
73
93
79
82
76
71
75
69
83
72
83
61
71
60
72
75
78
81
66
60
61
71
68
81
63
75
85
58
89
78
68
58
71
69
58
60
58
74
58
61
46
64
67
64
77
60
81
46
63
59
59
66
54
65
79
65
58
56
56
61
49
61
55
45
57
52
52
57
39
57
46
51
53
42
41
52
68
54
51
49
46
60
56
48
44
50
49
46
50
58
50
46
44
54
51
49
53
40
49
53
43
51
44
47
48
30
48
51
48
57
52
41
52
47
42
44
58
41
45
40
45
38
44
46
45
28
51
34
39
52
44
46
46
36
37
47
45
44
42
40
52
42
41
44
43
60
50
45
46
41
50
53
50
43
45
56
47
32
47
42
43
52
45
47
45
39
43
38
39
33
33
42
37
48
51
43
40
44
42
52
46
44
38
45
39
44
47
35
43
40
39
52
29
46
46
38
40
36
42
40
34
37
33
38
40
50
35
33
38
36
56
52
56
42
41
49
51
49
43
39
37
46
38
44
41
29
44
36
35
32
37
29
42
34
31
36
44
34
33
38
29
31
37
33
41
40
31
39
38
32
38
40
47
28
43
22
27
32
30
51
33
26
39
26
26
35
35
32
27
25
27
19
21
22
25
21
27
26
24
18
23
26
26
17
19
16
14
22
13
14
10
8
11
10
4
5
4
5
4
1
1
1
0
0
0
0
0
0
0
0
1
2
0
1
0
0
1
0
0
0
0
0
0
0
0
0
0
0
2
0
0
0
0
1
2
0
1
0
1
1
0
0
0
0
0
0
0
0
0
0
0
0
1
0
0
1
0
0
0
2
0
0
0
1
3
1
1
1
1
0
0
1
3
9
11
0
0
0
0
0
0
0
0
0
0
0
0
0
0
0
0
0
0
0
0
0
0
0
0
0
0
0
0
0
0
0
0
0
0
0
0
0
0
0
0
0
0
0
0
0
0
0
0
0
0
0
0
0
<<END>>
