# Supplementary material for: Zurbarán attribution hypothesis supported by pigment analysis and multiband images observation of four paintings by his workshop
Source: Sci Rep. 2023 Jan 16;13:844. doi: 10.1038/s41598-023-27677-2 (PMC9842728; doi:10.1038/s41598-023-27677-2)
Supplement: Supplementary file 1 — Supplementary Information. [file 41598_2023_27677_MOESM1_ESM.zip › Raw_Data/San Francisco/XRF/marrón fondo (13).mca]

<<PMCA SPECTRUM>>
TAG - live_data
DESCRIPTION - 
GAIN - 2
THRESHOLD - 10
LIVE_MODE - 0
PRESET_TIME - 200
LIVE_TIME - 200.000000
REAL_TIME - 201.506667
START_TIME - 04/08/2021 13:44:01
SERIAL_NUMBER - 2259
<<CALIBRATION>>
LABEL - Channel
78 2.957
405 15.774
<<DATA>>
0
0
0
0
0
0
0
0
0
23
276
257
252
239
215
195
189
202
159
182
155
132
127
149
138
132
106
115
132
121
88
106
111
111
121
92
114
97
134
101
105
105
83
107
119
94
85
110
93
97
76
97
99
91
88
99
107
105
113
105
83
121
130
146
158
153
164
123
96
80
82
73
65
64
74
78
72
86
97
89
75
78
71
78
77
69
92
109
121
83
64
71
67
75
137
265
483
566
539
295
155
68
62
91
132
131
127
109
73
54
58
38
42
38
41
46
56
70
73
83
54
48
61
52
53
47
40
53
58
50
49
41
52
57
36
39
53
43
37
52
60
46
49
45
60
52
51
61
65
65
82
126
202
249
244
198
121
96
75
89
114
167
376
950
1957
3334
4247
4003
2746
1457
549
181
81
59
43
50
58
64
85
149
260
450
570
641
574
378
220
106
64
51
56
61
79
98
91
72
74
66
50
43
41
52
52
71
119
202
352
496
560
596
392
224
133
76
57
54
42
44
51
44
43
66
67
80
93
87
94
109
96
132
126
144
150
147
181
242
346
423
445
351
240
172
100
69
90
49
85
61
73
61
81
83
95
123
162
211
297
345
412
359
268
239
180
180
218
294
572
1053
1830
3058
5034
6765
7823
7827
6366
3965
2264
1004
429
203
108
84
85
64
53
57
68
70
99
106
128
172
184
204
187
180
113
130
93
84
130
134
169
240
286
293
299
309
264
239
231
266
280
337
430
485
591
652
727
861
1153
1719
2634
4157
5472
6517
6306
5468
3950
2410
1533
945
665
476
400
350
299
270
205
174
126
132
124
104
121
95
133
96
98
88
95
87
100
86
102
127
113
114
106
143
147
152
171
189
183
217
195
206
184
186
153
135
145
188
166
233
327
499
603
834
894
881
785
566
455
362
272
269
315
347
375
388
364
326
300
258
263
346
451
613
944
1340
2047
2811
3397
3938
4043
3723
2991
2060
1241
670
375
234
158
120
110
128
129
107
122
134
130
144
124
131
124
131
105
132
133
125
133
127
152
135
133
133
140
117
151
104
125
163
160
163
181
207
254
245
326
413
487
679
749
723
726
602
505
382
293
272
207
208
248
209
153
148
151
131
126
120
140
114
144
144
124
134
139
138
131
139
138
141
139
135
144
137
139
118
125
142
128
115
126
132
133
145
134
138
115
141
124
105
122
141
122
147
108
148
133
136
132
143
120
128
117
156
104
111
108
136
114
138
119
135
128
121
132
107
128
132
118
130
119
139
139
117
108
133
125
110
114
109
131
138
119
129
116
106
109
124
104
114
106
112
139
109
111
139
120
120
117
98
121
118
125
94
98
124
99
98
108
109
112
94
89
96
104
101
89
103
120
104
128
104
104
121
105
92
95
113
107
103
112
95
88
96
94
97
98
96
92
101
92
108
104
105
87
93
85
82
87
103
99
89
100
100
91
80
98
91
89
92
78
97
81
82
93
81
99
81
86
74
108
85
83
79
71
83
98
86
87
62
79
87
79
81
70
89
67
78
83
87
82
90
81
66
74
70
75
57
77
87
68
65
81
69
67
78
76
72
66
58
52
79
53
66
70
68
86
67
64
77
69
72
61
68
70
62
67
52
55
65
57
61
74
66
54
67
70
64
58
61
79
56
73
59
56
56
65
56
81
52
55
68
65
46
63
43
74
73
76
60
57
74
62
53
49
55
56
67
58
55
54
64
57
49
49
60
56
49
48
47
54
64
61
51
51
68
65
59
51
53
48
47
63
62
38
66
68
67
37
69
60
41
76
51
56
49
61
55
50
55
66
53
37
44
69
51
57
66
46
51
66
50
60
47
42
39
57
41
43
51
40
49
54
42
42
47
58
49
49
45
52
54
45
43
52
50
48
59
32
50
41
52
59
43
34
41
46
53
36
44
38
40
22
40
45
43
44
42
57
48
40
41
39
48
36
41
50
43
39
43
38
45
46
33
51
47
49
38
52
35
27
32
45
29
41
32
40
29
40
32
29
34
32
28
28
30
24
29
27
30
33
28
22
29
35
23
18
26
22
24
20
21
18
11
6
11
11
15
12
10
9
7
5
4
3
3
1
0
1
3
0
0
0
0
0
0
0
0
0
0
2
0
0
0
0
1
0
0
0
0
0
0
1
0
0
0
0
1
0
0
0
0
0
0
2
1
0
1
0
0
0
1
0
2
0
0
0
1
1
0
0
2
0
0
0
0
0
0
1
0
2
1
0
3
0
2
2
1
2
7
9
0
0
0
0
0
0
0
0
0
0
0
0
0
0
0
0
0
0
0
0
0
0
0
0
0
0
0
0
0
0
0
0
0
0
0
0
0
0
0
0
0
0
0
0
0
0
0
0
0
<<END>>
