# Supplementary material for: Zurbarán attribution hypothesis supported by pigment analysis and multiband images observation of four paintings by his workshop
Source: Sci Rep. 2023 Jan 16;13:844. doi: 10.1038/s41598-023-27677-2 (PMC9842728; doi:10.1038/s41598-023-27677-2)
Supplement: Supplementary file 1 — Supplementary Information. [file 41598_2023_27677_MOESM1_ESM.zip › Raw_Data/San Francisco/XRF/mejilla (21).mca]

<<PMCA SPECTRUM>>
TAG - live_data
DESCRIPTION - 
GAIN - 2
THRESHOLD - 10
LIVE_MODE - 0
PRESET_TIME - 200
LIVE_TIME - 200.000000
REAL_TIME - 203.066667
START_TIME - 04/09/2021 11:59:44
SERIAL_NUMBER - 2259
<<CALIBRATION>>
LABEL - Channel
78 2.957
409 15.774
<<DATA>>
0
0
0
0
0
0
0
0
0
35
428
453
440
387
339
359
330
283
301
281
276
223
223
203
184
184
166
176
183
165
150
159
154
168
156
180
158
158
167
179
143
162
152
155
158
148
134
153
143
152
135
145
167
152
166
164
188
179
190
171
221
330
469
731
798
729
659
443
299
205
172
167
145
127
122
116
102
123
134
148
123
125
130
132
132
107
126
79
103
123
123
113
97
120
110
97
155
168
136
108
88
87
72
77
86
83
98
87
81
80
86
89
85
79
82
100
84
87
82
67
73
74
84
64
88
88
84
77
82
89
76
75
91
88
76
83
79
70
64
81
74
79
74
69
81
73
73
83
67
75
99
90
92
99
89
95
90
100
77
91
102
107
146
227
327
537
657
585
421
245
147
95
71
65
77
65
106
75
97
104
129
142
175
178
172
121
104
96
92
93
89
108
139
125
143
116
103
99
83
102
75
83
93
101
128
181
184
242
276
291
251
154
126
110
97
113
117
106
104
114
105
124
99
133
135
152
161
162
169
203
198
203
256
350
584
949
1375
1681
1663
1388
944
571
337
190
160
187
153
191
176
199
165
176
177
192
192
184
236
267
276
291
297
300
371
401
582
1000
1939
3713
7084
12270
19030
25662
29978
28819
23096
15252
8331
3767
1448
595
332
265
182
171
151
164
153
172
230
302
416
529
579
661
579
455
339
253
209
150
150
182
194
170
202
214
225
247
299
338
461
605
805
1042
1298
1606
1863
2015
2403
2786
3765
6134
9950
15278
20410
23078
23012
19154
13678
8808
5347
3197
2137
1523
1157
1041
889
758
573
419
272
189
130
139
131
129
111
90
70
69
66
62
63
57
54
65
50
55
60
70
72
88
75
97
92
94
131
143
159
162
161
155
127
186
220
379
629
1006
1429
1922
2149
2080
1876
1302
954
610
483
487
561
656
652
715
637
527
452
338
258
288
379
589
917
1403
2113
2825
3604
4133
4134
3709
2933
2016
1140
638
363
143
76
55
49
46
49
48
41
49
47
41
44
41
52
55
49
44
51
48
45
35
52
49
44
57
49
69
56
53
64
63
65
76
78
101
126
190
232
340
486
626
671
690
721
519
431
310
218
208
155
162
142
115
82
72
54
59
51
51
53
46
53
49
44
50
39
54
54
44
57
65
44
70
53
39
44
51
45
55
55
43
45
69
53
51
62
54
50
55
58
61
53
47
69
56
59
56
53
47
51
63
52
42
47
55
48
52
44
57
49
50
52
51
44
60
61
54
51
58
50
49
54
43
62
59
53
46
56
69
65
54
65
43
51
52
61
50
52
47
50
49
54
47
56
60
61
47
62
58
59
46
39
56
44
49
61
44
53
47
46
46
55
49
50
40
64
51
64
57
58
57
39
55
44
55
54
48
52
50
51
50
52
56
46
54
53
61
52
43
38
35
47
33
48
49
38
47
35
48
37
32
45
53
39
45
45
49
36
32
44
49
43
23
39
39
43
35
45
38
46
39
34
36
48
41
42
47
43
59
72
65
83
86
80
91
94
101
100
82
84
82
69
56
46
58
42
38
38
46
31
26
38
35
39
39
35
39
45
31
37
41
36
36
42
47
48
49
46
53
38
38
34
33
24
35
37
37
27
31
41
43
38
45
54
51
32
32
40
37
33
44
46
41
44
34
48
44
48
39
35
38
48
45
40
32
44
37
44
31
44
39
31
28
56
38
48
47
61
42
59
53
53
67
44
48
44
55
34
42
42
40
58
36
42
40
50
39
38
50
36
48
48
40
34
50
52
52
45
52
39
58
37
59
51
52
64
52
60
47
47
52
49
62
40
64
53
57
57
50
58
34
62
48
43
48
59
43
53
46
49
56
39
54
49
60
57
58
32
56
33
56
43
41
46
42
53
44
53
47
53
53
48
34
63
60
47
43
53
63
52
54
41
41
46
36
51
52
47
48
49
43
49
49
51
53
45
46
43
40
51
41
42
41
45
44
35
37
33
48
44
39
37
43
37
38
30
41
37
37
39
52
37
31
30
28
29
42
40
25
27
39
31
30
25
28
23
21
22
15
21
22
19
23
17
16
24
11
11
17
12
9
8
12
4
7
5
2
5
3
3
1
2
2
0
0
0
2
1
1
0
1
0
0
0
0
1
2
3
3
0
1
1
0
0
1
0
0
1
0
0
0
0
1
0
1
0
1
1
0
0
0
0
0
1
1
0
0
2
0
0
0
2
0
2
0
1
0
2
1
0
1
1
1
3
2
4
2
2
9
27
0
0
0
0
0
0
0
0
0
0
0
0
0
0
0
0
0
0
0
0
0
0
0
0
0
0
0
0
0
0
0
0
0
0
0
0
0
0
0
0
0
0
0
0
0
0
0
0
0
0
0
<<END>>
