# Supplementary material for: Zurbarán attribution hypothesis supported by pigment analysis and multiband images observation of four paintings by his workshop
Source: Sci Rep. 2023 Jan 16;13:844. doi: 10.1038/s41598-023-27677-2 (PMC9842728; doi:10.1038/s41598-023-27677-2)
Supplement: Supplementary file 1 — Supplementary Information. [file 41598_2023_27677_MOESM1_ESM.zip › Raw_Data/San Francisco/XRF/pie (24).mca]

<<PMCA SPECTRUM>>
TAG - live_data
DESCRIPTION - 
GAIN - 2
THRESHOLD - 10
LIVE_MODE - 0
PRESET_TIME - 200
LIVE_TIME - 200.000000
REAL_TIME - 203.240000
START_TIME - 04/09/2021 12:37:08
SERIAL_NUMBER - 2259
<<CALIBRATION>>
LABEL - Channel
78 2.957
409 15.774
<<DATA>>
0
0
0
0
0
0
0
0
0
22
476
494
451
403
392
319
331
291
309
263
284
228
218
222
209
234
207
187
180
150
128
165
159
163
179
175
187
193
167
175
160
162
168
184
151
176
149
142
149
161
177
164
149
140
147
169
163
180
160
199
229
335
533
811
927
858
723
502
278
197
167
158
146
138
122
127
135
135
160
130
137
123
120
125
111
123
98
109
102
99
93
99
106
114
113
119
124
134
113
93
90
104
107
86
85
94
85
80
79
98
79
89
78
88
83
93
86
94
79
86
67
84
85
83
69
83
75
74
77
91
96
92
71
83
67
77
91
82
88
92
92
81
80
84
77
87
67
75
85
94
93
92
80
98
98
83
96
95
86
62
70
102
119
167
228
313
383
346
243
187
116
93
79
73
73
60
77
107
83
111
94
121
132
142
138
99
110
95
97
86
113
120
130
157
113
126
113
118
90
82
114
112
103
120
125
202
292
334
393
355
295
208
131
109
131
102
123
107
122
108
113
116
146
116
139
138
188
168
202
234
191
233
286
409
620
1037
1413
1670
1663
1289
975
586
366
242
184
174
166
169
173
173
172
172
186
198
236
224
273
296
295
344
333
314
387
490
690
1080
2205
4244
7922
13432
20443
27564
31924
30071
24351
15696
8413
3583
1459
661
330
251
209
235
179
162
175
205
227
279
429
545
693
674
683
508
347
288
206
193
194
201
207
224
204
237
262
297
342
416
548
665
913
1099
1374
1775
2068
2425
2636
3118
4266
6818
11257
16795
22209
25195
24800
20550
14677
9279
5466
3320
2244
1579
1262
1166
951
778
592
397
242
209
148
135
138
137
101
91
92
64
47
59
66
49
50
70
78
66
65
68
86
90
56
94
106
114
123
152
149
177
139
159
179
210
248
450
708
1084
1577
1971
2255
2081
1818
1385
907
662
487
518
557
698
717
812
669
587
443
315
256
322
400
602
928
1389
2036
2831
3522
4034
4093
3550
2800
2008
1153
590
306
133
69
59
54
48
45
44
40
46
48
53
52
45
34
52
53
53
28
56
48
41
51
36
55
39
49
41
55
58
52
60
54
64
78
100
135
148
263
338
438
586
690
690
631
512
416
291
196
161
145
138
122
90
91
70
57
49
45
42
47
44
45
58
42
49
37
58
41
45
50
43
50
46
35
41
37
37
52
42
38
43
48
36
53
61
41
42
30
60
38
47
46
40
49
35
44
43
53
47
50
49
40
43
41
45
46
38
48
36
42
58
34
40
47
49
53
50
55
52
50
52
49
50
49
50
54
48
39
49
43
49
59
55
45
35
42
36
52
45
28
48
43
41
48
38
44
49
35
44
43
41
34
40
39
45
67
41
34
47
45
46
57
36
47
43
32
43
51
49
43
43
52
52
55
52
49
27
36
41
54
40
62
60
59
43
55
48
35
43
40
35
49
46
42
33
43
35
30
39
49
49
28
40
40
24
44
35
35
44
52
56
42
43
39
34
45
48
42
31
34
16
46
46
48
48
57
42
54
50
75
88
72
84
73
100
86
82
100
82
87
66
64
52
55
42
37
42
35
48
36
40
34
34
35
33
27
29
34
49
46
30
48
36
46
27
42
36
30
36
41
41
37
45
34
36
36
36
39
33
38
39
34
47
51
48
41
44
39
42
46
31
50
40
44
34
41
34
55
41
35
53
43
52
41
45
29
37
41
42
42
48
41
39
45
49
58
52
44
53
49
70
63
39
50
46
58
45
39
50
47
54
55
54
47
42
56
57
44
41
42
41
42
39
58
53
49
56
54
43
48
50
47
36
53
51
48
56
53
39
46
57
50
64
48
60
49
57
52
51
45
65
45
59
52
60
50
61
39
65
51
57
52
53
50
51
48
45
55
72
54
31
46
50
50
53
38
51
56
56
48
49
52
49
49
49
45
44
45
36
42
39
36
43
35
51
38
48
44
59
47
51
44
35
44
46
38
48
35
49
40
40
40
51
55
53
45
45
40
49
40
46
43
38
40
37
34
34
44
42
35
36
39
28
26
33
34
41
33
28
31
42
18
31
33
29
31
25
25
25
24
29
25
27
15
11
21
17
12
14
13
16
8
6
8
1
6
14
4
5
1
1
3
1
1
1
2
1
0
2
2
1
0
1
3
0
0
1
0
1
1
0
1
1
2
0
0
2
1
0
1
2
1
0
0
1
0
0
2
0
0
0
0
1
1
0
0
0
0
0
1
1
0
1
1
0
0
1
0
1
3
1
3
2
2
2
4
6
0
7
11
44
0
0
0
0
0
0
0
0
0
0
0
0
0
0
0
0
0
0
0
0
0
0
0
0
0
0
0
0
0
0
0
0
0
0
0
0
0
0
0
0
0
0
0
0
0
0
0
0
0
0
<<END>>
