# Supplementary material for: Zurbarán attribution hypothesis supported by pigment analysis and multiband images observation of four paintings by his workshop
Source: Sci Rep. 2023 Jan 16;13:844. doi: 10.1038/s41598-023-27677-2 (PMC9842728; doi:10.1038/s41598-023-27677-2)
Supplement: Supplementary file 1 — Supplementary Information. [file 41598_2023_27677_MOESM1_ESM.zip › Raw_Data/San Francisco/XRF/pie sangre (25).mca]

<<PMCA SPECTRUM>>
TAG - live_data
DESCRIPTION - 
GAIN - 2
THRESHOLD - 10
LIVE_MODE - 0
PRESET_TIME - 200
LIVE_TIME - 200.000000
REAL_TIME - 202.173333
START_TIME - 04/09/2021 12:54:58
SERIAL_NUMBER - 2259
<<CALIBRATION>>
LABEL - Channel
78 2.957
409 15.774
<<DATA>>
0
0
0
0
0
0
0
0
0
21
310
337
316
270
252
255
194
224
219
190
205
157
162
164
170
167
147
130
133
103
100
101
123
115
121
113
120
119
130
128
124
120
120
116
111
133
96
107
119
107
118
118
106
107
111
108
144
113
106
121
123
161
224
332
352
368
315
246
162
103
102
110
100
97
80
90
100
85
115
97
111
86
87
97
88
98
91
86
86
80
80
74
73
73
97
122
177
234
203
126
91
79
81
79
75
64
72
72
69
72
60
64
58
54
56
63
61
56
53
66
46
69
54
77
59
52
41
52
61
55
53
64
64
56
41
58
54
58
65
68
54
56
69
56
52
61
60
60
57
57
66
73
82
115
96
102
77
50
61
85
66
88
126
246
476
849
1052
897
659
354
179
68
64
59
78
70
70
76
87
80
131
144
212
259
212
138
105
75
53
72
62
83
105
93
109
108
97
76
65
62
60
73
84
117
188
315
499
754
825
827
616
383
209
119
87
79
84
66
76
78
70
69
74
90
118
98
126
148
178
183
225
231
258
255
395
610
896
1084
1085
929
646
414
222
152
146
100
120
101
109
121
120
144
113
137
163
184
237
268
283
260
260
237
251
292
404
676
1235
2410
4383
7691
11758
16387
19245
18790
15327
10082
5666
2525
1034
438
243
160
157
130
105
109
91
123
133
196
250
388
407
405
388
297
214
194
123
113
141
172
169
201
189
232
220
239
257
301
314
433
497
641
819
1025
1195
1333
1463
1714
2388
3571
5892
9132
12059
14125
14212
12046
8700
5594
3309
2049
1310
955
751
593
629
548
408
279
199
143
118
116
115
99
88
101
79
80
63
52
57
62
63
77
66
71
78
89
83
95
85
127
141
148
149
156
154
160
161
131
154
157
237
327
454
703
963
1290
1403
1392
1241
1006
694
441
340
351
395
457
538
553
480
430
358
281
275
307
380
600
865
1272
1870
2627
3217
3898
3890
3542
2854
1867
1203
657
329
175
116
90
73
66
80
75
58
56
63
76
61
60
74
75
84
85
75
72
89
80
89
83
75
90
83
78
66
80
89
86
94
104
115
154
143
191
261
320
462
597
629
657
651
597
397
323
242
215
170
176
143
149
109
106
74
77
77
89
64
74
80
91
87
72
79
73
66
76
89
79
72
72
83
74
73
86
89
86
74
86
68
66
79
83
80
88
70
80
85
83
91
76
71
86
79
97
75
98
84
76
79
77
81
70
78
76
84
78
76
72
80
71
83
93
84
71
72
74
75
60
67
75
73
88
81
71
88
68
79
75
83
71
72
82
72
72
74
65
72
75
70
70
74
81
64
70
67
74
68
76
58
62
72
80
54
73
70
109
70
71
65
69
81
71
65
68
73
76
66
61
60
88
57
51
63
73
69
60
77
56
68
63
63
65
57
69
63
77
66
52
59
51
59
50
53
67
57
49
64
41
66
52
52
68
54
59
54
58
70
43
64
56
63
56
54
82
60
43
58
59
49
55
60
58
61
65
64
75
70
82
92
80
65
75
71
71
74
55
60
69
66
55
50
48
65
53
46
49
50
42
47
43
43
42
42
51
34
55
44
39
54
46
45
61
36
50
55
34
39
40
43
53
42
36
48
36
39
39
41
62
43
49
44
38
51
46
50
48
39
55
33
51
49
43
47
49
31
53
33
47
28
37
36
37
42
52
54
43
42
50
30
56
37
31
41
39
42
44
40
39
53
51
52
52
38
44
40
48
29
50
41
62
41
49
53
53
44
41
50
41
58
41
51
41
39
56
37
38
38
48
54
39
39
52
56
42
47
52
57
55
44
63
54
53
47
53
44
59
46
46
63
57
33
60
47
43
42
40
47
49
41
48
38
53
50
49
48
52
44
48
48
57
61
48
54
66
52
46
52
59
46
30
45
53
42
53
47
55
42
44
43
32
42
61
50
35
38
38
41
37
46
39
42
36
37
46
47
39
44
46
39
47
41
43
42
37
34
40
29
40
45
38
42
38
33
23
37
41
41
40
44
39
25
32
36
26
28
19
32
26
19
25
13
19
28
24
22
17
24
24
17
12
20
10
14
6
8
9
11
10
8
5
8
5
3
3
2
0
1
0
0
0
0
1
1
0
1
0
0
1
0
0
1
1
1
0
0
0
0
0
0
0
2
0
0
0
0
1
0
0
0
0
0
0
1
0
1
1
0
2
2
0
0
0
0
0
0
1
0
1
0
0
2
0
1
0
0
0
2
1
3
1
0
2
0
1
0
0
1
28
6
0
0
0
0
0
0
0
0
0
0
0
0
0
0
0
0
0
0
0
0
0
0
0
0
0
0
0
0
0
0
0
0
0
0
0
0
0
0
0
0
0
0
0
0
0
0
0
0
0
<<END>>
