# Supplementary material for: Zurbarán attribution hypothesis supported by pigment analysis and multiband images observation of four paintings by his workshop
Source: Sci Rep. 2023 Jan 16;13:844. doi: 10.1038/s41598-023-27677-2 (PMC9842728; doi:10.1038/s41598-023-27677-2)
Supplement: Supplementary file 1 — Supplementary Information. [file 41598_2023_27677_MOESM1_ESM.zip › Raw_Data/San Francisco/XRF/suelo (1).mca]

<<PMCA SPECTRUM>>
TAG - live_data
DESCRIPTION - 
GAIN - 2
THRESHOLD - 10
LIVE_MODE - 0
PRESET_TIME - 200
LIVE_TIME - 200.000000
REAL_TIME - 201.640000
START_TIME - 04/08/2021 11:03:50
SERIAL_NUMBER - 2259
<<CALIBRATION>>
LABEL - Channel
78 2.957
412 15.774
<<DATA>>
0
0
0
0
0
0
0
0
0
31
222
245
222
205
181
174
172
165
170
155
127
111
134
123
118
109
94
97
96
99
109
84
90
116
118
115
99
106
103
93
109
91
92
89
93
102
89
118
78
83
99
84
85
112
114
126
109
99
113
109
115
180
236
312
314
295
254
190
108
81
92
101
88
82
73
73
90
107
83
89
92
66
82
78
72
77
63
92
78
67
53
59
66
61
84
126
193
232
213
136
90
62
41
69
71
77
88
70
44
43
55
38
44
41
25
55
61
61
57
53
52
58
49
55
51
40
58
45
62
60
53
51
54
46
44
45
38
45
48
47
55
42
44
62
43
42
46
47
43
54
51
48
72
87
104
90
72
46
74
64
50
58
80
135
339
668
1090
1409
1285
813
454
160
93
60
56
50
46
64
82
122
179
213
249
297
282
259
194
108
64
61
56
64
82
108
115
123
102
93
82
82
92
79
68
84
98
218
499
1054
1982
2809
2981
2459
1550
727
282
129
86
61
60
53
51
55
57
66
88
87
96
107
123
192
320
451
507
444
364
286
288
429
601
748
766
608
380
227
162
97
89
82
90
85
83
80
78
73
80
89
104
104
120
126
142
158
154
157
149
180
222
261
457
819
1814
3342
6206
9381
12332
13117
11568
8108
4576
2222
877
353
241
159
132
110
98
78
75
68
76
102
110
202
271
305
296
224
222
139
109
92
93
111
78
125
138
143
134
129
125
133
172
205
235
321
366
471
646
745
786
836
808
995
1582
2858
5030
7306
9203
9456
7868
5902
3715
2181
1296
855
620
493
434
427
389
305
214
169
126
117
102
98
93
98
93
85
69
73
60
66
58
65
62
64
79
54
87
89
97
100
117
123
127
157
151
130
155
152
123
115
106
126
142
201
329
426
757
914
1132
1130
914
692
453
317
283
260
300
375
422
406
400
374
267
230
200
151
175
265
458
795
1344
2126
2970
3687
4017
3691
3038
2205
1337
724
383
210
106
112
79
81
88
68
84
91
81
81
79
81
79
90
84
85
80
92
89
84
100
76
86
86
83
99
89
107
88
108
81
101
105
84
140
101
143
190
310
443
538
650
743
700
577
429
319
230
208
204
183
166
174
125
101
113
96
105
105
104
88
81
107
97
101
88
101
93
90
104
92
90
84
92
96
79
98
89
96
91
92
84
92
108
94
103
97
88
86
96
97
96
89
86
83
92
101
94
93
84
79
86
96
94
81
74
80
89
79
89
102
69
87
78
80
90
92
87
88
91
79
86
100
88
78
91
81
81
82
80
69
77
75
85
81
96
73
88
77
74
82
72
85
75
71
90
96
74
82
73
71
79
59
79
68
74
69
79
70
79
68
69
62
69
84
65
57
70
75
72
83
57
71
52
58
59
69
72
85
78
63
64
64
74
71
58
63
58
82
70
60
62
52
55
62
60
69
52
54
69
53
53
64
61
63
57
45
72
55
52
50
54
52
48
51
50
64
52
57
52
48
72
57
56
52
53
51
53
50
54
63
63
50
60
48
51
58
71
58
64
48
67
56
52
59
57
60
56
40
42
40
51
51
55
46
47
53
47
44
55
41
50
52
47
49
48
33
56
36
44
41
42
53
46
52
37
46
37
53
31
44
36
58
42
52
41
44
46
55
52
41
40
41
29
41
30
44
55
46
32
53
34
45
36
39
45
49
35
36
50
42
50
47
38
52
43
42
44
54
30
44
46
43
46
43
52
49
46
50
48
37
38
54
46
48
43
56
37
44
41
41
44
48
44
49
46
40
33
49
48
35
30
49
45
51
49
38
53
33
40
44
48
51
44
44
47
46
44
33
47
40
44
45
45
45
38
49
42
43
34
45
37
35
43
37
39
41
29
45
34
47
41
33
46
46
38
44
46
36
43
52
42
42
46
43
51
35
48
49
36
53
50
36
37
36
33
37
36
31
33
43
43
41
34
47
35
40
32
34
42
32
46
40
47
31
38
28
31
33
41
31
33
39
26
36
31
27
38
34
32
35
42
21
26
29
28
29
25
33
22
19
18
20
22
21
16
16
19
16
24
13
15
20
11
21
8
9
11
6
7
6
6
0
6
2
1
0
2
1
1
1
0
0
0
0
0
0
1
0
0
0
0
2
0
0
1
0
0
2
0
0
1
2
1
0
0
0
0
1
0
2
1
0
0
0
0
1
2
0
1
0
0
0
0
0
1
2
1
0
1
1
0
1
6
11
1
0
0
0
0
0
0
0
0
0
0
0
0
0
0
0
0
0
0
0
0
0
0
0
0
0
0
0
0
0
0
0
0
0
0
0
0
0
0
0
0
0
0
0
0
0
0
0
0
0
0
0
0
0
0
0
0
0
0
0
0
<<END>>
