# Supplementary material for: Zurbarán attribution hypothesis supported by pigment analysis and multiband images observation of four paintings by his workshop
Source: Sci Rep. 2023 Jan 16;13:844. doi: 10.1038/s41598-023-27677-2 (PMC9842728; doi:10.1038/s41598-023-27677-2)
Supplement: Supplementary file 1 — Supplementary Information. [file 41598_2023_27677_MOESM1_ESM.zip › Raw_Data/San Francisco/XRF/suelo verde (26).mca]

<<PMCA SPECTRUM>>
TAG - live_data
DESCRIPTION - 
GAIN - 2
THRESHOLD - 10
LIVE_MODE - 0
PRESET_TIME - 200
LIVE_TIME - 200.000000
REAL_TIME - 202.573333
START_TIME - 04/09/2021 13:13:24
SERIAL_NUMBER - 2259
<<CALIBRATION>>
LABEL - Channel
78 2.957
409 15.774
<<DATA>>
0
0
0
0
0
0
0
0
0
44
412
389
395
347
296
302
305
298
268
258
250
217
193
204
180
176
185
152
146
158
146
165
153
125
152
163
147
148
171
178
141
147
160
142
178
153
151
158
155
133
138
153
130
135
162
169
163
169
147
167
179
272
399
554
618
651
574
399
243
167
158
121
138
118
107
95
108
118
126
111
114
102
116
138
99
113
98
94
93
97
84
90
87
93
90
132
151
156
152
132
97
86
76
79
98
77
93
73
87
70
81
68
66
68
67
81
57
68
86
92
86
73
73
74
74
74
62
70
67
72
62
66
77
79
72
70
67
58
70
61
60
86
71
68
65
64
86
71
70
55
72
74
93
90
92
84
80
65
74
99
94
134
158
329
616
853
1118
1040
772
465
232
116
82
62
53
84
84
98
116
133
180
215
236
252
234
199
147
96
81
73
80
98
114
146
128
145
121
106
103
99
110
134
159
307
592
1249
2312
3331
4042
3884
2918
1696
860
329
143
112
85
75
88
95
96
118
113
116
132
157
196
325
440
617
729
674
609
550
564
652
843
1149
1169
1006
741
417
268
151
150
157
133
132
129
120
134
125
152
129
161
141
162
172
180
219
194
226
255
311
465
721
1273
2431
4397
7401
11717
16036
19268
19189
16105
10985
6342
3012
1270
568
268
203
183
144
131
112
112
116
146
184
248
307
382
404
364
344
264
201
155
143
144
152
140
167
160
144
163
189
199
234
304
364
510
655
762
991
1089
1300
1471
1749
2329
3487
5617
8390
11665
13346
13971
12028
8950
5953
3713
2195
1386
979
710
682
625
519
435
317
217
173
166
132
134
132
117
113
93
94
80
75
80
83
73
91
84
80
109
99
93
131
137
145
166
173
173
163
191
182
193
186
197
204
281
343
489
694
1029
1227
1383
1442
1356
1053
774
546
411
411
418
544
564
540
556
454
427
360
346
325
458
554
850
1259
1886
2630
3408
3907
4114
3660
3125
2297
1518
837
446
256
164
137
122
144
106
133
123
115
140
122
146
125
139
149
120
140
127
133
145
149
131
158
143
152
154
156
146
160
158
175
178
191
197
202
209
292
345
450
525
633
776
761
772
688
546
423
373
282
274
267
226
248
215
190
174
191
170
160
182
160
190
188
189
211
165
169
177
187
167
194
160
182
206
173
205
178
170
166
153
189
188
198
200
209
214
211
179
207
181
205
194
187
209
190
181
212
173
202
212
169
197
188
183
190
198
177
179
209
182
218
200
187
220
184
182
192
180
190
205
224
172
222
174
181
223
187
197
186
198
197
190
173
200
180
205
185
191
212
177
194
196
193
183
175
180
181
204
179
173
194
185
183
184
207
166
202
175
184
194
176
168
182
200
178
185
204
220
179
190
186
187
186
184
167
188
174
187
176
192
177
154
175
178
181
192
206
192
185
178
179
178
164
153
172
173
139
187
178
166
166
168
185
165
183
170
129
143
145
159
136
148
163
162
149
150
152
144
164
152
147
151
179
152
161
163
154
171
145
153
156
155
178
158
140
162
170
162
153
144
146
138
133
123
137
120
147
119
134
119
134
133
131
134
134
106
125
126
139
125
141
132
102
105
125
131
122
131
127
117
130
150
109
125
133
111
113
124
123
109
115
98
130
120
141
118
100
129
124
105
115
121
110
104
116
114
128
122
112
115
108
105
108
113
94
120
101
105
92
118
106
110
91
92
105
90
105
103
92
112
95
97
107
99
88
92
85
85
100
95
96
93
94
98
98
88
83
97
93
90
93
82
79
88
95
80
74
80
69
89
65
77
93
73
82
72
68
72
61
64
73
68
65
76
86
81
76
66
73
67
67
57
58
59
60
69
57
67
66
53
51
50
64
44
59
42
54
63
54
56
44
44
58
42
40
60
46
40
59
45
55
42
41
46
49
62
59
46
50
45
50
45
45
33
36
48
43
35
44
50
36
36
47
31
37
47
59
40
37
63
41
32
45
31
43
40
47
25
33
53
46
35
41
35
31
37
32
32
33
34
28
37
27
34
34
45
21
38
25
25
21
22
30
17
20
28
24
25
28
14
14
18
9
18
19
9
14
9
11
4
3
5
3
1
3
4
1
3
6
2
0
2
1
3
0
0
1
1
0
2
0
0
0
0
2
1
1
2
0
0
1
0
1
1
1
0
0
0
4
1
1
1
0
2
1
1
0
0
1
1
0
0
2
0
1
2
1
0
1
0
1
3
2
1
3
1
1
1
0
0
0
4
0
1
1
2
0
2
2
4
25
24
0
0
0
0
0
0
0
0
0
0
0
0
0
0
0
0
0
0
0
0
0
0
0
0
0
0
0
0
0
0
0
0
0
0
0
0
0
0
0
0
0
0
0
0
0
0
0
0
0
<<END>>
