# Supplementary material for: Zurbarán attribution hypothesis supported by pigment analysis and multiband images observation of four paintings by his workshop
Source: Sci Rep. 2023 Jan 16;13:844. doi: 10.1038/s41598-023-27677-2 (PMC9842728; doi:10.1038/s41598-023-27677-2)
Supplement: Supplementary file 1 — Supplementary Information. [file 41598_2023_27677_MOESM1_ESM.zip › Raw_Data/San Francisco/XRF/verde bosque (8).mca]

<<PMCA SPECTRUM>>
TAG - live_data
DESCRIPTION - 
GAIN - 2
THRESHOLD - 10
LIVE_MODE - 0
PRESET_TIME - 200
LIVE_TIME - 200.000000
REAL_TIME - 201.906667
START_TIME - 04/08/2021 12:44:34
SERIAL_NUMBER - 2259
<<CALIBRATION>>
LABEL - Channel
78 2.957
408 15.774
<<DATA>>
0
0
0
0
0
0
0
0
0
50
304
265
282
239
231
218
203
191
180
196
165
145
170
139
143
122
131
116
113
115
124
124
110
111
107
121
131
118
109
117
124
114
99
122
121
105
101
109
95
100
101
99
129
118
104
127
105
125
109
98
81
97
109
142
139
145
114
96
102
96
85
87
79
95
64
67
79
98
125
116
102
74
100
70
68
54
82
96
91
82
73
88
71
85
77
158
216
247
237
151
92
68
82
87
87
106
86
86
69
57
55
76
76
65
67
72
92
102
88
96
72
75
76
60
68
87
77
88
75
83
88
63
58
75
67
73
85
60
62
76
58
72
75
79
79
86
73
73
73
78
92
78
93
91
90
81
75
80
93
105
123
171
336
659
1219
1857
2288
1966
1330
619
311
131
91
97
105
90
125
92
136
194
261
355
437
423
385
270
189
152
131
132
123
166
177
190
171
203
211
178
218
270
278
446
769
1793
4303
9312
17220
25073
28180
24728
16645
8290
3280
1087
331
127
105
98
85
102
123
161
227
261
336
479
767
1549
2431
3466
3896
3426
2314
1407
661
291
194
171
169
138
91
66
54
56
36
37
45
36
44
44
37
50
32
26
44
24
43
48
47
40
48
61
65
74
91
150
236
490
895
1481
2127
2964
3209
2961
2199
1337
672
311
128
79
53
59
36
41
39
35
40
34
43
55
75
79
114
88
77
70
55
45
44
45
39
51
49
61
49
56
55
67
67
71
106
115
133
163
210
238
276
314
335
431
549
902
1479
2176
2771
2973
2678
2165
1493
942
551
352
244
199
168
174
154
127
102
87
86
77
72
75
75
73
82
70
52
47
60
50
54
60
69
51
56
64
62
64
75
100
114
130
123
127
134
97
104
98
77
86
91
108
117
151
217
300
361
443
467
421
354
266
226
183
163
174
177
227
206
215
213
192
183
192
207
277
443
688
1006
1480
2156
2859
3532
3821
3614
3051
2320
1504
862
492
213
135
94
96
84
90
73
91
96
87
77
100
84
89
71
82
94
96
100
95
86
101
91
90
93
120
97
102
97
99
96
98
122
105
134
151
163
254
302
439
540
647
663
688
572
536
380
276
238
197
175
174
161
149
134
101
105
93
90
87
110
86
88
102
87
96
102
99
88
95
101
83
91
85
100
93
105
76
94
93
90
96
83
88
96
86
94
100
85
103
98
106
79
99
100
99
97
88
94
84
90
99
78
88
93
81
93
85
97
102
92
91
83
66
81
94
85
92
112
97
82
95
90
87
89
85
87
64
83
74
83
82
83
94
87
78
63
77
76
74
99
72
82
89
80
78
77
102
91
73
77
64
62
81
78
74
81
73
95
83
75
72
76
92
84
76
59
83
78
88
88
75
73
77
83
67
71
70
85
60
81
70
76
66
70
79
61
66
63
66
62
79
65
53
57
75
68
64
60
67
67
57
59
63
70
71
62
84
57
67
63
66
55
61
41
52
64
55
60
60
57
64
40
71
57
63
52
57
56
70
60
67
71
44
56
55
75
62
56
74
53
67
55
49
72
53
49
50
53
51
55
60
41
52
52
55
55
56
57
45
41
41
62
50
47
61
49
50
44
50
46
51
46
47
53
38
59
45
47
44
42
48
53
54
53
42
50
47
44
44
44
51
46
43
58
44
48
40
46
43
46
50
34
57
49
62
50
46
33
47
42
40
51
44
36
58
55
39
43
38
53
48
55
41
45
45
59
55
40
41
48
63
52
39
51
47
47
53
55
56
45
49
48
36
42
45
41
56
47
39
53
41
52
35
46
59
45
45
59
63
32
61
41
43
45
45
54
50
49
40
53
53
47
45
58
39
22
39
44
49
52
37
44
42
48
42
32
36
47
37
45
56
52
49
31
46
56
51
48
49
48
49
34
43
57
41
45
42
39
45
40
43
41
46
39
50
32
36
37
39
35
35
43
47
39
40
42
53
48
45
55
47
49
46
33
30
52
41
32
43
47
49
33
28
42
34
29
31
36
37
21
33
34
32
28
31
30
31
26
34
16
24
27
28
29
20
21
22
18
25
18
19
19
10
17
8
11
11
9
13
6
6
7
3
4
2
1
0
2
1
0
0
1
1
0
0
0
0
0
0
0
0
1
1
0
0
0
0
0
0
0
1
0
1
0
0
0
1
0
0
0
1
0
0
0
0
0
1
0
0
0
0
0
2
0
0
0
1
0
1
0
0
0
0
1
0
0
0
2
0
0
0
0
3
1
2
0
1
1
2
8
11
0
0
0
0
0
0
0
0
0
0
0
0
0
0
0
0
0
0
0
0
0
0
0
0
0
0
0
0
0
0
0
0
0
0
0
0
0
0
0
0
0
0
0
0
0
0
0
0
0
0
<<END>>
