# Supplementary material for: Zurbarán attribution hypothesis supported by pigment analysis and multiband images observation of four paintings by his workshop
Source: Sci Rep. 2023 Jan 16;13:844. doi: 10.1038/s41598-023-27677-2 (PMC9842728; doi:10.1038/s41598-023-27677-2)
Supplement: Supplementary file 1 — Supplementary Information. [file 41598_2023_27677_MOESM1_ESM.zip › Raw_Data/San Francisco/XRF/verde fondo (5).mca]

<<PMCA SPECTRUM>>
TAG - live_data
DESCRIPTION - 
GAIN - 2
THRESHOLD - 10
LIVE_MODE - 0
PRESET_TIME - 200
LIVE_TIME - 200.000000
REAL_TIME - 201.333333
START_TIME - 04/08/2021 12:04:11
SERIAL_NUMBER - 2259
<<CALIBRATION>>
LABEL - Channel
78 2.957
408 15.774
<<DATA>>
0
0
0
0
0
0
0
0
0
37
248
251
197
207
191
184
159
153
145
125
138
127
122
129
118
114
91
98
93
106
78
98
90
84
104
90
88
88
90
106
100
104
82
88
87
108
105
101
71
77
81
82
84
105
112
84
108
83
112
92
89
106
128
153
187
173
135
136
84
76
73
72
69
55
67
57
72
65
84
82
75
68
61
65
68
69
82
102
89
72
49
52
70
70
107
215
375
498
460
265
144
67
46
72
100
123
112
93
69
50
51
40
56
39
47
51
63
71
99
71
51
53
62
56
40
46
47
58
43
43
40
31
50
43
36
33
44
44
48
28
46
41
54
44
46
35
63
63
56
59
59
59
80
83
59
66
84
51
52
64
72
113
203
444
997
1655
2073
1923
1248
676
296
114
64
50
39
52
52
55
80
97
162
235
324
403
325
235
136
93
71
44
67
66
75
115
121
112
92
87
84
76
102
110
183
353
804
1839
3559
5628
6732
6232
4509
2519
1044
355
119
73
58
42
31
52
53
68
77
100
113
110
185
313
552
739
919
880
664
426
293
230
272
322
321
307
173
135
86
67
47
37
56
46
48
58
44
54
50
59
44
61
53
52
70
66
70
69
92
93
112
198
375
607
1134
2175
3360
4539
5366
5349
4342
2760
1502
693
290
125
80
59
68
52
48
64
44
52
55
77
92
97
122
136
133
117
97
77
62
48
53
62
61
73
73
80
75
86
110
110
114
143
172
213
270
308
356
378
386
437
600
919
1648
2578
3477
4138
4181
3481
2489
1580
990
616
387
305
251
216
220
214
163
124
105
91
118
85
115
106
95
87
85
94
55
77
69
76
71
68
93
101
75
79
109
130
141
164
178
171
170
170
143
116
109
126
97
120
134
159
251
296
423
509
536
545
529
386
312
264
201
205
222
253
264
300
262
235
216
192
202
252
367
550
837
1391
2100
2855
3601
4288
4308
3941
3188
2111
1293
740
370
225
147
115
105
102
106
96
122
106
142
92
103
115
104
119
138
119
133
100
98
146
101
125
125
134
120
125
126
115
114
120
120
132
152
180
197
261
297
418
544
698
756
783
749
655
488
346
309
253
222
235
186
177
180
126
142
128
118
121
101
110
112
90
90
104
103
117
104
111
109
96
111
127
116
107
110
108
108
104
111
120
109
98
103
98
111
121
119
120
104
100
105
99
97
101
100
115
87
105
107
118
99
90
113
134
106
95
104
102
105
86
106
106
97
114
105
98
105
87
95
104
110
91
95
102
103
75
87
104
84
97
90
84
106
101
103
86
91
87
102
88
91
95
96
105
89
85
104
87
105
93
94
77
82
83
94
104
60
92
83
64
94
80
87
79
98
85
75
90
85
76
76
83
76
78
88
73
87
83
80
84
87
78
64
69
70
68
68
71
86
70
77
76
64
60
56
62
88
86
67
77
57
74
66
82
52
52
68
75
66
64
71
63
64
48
68
60
73
58
85
79
55
49
48
65
81
62
73
54
68
62
70
57
54
58
68
71
86
63
67
70
70
72
58
44
55
56
58
63
44
47
52
63
43
45
55
53
42
53
54
54
43
53
55
51
55
51
61
63
54
40
47
51
54
50
49
50
53
52
46
57
46
44
66
44
50
46
43
54
45
48
40
38
37
44
51
50
45
49
37
31
45
39
35
49
38
52
47
62
43
39
49
44
54
46
45
41
44
59
46
44
41
42
56
47
45
42
39
40
47
49
55
51
45
42
51
35
42
47
48
50
50
47
50
47
46
39
53
35
47
44
42
46
48
50
43
51
52
48
47
46
50
52
48
49
40
40
50
52
42
44
39
42
39
48
38
41
59
33
48
55
51
35
50
42
50
41
41
37
55
39
42
29
49
49
48
35
39
45
38
50
31
45
44
33
34
46
46
36
38
39
43
42
34
47
42
40
38
30
27
49
44
42
31
44
35
40
50
35
41
43
34
31
50
38
43
41
40
41
34
41
32
38
28
32
39
27
32
42
38
32
37
35
37
32
29
33
29
22
35
19
24
17
33
26
17
15
24
23
11
13
21
23
13
10
19
23
10
12
10
12
10
11
4
7
5
3
1
2
5
0
0
0
2
0
0
1
0
0
1
0
0
0
0
0
0
0
0
0
0
0
0
1
1
0
0
0
0
0
0
1
0
0
1
0
0
0
0
0
0
0
0
0
0
0
0
0
1
1
0
0
1
1
1
0
0
0
0
1
1
0
2
0
0
0
1
3
3
14
0
0
0
0
0
0
0
0
0
0
0
0
0
0
0
0
0
0
0
0
0
0
0
0
0
0
0
0
0
0
0
0
0
0
0
0
0
0
0
0
0
0
0
0
0
0
0
0
0
0
0
0
<<END>>
