# Supplementary material for: Zurbarán attribution hypothesis supported by pigment analysis and multiband images observation of four paintings by his workshop
Source: Sci Rep. 2023 Jan 16;13:844. doi: 10.1038/s41598-023-27677-2 (PMC9842728; doi:10.1038/s41598-023-27677-2)
Supplement: Supplementary file 1 — Supplementary Information. [file 41598_2023_27677_MOESM1_ESM.zip › Raw_Data/San Pedro/XRF/amarilla palmera (38).mca]

<<PMCA SPECTRUM>>
TAG - live_data
DESCRIPTION - 
GAIN - 2
THRESHOLD - 10
LIVE_MODE - 0
PRESET_TIME - 200
LIVE_TIME - 200.000000
REAL_TIME - 202.800000
START_TIME - 03/25/2021 13:27:32
SERIAL_NUMBER - 2259
<<CALIBRATION>>
LABEL - Channel
77 2.957
408 15.774
<<DATA>>
0
0
0
0
0
0
0
0
0
25
446
430
406
373
362
305
287
291
258
246
251
219
172
212
195
184
193
188
181
171
154
144
160
150
175
148
151
166
132
132
179
158
149
148
137
139
132
147
143
148
146
147
156
146
165
150
136
168
114
138
157
195
240
348
386
400
324
286
175
147
141
152
139
108
114
123
119
133
123
131
115
110
114
122
118
98
112
116
132
151
171
181
163
140
147
200
284
345
362
223
153
123
115
102
116
111
126
99
95
92
100
74
79
69
88
82
92
87
76
77
69
79
75
74
77
87
67
72
78
70
69
72
68
92
81
95
65
77
88
70
77
63
84
76
49
76
81
68
69
81
82
85
78
80
84
74
69
88
76
84
82
79
94
126
185
234
313
306
238
180
136
89
93
97
91
90
101
136
163
213
238
228
176
169
131
93
109
97
99
78
85
88
137
167
174
159
142
138
137
135
130
114
158
219
415
793
1399
2303
2914
2946
2353
1511
771
325
193
104
119
91
97
109
95
118
128
118
132
163
189
252
354
496
589
572
518
462
509
676
904
1178
1317
1187
850
604
357
221
167
146
154
158
131
155
174
151
147
163
161
192
198
224
255
234
292
258
279
357
458
710
1292
2418
4445
8049
12663
18699
23265
24317
21807
15855
9719
4826
2056
909
477
330
236
221
158
153
135
161
164
226
280
392
460
553
508
472
343
284
198
190
181
223
265
239
297
262
244
234
242
281
373
509
571
754
975
1146
1415
1787
1858
2141
2765
4032
6189
10111
14505
18237
19598
17830
14098
9928
6068
3672
2223
1558
1161
1017
958
779
655
484
348
237
180
135
117
124
139
117
106
79
61
60
65
57
53
71
47
60
69
73
62
80
77
85
104
97
126
124
143
161
185
153
153
170
219
336
457
718
1085
1431
1882
1887
1775
1445
1088
770
512
417
457
524
672
654
692
596
504
390
372
278
345
470
739
1085
1478
2234
2983
3571
3952
3862
3454
2627
1774
1064
558
259
125
70
75
56
55
49
46
42
79
55
40
62
65
50
66
65
40
65
45
54
55
65
67
59
63
69
74
76
56
71
58
70
97
121
125
160
187
278
377
456
596
661
695
640
521
386
295
218
193
170
160
116
107
88
76
79
78
68
69
49
54
65
66
56
49
64
52
38
52
55
41
72
61
56
60
64
64
48
62
69
56
47
58
84
44
50
54
63
59
62
41
56
52
62
49
56
52
63
56
56
59
51
63
52
60
65
56
63
57
49
53
50
52
64
59
59
53
66
58
54
60
44
55
59
62
66
49
65
55
67
44
57
60
64
65
51
57
61
58
57
45
57
47
52
60
52
49
46
55
56
70
59
52
60
48
63
58
60
67
56
46
53
46
68
51
52
55
60
44
53
55
54
57
44
60
58
41
71
51
54
64
74
61
70
45
62
58
66
48
50
40
64
55
44
51
46
41
37
53
54
42
43
47
49
60
52
43
46
47
46
45
44
58
44
41
59
48
49
56
66
68
62
71
78
73
102
130
166
210
227
267
334
401
379
412
453
475
453
445
385
309
268
197
138
98
67
70
48
38
46
35
52
46
42
29
42
41
39
42
45
52
42
35
46
34
36
44
45
32
41
46
37
46
46
38
47
41
47
35
47
36
30
43
43
38
38
32
39
37
37
45
41
45
30
54
48
35
40
45
50
44
41
37
35
38
42
39
40
42
45
62
46
45
58
65
62
84
96
87
104
127
91
117
104
88
69
67
57
38
40
44
46
55
57
49
51
53
48
42
48
69
48
55
39
49
46
34
55
39
40
52
37
35
52
56
52
62
45
38
37
39
41
43
46
53
46
34
43
43
53
47
43
32
44
44
36
47
63
42
47
48
59
52
45
37
49
53
49
55
51
42
49
44
43
35
36
37
51
52
40
56
48
50
62
51
55
44
49
49
44
43
33
52
41
52
32
39
45
31
36
57
38
53
40
49
49
43
36
45
39
39
48
35
41
33
43
44
35
45
44
48
45
43
40
42
34
46
42
35
41
39
41
31
29
36
35
27
37
27
45
27
40
24
18
33
33
15
27
21
26
13
22
18
24
17
18
15
22
13
11
15
14
8
7
15
7
9
11
8
3
7
5
0
4
1
3
0
2
2
1
2
1
1
1
0
1
1
0
0
0
0
0
1
2
0
1
0
0
0
0
2
1
0
0
0
2
0
0
0
1
1
2
2
1
0
1
2
0
0
0
0
0
0
1
1
1
1
2
0
3
2
3
1
0
1
1
4
7
19
32
0
0
0
0
0
0
0
0
0
0
0
0
0
0
0
0
0
0
0
0
0
0
0
0
0
0
0
0
0
0
0
0
0
0
0
0
0
0
0
0
0
0
0
0
0
0
0
0
0
0
<<END>>
