# Supplementary material for: Zurbarán attribution hypothesis supported by pigment analysis and multiband images observation of four paintings by his workshop
Source: Sci Rep. 2023 Jan 16;13:844. doi: 10.1038/s41598-023-27677-2 (PMC9842728; doi:10.1038/s41598-023-27677-2)
Supplement: Supplementary file 1 — Supplementary Information. [file 41598_2023_27677_MOESM1_ESM.zip › Raw_Data/San Pedro/XRF/azul ala (43).mca]

<<PMCA SPECTRUM>>
TAG - live_data
DESCRIPTION - 
GAIN - 2
THRESHOLD - 10
LIVE_MODE - 0
PRESET_TIME - 200
LIVE_TIME - 200.000000
REAL_TIME - 201.960000
START_TIME - 03/25/2021 14:14:08
SERIAL_NUMBER - 2259
<<CALIBRATION>>
LABEL - Channel
77 2.957
408 15.774
<<DATA>>
0
0
0
0
0
0
0
0
0
19
324
363
339
294
287
257
228
246
233
213
200
197
198
167
169
162
137
143
133
144
117
157
130
117
127
145
152
144
143
139
154
148
115
127
134
118
134
104
116
132
108
107
106
128
133
121
123
128
133
101
135
133
194
229
284
306
283
197
135
117
91
94
92
74
95
76
72
93
98
120
103
86
80
83
96
91
91
118
106
103
74
95
73
78
93
164
245
316
322
222
129
76
55
80
90
90
118
90
75
62
44
50
54
60
51
48
64
82
71
63
58
73
61
50
57
56
60
51
52
55
55
49
47
53
41
58
50
54
52
53
61
55
50
60
60
41
54
58
50
54
67
72
86
105
93
90
86
63
52
60
72
61
117
267
485
972
1287
1306
1052
589
290
110
69
62
48
63
54
51
76
101
124
184
232
265
228
184
117
91
74
58
53
66
79
105
121
104
88
70
47
57
61
59
56
69
83
115
166
183
244
252
214
179
100
71
73
75
64
55
50
53
61
71
77
71
88
99
91
112
109
106
128
150
141
169
228
379
578
732
836
750
616
388
254
140
99
111
93
97
98
98
116
102
105
118
131
163
170
218
239
287
263
229
224
210
251
399
689
1317
2290
4194
6954
10021
12680
13859
12145
9019
5459
2671
1146
459
258
138
132
114
73
86
116
87
93
135
133
192
282
333
324
274
222
165
125
113
126
150
154
149
177
198
215
199
241
229
253
276
303
439
523
626
752
873
952
1113
1346
1962
2964
4766
6886
8750
9631
8989
7053
4806
3004
1790
1169
733
579
545
472
426
332
287
214
164
128
125
118
134
141
121
105
118
104
79
112
97
94
113
114
112
119
102
134
139
127
157
197
163
198
178
197
169
184
193
160
181
210
230
332
494
651
867
1049
1140
1043
884
724
517
386
318
366
366
433
471
441
416
408
339
318
351
426
578
790
1187
1695
2467
3280
4104
4656
4541
4153
3130
2175
1221
715
389
251
180
162
151
180
153
151
164
168
159
165
157
153
168
179
167
165
186
153
190
176
163
178
161
184
179
180
182
182
170
180
188
222
223
260
244
332
445
500
665
747
856
906
821
734
550
450
330
318
307
281
288
241
233
220
211
195
196
178
199
198
170
186
184
190
201
169
196
213
186
178
176
177
164
233
202
204
171
216
199
204
177
215
194
199
204
163
180
185
212
201
187
190
201
177
188
201
196
202
206
185
177
224
209
198
180
196
210
178
192
195
178
179
188
213
212
188
214
208
189
189
182
177
230
180
179
197
199
178
181
189
194
198
161
143
174
184
160
167
169
186
212
194
200
182
209
156
182
167
198
173
177
157
202
163
176
177
183
164
180
174
160
184
159
184
172
188
202
182
164
159
173
161
176
146
195
150
152
173
176
160
174
159
172
155
149
164
162
158
167
147
130
141
138
153
163
153
128
132
163
166
152
146
141
148
157
159
150
134
146
145
124
146
133
142
149
138
137
150
139
145
158
131
146
150
145
121
138
138
144
141
156
153
137
138
144
158
155
127
127
141
160
153
129
116
124
139
149
127
123
121
126
132
112
106
103
121
103
114
119
111
116
119
100
116
125
133
92
124
81
119
110
98
125
108
87
92
103
101
110
94
118
103
110
118
100
104
87
116
130
102
96
93
119
105
109
95
103
94
91
114
91
87
93
98
83
106
105
87
88
96
96
88
87
95
114
79
101
103
86
81
83
95
87
93
94
84
96
85
85
78
80
106
92
74
69
94
89
80
75
94
81
103
65
91
96
79
77
69
69
78
71
68
82
83
59
77
58
84
70
77
79
62
64
83
68
66
72
61
72
67
65
48
55
58
64
60
70
50
72
57
57
58
66
45
47
71
54
56
61
57
59
58
54
55
49
49
54
53
57
48
48
42
49
56
45
50
56
51
49
35
45
39
47
45
48
53
55
34
41
43
52
53
49
45
46
46
43
45
38
53
50
40
45
34
32
45
57
53
26
46
35
36
39
35
29
31
42
39
39
45
47
39
38
39
33
29
33
26
37
28
33
29
34
29
41
36
24
38
18
21
21
21
29
23
27
24
19
23
11
13
12
19
16
18
8
12
9
5
4
11
9
3
4
6
4
1
1
2
1
4
0
1
0
0
1
1
1
0
1
1
0
0
0
0
0
0
0
0
1
0
0
0
0
0
1
1
0
0
0
0
0
0
0
4
1
2
2
1
0
1
3
1
1
2
1
2
1
0
1
1
1
2
0
2
2
3
3
9
38
16
0
0
0
0
0
0
0
0
0
0
0
0
0
0
0
0
0
0
0
0
0
0
0
0
0
0
0
0
0
0
0
0
0
0
0
0
0
0
0
0
0
0
0
0
0
0
0
0
0
<<END>>
