# Supplementary material for: Zurbarán attribution hypothesis supported by pigment analysis and multiband images observation of four paintings by his workshop
Source: Sci Rep. 2023 Jan 16;13:844. doi: 10.1038/s41598-023-27677-2 (PMC9842728; doi:10.1038/s41598-023-27677-2)
Supplement: Supplementary file 1 — Supplementary Information. [file 41598_2023_27677_MOESM1_ESM.zip › Raw_Data/San Pedro/XRF/azul fondo (19).mca]

<<PMCA SPECTRUM>>
TAG - live_data
DESCRIPTION - 
GAIN - 2
THRESHOLD - 10
LIVE_MODE - 0
PRESET_TIME - 200
LIVE_TIME - 200.000000
REAL_TIME - 203.053333
START_TIME - 03/19/2021 12:28:51
SERIAL_NUMBER - 2259
<<CALIBRATION>>
LABEL - Channel
77 2.957
407 15.774
<<DATA>>
0
0
0
0
0
0
0
0
0
81
534
469
426
382
392
365
326
300
299
290
257
232
240
220
217
208
174
151
174
185
167
170
171
163
170
182
179
177
184
175
208
185
168
190
168
162
173
167
150
175
162
153
151
136
176
168
171
186
145
181
192
236
317
412
498
476
415
304
230
176
142
169
122
122
127
126
130
105
127
108
136
123
130
109
131
107
107
104
92
98
93
94
96
106
108
108
138
150
154
130
85
95
104
105
100
114
90
111
85
98
86
103
115
84
81
90
96
90
96
81
100
105
91
92
87
78
87
112
70
94
71
84
112
86
82
85
87
75
84
75
96
102
94
69
93
79
73
70
95
85
121
98
106
111
92
79
113
103
108
92
111
124
127
219
315
506
611
676
534
388
218
149
112
127
101
112
111
118
121
125
144
169
172
193
211
177
156
144
122
128
157
138
167
189
192
195
180
205
176
177
208
198
326
565
1222
2988
6118
10492
14283
15342
13045
8553
4477
1809
634
229
147
129
129
129
130
136
168
191
239
258
361
592
1018
1578
2133
2353
2226
1549
1015
850
894
1086
1191
1145
945
616
405
254
170
162
157
150
144
134
136
133
132
133
167
184
171
175
213
212
228
237
241
263
323
464
759
1447
2896
5623
9508
14479
19569
21827
20662
15988
10347
5491
2330
972
466
239
192
128
134
131
143
133
139
150
224
278
399
449
471
443
384
242
184
143
142
127
147
140
201
206
192
185
197
244
266
377
456
611
760
1010
1183
1392
1540
1502
1797
2567
4129
7091
10754
14593
16640
16524
13686
9853
6522
3869
2375
1613
1143
919
758
709
569
431
340
251
182
133
135
131
145
95
90
87
71
68
62
61
68
71
87
69
71
70
87
97
114
102
111
139
140
166
141
152
151
163
171
164
191
200
285
507
739
1161
1512
1695
1695
1606
1195
848
571
435
391
476
572
620
657
635
535
409
301
236
239
303
458
720
1127
1782
2492
3263
3858
3858
3633
3111
2158
1339
753
379
216
108
94
91
88
84
85
95
96
72
69
78
97
90
94
79
97
100
101
88
93
91
106
86
74
110
111
99
101
103
105
110
115
102
133
156
153
225
338
438
574
670
740
712
604
499
357
305
241
204
196
189
147
161
134
103
114
115
120
112
101
122
104
107
125
109
120
98
111
110
100
116
109
115
110
96
100
118
129
118
102
117
106
104
122
118
121
128
117
116
121
114
109
119
121
112
115
111
123
123
105
128
127
118
124
123
107
134
127
118
137
143
134
128
127
139
147
140
131
114
126
122
117
132
118
131
131
117
133
116
116
120
135
120
116
135
121
127
111
142
94
117
113
134
127
124
135
126
107
118
128
118
119
107
125
119
115
120
117
123
121
103
110
111
115
110
120
119
108
114
119
132
117
121
104
134
123
130
120
105
130
136
115
114
119
131
115
119
106
122
113
116
120
117
108
116
115
108
122
122
114
114
101
96
111
96
111
91
95
96
118
114
125
100
103
91
103
94
107
112
102
95
102
102
102
96
129
103
112
107
97
115
121
120
108
116
127
128
98
106
107
109
100
122
96
86
89
108
89
79
83
101
91
99
115
100
100
106
90
99
97
83
94
105
80
82
88
90
86
83
84
84
88
94
83
80
89
81
84
78
84
82
93
82
82
85
92
74
95
68
79
75
69
89
92
91
59
84
78
66
65
62
74
71
91
70
66
77
69
82
71
76
70
83
77
62
73
58
85
74
62
75
87
76
65
59
78
71
81
62
48
69
62
70
62
66
63
64
75
61
60
59
51
54
67
67
58
50
60
65
69
50
55
66
66
54
51
54
45
57
58
49
49
65
56
49
52
38
54
49
47
33
43
49
47
40
54
47
45
33
52
40
50
35
49
41
39
46
41
47
36
38
49
44
42
49
42
30
42
38
46
48
35
40
33
39
37
42
46
31
32
31
42
43
30
38
43
32
41
35
41
36
25
39
36
36
36
27
40
33
31
35
34
33
37
33
35
31
39
40
36
31
35
33
33
28
27
20
26
37
27
29
18
20
22
27
27
23
16
18
19
32
24
13
16
14
9
15
17
18
14
14
11
11
8
9
7
10
7
9
4
0
7
6
4
2
0
3
1
0
1
1
1
0
1
1
0
0
0
0
1
0
2
0
0
0
1
1
2
1
1
1
0
1
1
1
1
1
1
1
0
0
1
0
1
0
1
2
1
4
0
0
2
0
0
2
2
0
2
2
1
2
0
1
2
2
1
2
1
2
1
0
5
6
5
6
14
25
0
0
0
0
0
0
0
0
0
0
0
0
0
0
0
0
0
0
0
0
0
0
0
0
0
0
0
0
0
0
0
0
0
0
0
0
0
0
0
0
0
0
0
0
0
0
0
0
0
0
0
0
<<END>>
