# Supplementary material for: Zurbarán attribution hypothesis supported by pigment analysis and multiband images observation of four paintings by his workshop
Source: Sci Rep. 2023 Jan 16;13:844. doi: 10.1038/s41598-023-27677-2 (PMC9842728; doi:10.1038/s41598-023-27677-2)
Supplement: Supplementary file 1 — Supplementary Information. [file 41598_2023_27677_MOESM1_ESM.zip › Raw_Data/San Pedro/XRF/calibracion 180321.mca]

<<PMCA SPECTRUM>>
TAG - live_data
DESCRIPTION - 
GAIN - 2
THRESHOLD - 10
LIVE_MODE - 0
PRESET_TIME - 200
LIVE_TIME - 200.000000
REAL_TIME - 200.226667
START_TIME - 03/18/2021 10:49:49
SERIAL_NUMBER - 2259
<<CALIBRATION>>
LABEL - Channel
78 2.957
411 15.774
<<DATA>>
0
0
0
0
0
0
0
0
0
14
62
52
53
50
51
44
36
43
31
36
20
40
29
21
22
28
17
25
22
33
16
24
32
35
23
28
24
15
32
38
24
26
26
23
25
19
31
25
23
27
21
27
24
31
36
30
29
19
17
25
13
23
19
15
27
20
18
24
19
19
11
18
12
18
13
16
49
25
40
35
35
14
23
14
13
13
9
11
19
11
9
14
15
9
13
13
9
10
11
14
7
8
10
8
10
16
11
6
14
9
18
4
12
8
10
5
5
12
11
12
9
5
13
6
8
10
11
11
7
10
6
8
12
11
9
8
8
9
7
7
5
10
13
8
7
11
8
8
6
5
10
5
8
8
11
8
9
10
7
13
12
6
9
5
10
9
10
8
9
12
7
8
12
7
7
9
7
7
6
7
15
11
11
9
6
10
7
1
7
8
10
13
23
25
43
46
48
44
22
10
11
6
12
13
7
10
18
17
8
10
12
9
12
13
26
11
15
8
17
5
10
9
13
6
5
3
9
8
3
3
4
8
18
5
15
18
16
12
8
9
7
14
8
8
13
12
10
9
8
8
7
10
8
11
17
9
8
5
9
9
8
6
6
6
6
1
6
9
14
9
8
6
10
11
9
14
9
18
8
7
7
8
8
9
11
7
10
4
7
6
10
12
8
6
12
9
7
9
18
12
9
12
8
5
14
7
8
11
8
5
9
7
10
10
10
12
4
8
6
10
6
11
8
9
17
4
18
17
15
23
30
20
18
17
16
11
5
17
12
13
16
9
9
11
17
7
11
10
8
9
16
17
7
8
8
11
17
13
6
13
13
18
10
22
16
25
19
12
16
9
18
10
14
17
22
16
19
17
18
28
10
28
19
32
14
18
21
28
36
21
35
41
32
39
32
24
33
31
33
31
52
46
80
76
102
210
415
788
1343
2107
2782
3240
3238
3065
2355
1724
919
507
223
96
39
25
15
14
15
21
15
14
9
18
11
10
14
11
7
12
9
14
12
15
11
18
13
14
13
17
14
18
23
10
17
22
22
26
22
36
59
120
215
330
449
551
582
527
406
287
192
137
98
107
94
68
60
40
31
16
10
7
6
7
4
3
5
2
4
9
4
11
9
6
6
3
6
10
6
3
8
7
3
5
2
4
2
1
6
7
5
7
3
9
8
5
6
6
4
4
5
3
6
3
1
5
5
5
3
2
6
3
11
4
4
2
6
4
4
5
8
4
6
5
6
6
4
7
3
3
1
9
9
7
4
4
3
8
4
2
9
8
4
3
4
4
2
1
7
5
2
7
7
4
2
4
5
5
5
3
7
3
3
6
2
4
11
2
1
3
2
4
6
4
4
4
6
9
3
4
4
7
5
3
7
3
3
4
7
2
6
4
4
6
2
8
11
7
6
5
8
5
2
5
7
4
2
3
5
2
5
3
7
2
7
3
5
3
5
5
6
5
7
8
11
4
5
7
3
3
3
6
6
5
6
7
8
12
11
9
8
13
9
13
12
9
10
9
10
8
3
8
10
3
7
7
10
9
5
8
7
7
6
5
7
15
11
5
5
11
6
6
7
9
6
7
5
11
8
8
14
6
9
6
11
10
12
8
10
9
6
9
17
10
14
9
15
11
15
9
15
12
7
21
21
14
14
9
16
9
16
14
14
11
17
22
22
14
16
8
7
16
15
14
19
18
17
19
18
17
20
20
13
21
16
10
19
21
16
32
16
26
23
13
15
26
23
30
22
29
22
25
22
20
22
16
15
32
25
14
26
25
25
28
27
9
30
24
23
29
29
22
28
25
33
28
20
19
24
34
24
28
37
21
22
27
23
16
34
26
21
24
28
28
30
32
23
22
26
32
27
23
25
32
34
34
30
31
27
33
34
32
29
35
27
30
33
26
25
22
33
28
36
25
25
22
23
31
25
22
25
30
23
26
35
19
32
23
26
21
24
26
20
27
19
18
20
18
18
13
24
27
22
14
14
21
22
12
14
24
14
14
9
10
13
10
6
12
11
12
8
7
2
8
3
6
2
5
0
2
1
0
1
2
0
0
0
0
0
0
0
0
0
0
0
0
0
0
0
0
0
0
0
0
0
0
0
0
0
0
0
0
0
0
0
0
0
0
0
0
0
0
0
0
0
0
0
0
0
0
0
0
0
0
0
0
0
0
0
0
0
1
0
0
0
0
0
0
0
0
0
0
0
0
0
0
0
0
0
0
0
0
0
0
0
0
0
0
0
0
0
0
0
0
0
0
0
0
0
0
0
0
0
0
0
0
0
0
0
0
0
0
0
0
0
0
0
0
0
0
0
0
0
0
0
0
0
0
<<END>>
