# Supplementary material for: Zurbarán attribution hypothesis supported by pigment analysis and multiband images observation of four paintings by his workshop
Source: Sci Rep. 2023 Jan 16;13:844. doi: 10.1038/s41598-023-27677-2 (PMC9842728; doi:10.1038/s41598-023-27677-2)
Supplement: Supplementary file 1 — Supplementary Information. [file 41598_2023_27677_MOESM1_ESM.zip › Raw_Data/San Pedro/XRF/calibracion 190321.mca]

<<PMCA SPECTRUM>>
TAG - live_data
DESCRIPTION - 
GAIN - 2
THRESHOLD - 10
LIVE_MODE - 0
PRESET_TIME - 200
LIVE_TIME - 200.000000
REAL_TIME - 200.253333
START_TIME - 03/19/2021 10:34:23
SERIAL_NUMBER - 2259
<<CALIBRATION>>
LABEL - Channel
77 2.957
413 15.774
<<DATA>>
0
0
0
0
0
0
0
0
0
6
65
67
63
50
49
55
47
44
56
46
38
31
29
37
35
36
26
24
31
40
25
24
42
27
33
32
26
27
21
24
37
35
25
27
26
23
13
23
27
29
30
18
23
28
35
43
32
47
25
23
15
19
19
19
17
14
18
29
24
24
21
28
18
18
15
20
27
53
50
40
27
24
15
19
17
15
20
17
9
17
13
18
15
16
13
9
13
15
20
10
12
12
11
13
13
5
17
7
7
5
10
6
11
5
12
11
10
10
7
14
10
10
5
10
7
15
11
12
7
9
9
10
7
10
6
9
15
11
10
12
9
10
11
11
8
12
9
7
7
4
9
11
10
11
11
11
6
9
4
6
11
10
8
9
9
12
12
12
11
6
11
12
9
12
10
9
7
11
9
8
13
10
5
10
5
18
12
8
9
14
8
16
19
27
28
43
44
29
24
16
11
8
10
11
11
11
19
10
14
12
8
11
8
13
18
19
20
22
14
12
13
14
5
9
9
8
5
11
4
12
7
11
12
6
10
17
13
17
16
12
9
18
13
5
8
8
8
15
5
4
13
6
10
10
11
18
13
12
10
7
6
4
10
12
5
15
4
6
6
8
9
7
5
16
13
18
23
16
17
12
6
14
9
11
8
11
7
6
6
12
9
10
7
6
7
14
10
8
8
13
7
12
13
11
12
11
9
15
6
8
6
11
7
12
9
16
8
11
11
19
15
10
8
5
11
19
12
9
19
25
19
23
24
17
14
17
22
12
8
7
15
13
13
11
13
7
17
18
6
20
16
13
17
9
6
13
13
9
18
13
14
15
10
20
19
18
17
19
19
15
26
29
27
14
13
23
26
24
19
21
11
18
18
24
26
26
27
20
24
26
29
32
32
30
37
26
43
45
32
51
43
60
52
65
85
115
199
406
806
1411
2191
2969
3524
3808
3494
2689
1847
1157
592
231
127
60
24
22
16
17
26
17
17
14
11
16
14
11
9
12
13
13
18
12
12
19
14
15
14
14
19
15
19
17
18
30
26
21
27
33
45
53
103
204
349
497
594
638
588
520
394
252
179
127
101
87
91
83
61
33
23
17
14
10
10
6
17
5
9
7
3
10
7
9
9
7
5
10
9
5
6
8
9
13
6
6
9
6
6
4
8
12
7
6
7
8
4
3
7
10
6
5
7
2
13
7
5
3
5
11
7
10
8
11
9
5
3
6
2
5
11
6
9
5
8
7
5
4
5
12
8
5
6
8
7
10
2
10
10
5
4
4
1
3
6
3
5
5
11
7
7
4
6
12
8
4
5
5
9
6
3
3
7
5
4
10
9
8
6
8
6
1
6
7
4
11
7
9
2
5
4
3
9
4
10
3
4
7
6
3
6
7
1
3
4
3
6
8
4
5
5
4
4
6
6
5
6
4
4
12
6
11
6
4
5
9
10
9
7
9
9
5
10
8
5
5
8
3
7
5
8
4
8
6
7
10
7
4
12
10
11
15
8
14
9
9
12
13
10
12
10
6
6
3
7
6
8
6
8
9
10
10
11
8
7
6
6
4
10
14
5
5
8
11
11
9
7
16
13
6
9
12
11
8
12
7
7
8
12
12
15
9
14
7
8
17
10
12
8
14
12
21
14
9
15
18
17
17
11
16
16
17
24
14
8
16
12
16
16
15
20
14
22
17
15
21
21
15
22
29
20
23
23
20
16
29
22
17
21
18
15
28
23
17
22
23
25
21
20
27
30
25
23
25
23
31
31
25
30
26
23
38
37
27
14
31
27
23
30
26
24
24
36
37
36
27
28
27
38
36
34
42
24
38
30
20
28
25
34
31
35
27
40
33
29
21
41
27
35
30
30
38
34
29
42
29
29
33
25
30
34
34
35
31
25
23
26
29
32
31
34
33
17
29
30
37
36
32
27
41
29
25
27
33
29
33
23
31
31
38
28
32
26
18
16
23
27
32
28
28
17
26
21
22
26
23
19
15
23
20
13
21
18
11
19
17
13
13
19
16
10
14
12
11
7
5
11
6
4
5
5
4
4
3
1
1
0
0
1
0
0
0
0
0
0
1
0
0
0
0
0
0
0
0
0
0
0
0
0
0
0
0
0
0
0
0
0
0
0
0
0
0
0
0
0
0
0
0
0
0
0
0
0
0
0
0
0
0
0
0
0
0
1
2
0
0
0
0
0
0
0
0
0
0
0
0
0
0
0
0
0
0
0
0
0
0
0
0
0
0
0
0
0
0
0
0
0
0
0
0
0
0
0
0
0
0
0
0
0
0
0
0
0
0
0
0
0
0
0
0
0
0
0
0
0
0
0
0
<<END>>
