# Supplementary material for: Zurbarán attribution hypothesis supported by pigment analysis and multiband images observation of four paintings by his workshop
Source: Sci Rep. 2023 Jan 16;13:844. doi: 10.1038/s41598-023-27677-2 (PMC9842728; doi:10.1038/s41598-023-27677-2)
Supplement: Supplementary file 1 — Supplementary Information. [file 41598_2023_27677_MOESM1_ESM.zip › Raw_Data/San Pedro/XRF/calibracion 250321.mca]

<<PMCA SPECTRUM>>
TAG - live_data
DESCRIPTION - 
GAIN - 2
THRESHOLD - 10
LIVE_MODE - 0
PRESET_TIME - 200
LIVE_TIME - 200.000000
REAL_TIME - 200.226667
START_TIME - 03/25/2021 10:35:12
SERIAL_NUMBER - 2259
<<CALIBRATION>>
LABEL - Channel
77 2.957
413 15.774
<<DATA>>
0
0
0
0
0
0
0
0
0
11
45
53
45
52
38
31
32
43
37
39
28
35
26
16
17
25
22
20
26
29
30
23
37
36
30
22
22
31
25
16
25
32
14
14
26
21
18
13
18
15
20
25
26
42
27
30
28
29
19
19
19
19
15
16
12
16
17
18
17
21
30
17
16
13
16
33
28
42
36
38
29
18
14
13
20
16
11
13
16
13
9
8
22
9
6
12
14
13
12
11
5
6
7
8
8
7
11
8
13
10
12
9
8
7
8
12
12
9
13
10
14
6
7
9
9
6
12
4
8
10
7
6
4
8
13
12
7
12
7
10
9
8
3
8
9
12
12
6
4
7
5
4
9
7
10
8
7
9
3
2
10
2
12
9
6
10
5
7
7
9
11
6
4
6
8
4
4
12
3
8
11
9
6
7
6
12
10
10
6
5
9
11
8
14
15
40
49
34
25
12
11
3
7
6
10
9
14
11
23
14
9
13
8
13
6
13
15
19
9
7
11
11
11
12
9
8
8
8
7
3
5
7
8
12
7
7
14
15
8
14
6
5
15
6
12
10
5
11
6
3
6
10
7
9
9
7
6
6
11
6
6
13
7
8
5
7
6
7
6
9
6
5
8
3
7
18
14
8
10
11
7
16
8
11
9
7
10
12
9
13
7
10
7
11
10
13
4
11
8
7
7
7
8
9
10
5
4
7
9
9
6
10
6
12
4
10
6
10
8
8
8
11
6
11
16
7
10
13
13
15
17
20
17
13
19
14
9
7
18
7
13
6
14
7
9
15
10
15
11
6
7
11
10
12
12
10
16
13
18
8
12
8
14
12
14
19
13
19
20
24
19
7
16
22
12
15
19
17
15
11
14
17
19
22
20
21
19
22
24
23
15
25
23
21
38
24
30
42
48
45
41
36
42
44
65
76
147
285
477
907
1521
2232
2792
3235
3127
2794
2000
1413
767
376
193
67
29
20
17
8
11
8
10
10
9
12
16
10
9
17
11
9
11
10
15
16
13
9
13
15
11
14
20
12
12
17
15
19
15
14
28
30
50
114
193
310
407
526
541
490
376
290
179
138
120
105
91
77
65
48
24
12
13
7
6
8
7
4
10
7
6
3
7
3
5
2
11
4
5
3
4
4
6
6
3
4
8
6
4
5
7
6
3
9
7
4
2
8
8
10
4
8
9
3
13
5
7
4
3
3
6
9
10
2
6
12
6
2
5
7
3
4
3
7
6
4
6
7
7
7
4
5
3
3
4
2
7
6
4
9
7
6
5
9
4
5
6
2
5
3
6
3
10
7
5
3
6
10
8
5
8
3
8
12
4
1
6
4
2
3
5
4
7
12
4
6
9
4
9
2
6
1
3
1
4
6
4
5
1
3
6
4
7
4
5
6
3
3
7
6
6
0
5
9
9
6
5
2
9
3
6
11
6
6
5
7
4
4
5
5
3
8
4
8
2
7
9
5
5
6
3
2
4
6
3
6
6
11
7
12
10
2
7
10
9
9
16
8
10
13
5
13
6
12
5
9
13
10
5
8
7
8
9
8
8
5
9
3
10
7
10
4
4
8
11
13
6
10
4
4
10
7
12
9
6
8
7
7
8
10
9
10
7
6
10
12
13
8
12
16
6
14
15
12
16
14
10
11
23
10
10
17
18
11
16
16
12
19
15
10
12
19
19
18
14
20
18
17
25
26
14
17
20
24
24
16
14
13
18
23
16
32
20
21
21
15
23
26
21
18
23
15
25
28
15
24
28
22
19
22
22
27
25
27
25
22
24
23
28
25
33
42
32
34
24
37
39
37
26
35
26
41
33
35
36
31
37
20
30
41
35
28
25
22
36
23
29
31
27
32
33
31
27
34
38
40
35
33
39
30
33
33
37
31
36
31
35
38
33
30
32
39
24
33
27
31
32
27
24
24
37
21
33
21
16
37
31
28
22
23
28
36
30
20
28
37
26
25
20
20
20
25
20
11
23
31
23
28
24
21
18
24
20
17
8
16
17
16
14
12
11
11
15
8
11
9
10
13
5
6
8
5
4
6
7
2
0
0
1
0
1
0
0
0
0
0
0
0
0
0
0
0
0
0
0
0
0
0
0
0
0
0
0
0
0
0
0
0
0
0
0
0
0
0
0
0
0
0
0
0
0
0
0
0
0
0
0
0
0
1
2
1
0
0
0
0
0
0
0
0
0
0
0
0
0
0
0
0
0
0
0
0
0
0
0
0
0
0
0
0
0
0
0
0
0
0
0
0
0
0
0
0
0
0
0
0
0
0
0
0
0
0
0
0
0
0
0
0
0
0
0
0
0
0
0
0
0
0
<<END>>
