# Supplementary material for: Zurbarán attribution hypothesis supported by pigment analysis and multiband images observation of four paintings by his workshop
Source: Sci Rep. 2023 Jan 16;13:844. doi: 10.1038/s41598-023-27677-2 (PMC9842728; doi:10.1038/s41598-023-27677-2)
Supplement: Supplementary file 1 — Supplementary Information. [file 41598_2023_27677_MOESM1_ESM.zip › Raw_Data/San Pedro/XRF/capa 1 (16).mca]

<<PMCA SPECTRUM>>
TAG - live_data
DESCRIPTION - 
GAIN - 2
THRESHOLD - 10
LIVE_MODE - 0
PRESET_TIME - 200
LIVE_TIME - 200.000000
REAL_TIME - 201.293333
START_TIME - 03/19/2021 11:41:41
SERIAL_NUMBER - 2259
<<CALIBRATION>>
LABEL - Channel
77 2.957
413 15.774
<<DATA>>
0
0
0
0
0
0
0
0
0
12
244
217
186
205
183
164
175
151
143
133
140
112
124
112
89
98
91
79
89
91
90
91
83
99
83
82
85
81
107
86
86
105
95
81
56
96
72
80
72
83
66
93
90
83
83
95
87
103
92
74
84
108
158
217
303
267
231
157
115
90
84
85
78
76
77
76
71
58
63
69
75
73
62
59
73
64
86
67
78
60
44
55
52
55
65
101
200
252
285
166
98
51
50
69
58
80
78
62
38
40
35
48
44
43
35
49
46
49
54
56
49
40
49
31
31
39
42
55
36
43
47
39
34
46
39
36
37
45
50
32
39
49
42
34
44
40
34
41
33
36
44
48
59
74
80
78
64
61
67
44
65
59
91
184
390
788
1201
1273
1038
615
285
115
64
41
39
36
53
68
93
127
167
190
213
245
229
171
128
84
52
32
55
47
60
84
126
113
77
80
52
66
65
63
58
67
101
235
425
835
1287
1360
1183
813
415
186
104
58
70
38
39
50
54
46
65
70
100
96
88
92
129
177
243
224
226
202
209
199
340
429
562
524
438
304
163
108
80
75
82
62
77
66
58
77
64
82
80
80
102
109
113
111
137
122
127
124
147
163
269
426
918
1693
3402
5415
7472
8662
8650
6730
4430
2266
1052
410
226
157
118
95
92
65
66
64
60
66
90
114
154
181
194
193
144
106
85
91
85
95
82
114
128
127
124
147
125
125
157
167
177
205
272
337
400
460
521
549
574
705
1171
1906
3162
4727
5731
5800
5051
3729
2398
1520
883
580
430
347
318
314
304
230
176
148
120
101
111
117
122
87
92
89
84
84
63
75
77
73
76
92
89
91
93
86
102
125
132
151
157
171
164
96
123
150
116
95
118
122
146
200
268
449
625
702
735
730
592
411
274
245
229
248
285
307
296
321
272
251
224
180
195
237
356
578
924
1463
2231
2935
3730
4112
3883
3297
2435
1640
883
467
267
166
135
103
103
90
96
86
109
109
104
99
105
100
92
113
105
94
130
95
111
124
122
122
112
115
121
128
123
112
107
131
123
117
134
134
167
218
280
405
510
666
733
781
707
574
433
320
274
225
204
218
195
152
127
132
119
101
114
106
101
117
125
102
103
95
105
104
123
102
102
100
121
114
106
99
112
118
116
110
101
93
84
101
103
85
98
91
100
95
102
101
114
107
116
91
126
98
105
78
98
95
107
98
97
85
102
106
87
104
102
84
89
102
93
108
80
94
101
99
88
83
88
91
90
92
112
99
96
114
87
101
85
91
113
90
94
87
85
89
90
90
82
94
79
77
82
82
87
98
74
92
86
79
76
76
83
80
89
61
82
85
96
91
95
82
74
98
86
66
78
90
85
78
59
65
74
68
70
66
69
73
77
78
92
101
66
68
55
80
53
62
66
67
60
76
53
64
63
62
62
67
56
67
61
73
60
61
72
44
55
58
55
56
55
60
50
59
44
64
53
81
52
47
51
74
60
60
57
52
72
66
48
68
70
74
81
69
61
69
68
49
53
72
63
61
51
46
53
47
48
38
55
44
47
35
41
52
43
55
51
45
41
39
50
45
57
49
51
46
51
52
44
52
40
46
44
40
32
49
37
41
34
30
42
49
47
43
53
45
33
39
43
46
42
46
45
40
49
35
31
45
46
49
42
46
38
48
40
32
44
48
42
37
50
40
39
40
42
36
43
45
53
38
44
29
31
37
50
50
44
50
36
37
36
39
51
41
39
45
36
49
32
37
37
31
36
35
36
36
38
36
40
54
48
34
57
38
47
45
43
36
45
41
42
46
36
37
49
52
39
48
42
42
55
48
41
36
32
45
42
41
39
34
43
29
37
33
30
36
32
31
40
40
39
28
52
31
46
35
37
45
44
44
41
37
36
39
31
42
37
30
39
33
45
26
36
39
30
30
34
39
29
27
43
43
36
37
28
38
33
36
41
28
32
19
39
22
32
30
25
26
29
27
30
31
31
30
22
28
24
24
23
32
30
20
24
25
21
24
26
21
22
23
27
17
15
19
27
23
14
14
18
18
14
12
6
17
18
13
5
9
5
8
5
2
2
4
3
1
2
0
0
0
1
1
1
0
0
0
0
0
0
0
1
0
0
1
0
0
1
0
0
0
0
0
0
0
0
1
1
0
0
0
0
0
0
0
0
0
0
0
0
0
0
0
0
0
0
0
1
1
1
0
0
0
0
1
2
1
1
1
0
3
2
14
5
0
0
0
0
0
0
0
0
0
0
0
0
0
0
0
0
0
0
0
0
0
0
0
0
0
0
0
0
0
0
0
0
0
0
0
0
0
0
0
0
0
0
0
0
0
0
0
0
0
0
0
0
0
<<END>>
