# Supplementary material for: Zurbarán attribution hypothesis supported by pigment analysis and multiband images observation of four paintings by his workshop
Source: Sci Rep. 2023 Jan 16;13:844. doi: 10.1038/s41598-023-27677-2 (PMC9842728; doi:10.1038/s41598-023-27677-2)
Supplement: Supplementary file 1 — Supplementary Information. [file 41598_2023_27677_MOESM1_ESM.zip › Raw_Data/San Pedro/XRF/capa 2 (25).mca]

<<PMCA SPECTRUM>>
TAG - live_data
DESCRIPTION - 
GAIN - 2
THRESHOLD - 10
LIVE_MODE - 0
PRESET_TIME - 200
LIVE_TIME - 200.000000
REAL_TIME - 201.600000
START_TIME - 03/25/2021 10:50:16
SERIAL_NUMBER - 2259
<<CALIBRATION>>
LABEL - Channel
77 2.957
413 15.774
<<DATA>>
0
0
0
0
0
0
0
0
0
40
238
224
200
192
203
166
192
166
147
145
128
123
115
106
112
101
90
105
80
101
90
118
117
102
123
94
86
115
114
100
90
96
87
82
95
94
91
78
98
98
83
88
85
83
110
135
116
91
80
81
111
169
199
282
268
268
225
167
109
76
90
79
90
68
58
71
75
96
88
93
89
73
52
70
63
71
86
83
71
67
49
70
55
60
67
102
178
179
181
124
85
52
50
47
72
71
73
52
50
39
36
46
50
44
54
45
53
48
53
62
43
43
36
47
48
56
41
46
67
45
39
45
40
46
53
54
43
42
42
50
57
44
38
55
44
43
50
44
48
65
38
56
48
49
71
67
69
56
55
51
50
58
54
75
161
279
516
716
757
601
404
186
81
61
48
42
53
51
64
79
113
130
138
160
204
172
154
105
68
58
65
47
49
75
97
101
101
90
84
66
60
55
70
85
65
88
128
228
411
609
706
744
560
338
204
101
72
49
62
62
58
54
59
71
89
98
98
102
107
85
113
144
175
170
175
160
221
329
484
699
830
813
623
387
268
164
108
102
99
93
95
81
81
109
74
90
99
88
112
132
159
164
169
136
172
171
164
219
311
568
1102
2124
4151
6862
10304
12898
13416
11430
8112
4530
2167
920
406
221
163
112
108
90
83
92
85
80
125
125
197
247
307
278
266
172
144
128
77
94
102
119
125
128
136
137
152
164
151
164
184
248
356
398
473
591
679
799
839
833
1052
1654
2986
4863
7154
8701
9095
7870
5983
3798
2282
1458
864
606
504
477
442
376
320
251
192
135
132
108
140
112
104
100
94
71
87
71
74
73
69
66
70
83
90
74
93
96
107
109
136
154
167
180
157
165
159
126
126
117
114
136
173
269
403
659
881
1023
1061
942
715
489
362
272
280
309
331
370
404
433
333
277
263
182
202
196
280
481
734
1290
1929
2892
3731
4081
4141
3528
2638
1762
1025
540
274
152
115
116
83
98
83
81
84
94
93
121
90
86
103
112
105
86
107
93
106
117
91
109
117
126
112
123
107
119
106
117
130
115
109
110
120
174
198
303
408
570
697
774
726
677
527
382
301
274
211
202
180
180
154
143
137
110
98
135
104
113
127
89
103
100
100
103
111
103
112
109
109
116
99
98
108
88
103
113
103
105
105
114
109
83
92
75
92
101
87
95
124
111
102
100
102
91
84
88
90
86
121
102
97
90
86
95
97
98
102
89
101
97
100
84
97
99
97
99
97
97
97
76
100
98
76
83
94
80
113
90
86
94
112
90
84
88
94
98
90
81
95
87
107
94
88
96
68
84
84
71
99
97
71
76
76
81
86
101
67
80
96
74
76
73
87
88
89
99
66
86
87
79
70
82
70
76
80
70
72
78
73
75
69
69
85
88
77
76
90
74
76
60
66
75
77
69
77
68
76
61
76
69
70
72
73
60
91
63
79
67
65
68
63
58
55
64
51
49
52
58
45
53
63
70
60
51
53
58
67
58
73
59
63
56
78
54
62
70
57
57
73
80
60
64
58
53
50
55
61
49
56
45
56
49
58
52
53
55
46
56
47
52
51
53
38
51
59
40
52
45
52
48
57
52
31
40
43
49
38
44
53
40
42
50
43
48
40
44
50
50
40
45
48
49
47
42
45
54
48
53
42
53
43
35
54
54
45
46
34
44
56
41
48
49
40
46
46
38
46
38
41
31
45
43
47
40
49
48
43
36
44
43
33
48
53
40
48
37
53
51
41
46
36
32
35
49
48
46
39
55
43
52
51
45
44
41
43
43
49
47
55
45
47
35
47
32
48
43
43
36
52
36
40
37
46
57
56
47
41
33
36
38
41
42
32
48
34
45
35
35
39
28
34
55
45
43
41
43
35
35
40
40
47
41
40
54
51
41
43
33
30
37
46
44
49
49
39
42
39
35
32
40
34
41
26
30
38
44
31
44
41
38
26
26
31
30
32
34
27
31
26
20
24
35
35
32
28
28
41
34
27
31
27
24
22
25
31
26
17
14
18
18
19
16
25
14
11
10
12
9
16
16
15
19
7
10
7
9
6
5
2
1
2
2
2
2
1
2
0
0
0
0
1
0
0
0
0
0
0
1
0
0
0
0
0
0
0
0
0
0
0
0
0
3
0
2
1
1
1
0
0
0
0
0
0
0
1
0
1
0
0
0
0
1
0
1
0
1
0
2
1
12
23
3
0
0
0
0
0
0
0
0
0
0
0
0
0
0
0
0
0
0
0
0
0
0
0
0
0
0
0
0
0
0
0
0
0
0
0
0
0
0
0
0
0
0
0
0
0
0
0
0
0
0
0
0
0
0
0
0
0
0
0
0
<<END>>
