# Supplementary material for: Zurbarán attribution hypothesis supported by pigment analysis and multiband images observation of four paintings by his workshop
Source: Sci Rep. 2023 Jan 16;13:844. doi: 10.1038/s41598-023-27677-2 (PMC9842728; doi:10.1038/s41598-023-27677-2)
Supplement: Supplementary file 1 — Supplementary Information. [file 41598_2023_27677_MOESM1_ESM.zip › Raw_Data/San Pedro/XRF/cielo 1 (23).mca]

<<PMCA SPECTRUM>>
TAG - live_data
DESCRIPTION - 
GAIN - 2
THRESHOLD - 10
LIVE_MODE - 0
PRESET_TIME - 200
LIVE_TIME - 201.266667
REAL_TIME - 204.680000
START_TIME - 03/19/2021 13:34:25
SERIAL_NUMBER - 2259
<<CALIBRATION>>
LABEL - Channel
77 2.957
407 15.774
<<DATA>>
0
0
0
0
0
0
0
0
0
38
510
480
450
434
393
372
332
326
299
307
282
272
214
236
224
167
194
168
143
176
188
170
155
164
179
161
210
191
189
190
177
168
154
179
153
150
158
170
170
182
181
143
169
155
168
186
200
175
175
171
217
302
466
644
706
773
713
469
301
208
177
159
159
121
125
155
119
131
134
159
130
134
123
140
127
132
121
115
95
122
96
112
104
115
102
118
127
123
136
117
119
105
100
93
96
107
96
101
87
100
96
94
80
107
88
92
102
87
83
87
92
106
87
88
92
70
81
73
77
90
88
99
77
88
102
79
86
96
89
89
79
87
85
104
98
106
97
86
93
97
91
98
87
100
87
63
90
90
94
95
86
86
98
100
128
168
219
258
210
169
127
102
102
83
92
99
113
140
164
263
272
265
256
190
130
116
126
94
112
105
88
124
147
189
186
179
167
152
139
115
144
106
115
119
131
103
143
141
156
132
133
127
134
127
138
120
137
141
129
109
113
131
129
135
177
156
165
183
213
220
205
217
230
263
419
714
1150
1662
1941
1971
1550
1010
637
395
245
230
217
218
202
210
207
194
198
229
290
318
387
491
629
622
606
552
457
454
509
669
1111
2098
4034
7880
14050
22130
30346
35044
34121
27246
17672
9590
4270
1795
844
463
316
282
216
168
194
174
204
223
318
413
577
671
774
674
529
406
295
248
218
268
276
343
405
467
452
457
455
439
490
573
730
885
1174
1378
1605
1964
2194
2488
2722
3548
5710
9697
15148
21230
25458
25544
22339
16440
10519
6345
3868
2496
1717
1380
1196
1080
914
711
513
338
234
173
188
187
126
137
91
103
75
71
68
59
80
68
101
98
109
111
102
88
87
96
105
100
133
132
155
157
189
183
147
196
184
227
331
560
1031
1400
2005
2325
2435
2261
1758
1203
774
545
517
550
640
760
841
812
686
561
391
289
245
288
385
624
1031
1559
2312
2967
3708
3989
3723
3216
2431
1492
870
436
213
117
81
49
60
54
63
53
59
63
55
66
57
53
49
56
51
56
56
49
65
60
67
65
49
55
55
69
61
61
74
71
83
83
77
122
125
168
254
348
433
613
689
670
606
459
351
270
212
146
155
123
138
111
89
83
67
48
52
54
51
47
53
63
61
45
45
49
58
60
63
48
62
66
51
65
62
52
71
63
63
62
61
72
69
49
60
70
53
43
66
50
65
63
55
54
58
66
43
45
77
70
66
50
61
58
70
58
61
63
55
54
72
72
61
63
58
59
72
58
72
49
54
57
59
55
51
47
66
62
75
56
50
65
50
50
58
57
46
57
42
48
45
40
36
57
68
61
56
49
46
52
44
52
62
48
50
63
69
36
44
46
56
42
59
59
72
49
55
53
59
65
57
67
52
59
59
56
45
39
62
54
47
87
58
76
54
50
44
55
49
44
33
39
38
38
47
54
39
59
44
46
42
42
47
58
41
33
30
45
38
50
56
52
56
47
40
44
43
39
47
40
43
46
46
34
47
43
45
45
46
49
45
57
50
60
39
62
46
47
39
49
54
48
41
36
47
42
37
35
36
43
40
44
47
32
30
44
44
37
41
35
35
34
40
34
40
28
36
45
37
54
41
35
43
32
37
52
35
31
42
39
45
45
41
29
39
36
36
38
30
36
33
45
38
46
34
47
39
41
43
45
42
30
31
45
27
44
60
34
34
31
46
60
49
52
38
43
35
49
38
40
46
42
39
42
37
40
52
32
33
30
46
45
41
49
41
37
43
45
35
40
53
50
42
48
42
35
39
40
35
44
40
47
43
46
45
40
34
46
32
41
42
41
46
40
57
41
53
49
42
52
46
38
56
37
46
59
36
46
34
38
45
49
43
56
41
36
37
39
47
42
45
35
44
46
43
39
45
40
38
41
42
35
46
50
49
35
38
54
36
39
48
45
44
49
45
41
48
35
22
37
37
55
38
34
36
44
43
47
41
38
35
29
37
41
35
42
30
30
34
26
37
26
26
35
31
35
26
38
35
29
43
29
26
18
23
22
23
30
21
23
18
13
17
11
20
16
11
23
18
13
14
11
13
12
11
6
11
4
11
8
5
3
2
3
1
0
2
2
0
1
2
2
0
0
1
1
2
2
1
0
1
1
0
0
1
0
0
2
0
1
0
1
0
0
3
0
1
0
0
0
0
0
0
0
1
1
0
0
1
0
2
0
1
1
1
1
0
1
0
1
0
0
0
0
0
0
1
2
1
3
1
3
1
2
2
16
27
0
0
0
0
0
0
0
0
0
0
0
0
0
0
0
0
0
0
0
0
0
0
0
0
0
0
0
0
0
0
0
0
0
0
0
0
0
0
0
0
0
0
0
0
0
0
0
0
0
0
0
<<END>>
