# Supplementary material for: Zurbarán attribution hypothesis supported by pigment analysis and multiband images observation of four paintings by his workshop
Source: Sci Rep. 2023 Jan 16;13:844. doi: 10.1038/s41598-023-27677-2 (PMC9842728; doi:10.1038/s41598-023-27677-2)
Supplement: Supplementary file 1 — Supplementary Information. [file 41598_2023_27677_MOESM1_ESM.zip › Raw_Data/San Pedro/XRF/cielo 2 (30).mca]

<<PMCA SPECTRUM>>
TAG - live_data
DESCRIPTION - 
GAIN - 2
THRESHOLD - 10
LIVE_MODE - 0
PRESET_TIME - 200
LIVE_TIME - 200.000000
REAL_TIME - 202.266667
START_TIME - 03/25/2021 11:47:14
SERIAL_NUMBER - 2259
<<CALIBRATION>>
LABEL - Channel
77 2.957
408 15.774
<<DATA>>
0
0
0
0
0
0
0
0
0
31
359
337
327
299
257
246
234
218
225
179
184
176
167
179
164
130
134
126
132
132
130
122
131
125
130
130
127
129
148
123
127
112
127
127
113
106
129
104
113
108
119
111
116
118
122
116
133
127
114
119
109
145
220
246
293
300
259
198
145
121
101
121
105
109
87
74
95
91
101
107
100
80
91
86
94
85
97
122
117
110
86
78
74
91
79
94
119
106
110
102
72
63
63
63
56
80
70
71
72
67
62
62
78
69
76
76
59
66
68
68
48
69
62
79
65
53
69
64
58
70
71
66
67
54
65
78
72
58
70
69
85
58
63
56
74
66
57
56
64
71
59
63
76
92
65
74
63
60
81
60
84
71
90
146
273
464
581
603
490
303
172
98
69
53
87
88
163
296
506
794
961
864
690
399
254
130
102
101
75
80
107
156
222
293
374
362
267
234
206
226
176
120
95
86
91
96
117
148
165
170
152
119
120
81
116
112
118
87
79
68
121
91
88
92
101
101
113
128
131
122
125
137
155
215
297
504
746
985
1143
1068
780
540
365
215
179
137
164
129
130
148
147
142
133
139
161
142
173
187
180
239
231
220
265
272
366
492
839
1599
3189
6048
10531
15866
20180
22157
20343
14911
9198
4765
2224
1144
746
593
446
333
240
172
130
130
133
158
214
288
362
404
429
396
319
223
209
231
277
342
459
473
450
390
360
247
240
220
295
308
444
515
637
814
964
1168
1205
1393
1679
2344
3927
6439
9584
12788
14580
13796
10938
7840
4837
3005
1795
1266
976
978
957
876
684
515
368
240
182
150
139
163
156
140
94
95
56
66
70
67
64
72
80
74
85
73
81
75
83
97
99
101
106
117
145
132
137
153
111
144
162
217
301
431
667
1043
1317
1487
1445
1234
891
663
467
338
357
441
500
526
526
518
450
324
286
276
224
351
522
762
1245
1864
2668
3292
3816
3984
3606
2875
1980
1154
666
311
172
82
63
68
72
55
47
46
56
53
72
57
62
63
65
71
70
68
82
72
65
73
63
57
86
81
68
77
74
68
74
88
103
107
112
147
190
230
334
421
554
694
749
663
588
399
325
232
205
162
165
165
129
98
90
76
70
71
58
60
51
53
69
68
67
78
61
61
72
75
71
73
73
71
67
60
60
63
77
69
67
77
78
68
66
76
74
81
65
73
75
67
68
59
80
78
77
70
75
69
69
63
57
82
58
83
63
71
62
64
62
66
73
76
64
66
71
83
73
79
72
65
56
50
68
65
67
65
59
71
68
61
50
75
68
67
69
56
64
61
58
56
59
70
57
49
70
67
65
74
58
62
58
48
62
63
59
59
53
63
64
66
54
58
68
66
70
54
54
45
55
52
58
56
59
61
56
48
63
57
34
61
53
53
51
39
52
66
66
44
48
55
45
42
53
54
51
39
66
47
45
48
55
43
61
35
59
50
46
56
45
52
62
49
54
52
56
45
54
38
55
52
60
51
44
50
42
49
56
59
44
44
58
57
49
57
42
67
57
52
52
45
48
55
48
39
50
50
38
30
45
50
38
42
39
46
44
54
41
36
41
36
50
45
35
54
33
40
37
32
38
42
37
38
34
41
37
45
46
44
36
35
43
36
38
38
31
29
25
36
41
41
34
43
44
42
36
43
36
43
42
33
42
41
40
38
38
45
46
41
40
33
34
35
40
36
52
36
38
34
39
40
40
54
43
46
37
39
38
44
33
52
40
38
41
38
42
38
39
36
34
39
49
35
46
53
47
41
40
42
40
37
40
48
32
46
47
48
39
41
47
41
35
46
48
33
34
41
31
43
39
34
44
36
36
37
35
37
29
48
29
44
39
39
35
31
43
48
46
42
46
42
57
46
31
43
32
37
31
38
57
43
35
39
37
40
23
46
46
51
62
32
37
38
35
42
34
37
43
28
58
36
34
34
35
36
30
32
57
41
45
34
34
37
39
38
30
43
37
30
28
32
33
34
24
26
22
27
41
36
31
25
36
28
26
32
27
30
24
24
23
26
22
18
26
18
19
22
22
18
17
14
21
14
10
16
14
12
11
8
8
8
8
3
6
4
4
2
0
0
1
0
2
2
1
0
0
0
0
0
0
0
0
0
0
0
0
0
2
0
0
0
0
0
0
0
0
0
0
2
0
0
1
0
0
0
1
1
0
0
0
1
0
0
0
0
0
1
0
0
0
0
0
0
0
0
0
1
1
1
3
0
1
1
4
4
21
0
0
0
0
0
0
0
0
0
0
0
0
0
0
0
0
0
0
0
0
0
0
0
0
0
0
0
0
0
0
0
0
0
0
0
0
0
0
0
0
0
0
0
0
0
0
0
0
0
0
0
0
0
<<END>>
