# Supplementary material for: Zurbarán attribution hypothesis supported by pigment analysis and multiband images observation of four paintings by his workshop
Source: Sci Rep. 2023 Jan 16;13:844. doi: 10.1038/s41598-023-27677-2 (PMC9842728; doi:10.1038/s41598-023-27677-2)
Supplement: Supplementary file 1 — Supplementary Information. [file 41598_2023_27677_MOESM1_ESM.zip › Raw_Data/San Pedro/XRF/cielo 3 (39).mca]

<<PMCA SPECTRUM>>
TAG - live_data
DESCRIPTION - 
GAIN - 2
THRESHOLD - 10
LIVE_MODE - 0
PRESET_TIME - 200
LIVE_TIME - 200.000000
REAL_TIME - 202.080000
START_TIME - 03/25/2021 13:36:11
SERIAL_NUMBER - 2259
<<CALIBRATION>>
LABEL - Channel
77 2.957
408 15.774
<<DATA>>
0
0
0
0
0
0
0
0
0
14
312
311
349
291
250
236
219
231
198
207
189
155
174
143
146
132
131
121
121
114
103
122
128
140
110
119
136
119
131
128
129
131
127
119
99
114
124
114
104
112
92
106
85
108
118
134
125
127
107
116
127
130
165
246
261
241
225
181
157
110
98
94
83
81
74
96
81
86
94
100
96
87
81
96
87
111
98
119
160
105
102
75
81
75
77
106
117
144
129
93
71
80
59
67
55
65
71
63
67
60
66
64
54
57
50
53
68
46
62
70
49
62
58
58
40
60
45
57
59
58
50
58
69
52
52
55
58
65
48
63
47
51
53
57
64
76
68
62
49
64
53
63
62
71
67
54
58
72
55
50
54
75
111
173
344
510
715
756
561
370
218
103
84
62
55
101
167
363
579
921
1057
1019
755
408
263
155
94
85
70
81
93
160
209
311
341
346
311
266
243
230
182
113
112
86
78
90
128
155
180
164
149
137
109
99
113
95
100
87
76
69
76
93
111
96
89
124
108
98
107
109
122
126
156
202
296
451
707
907
997
945
688
429
285
198
143
121
150
124
107
129
96
115
109
140
135
144
142
154
199
202
182
169
220
257
322
521
907
1724
3303
6022
10072
14606
18412
19583
17190
12482
7312
3712
1786
952
688
557
462
320
205
165
109
119
138
149
195
271
324
358
368
323
246
218
215
208
249
364
440
497
491
428
362
249
200
231
227
309
367
494
614
742
890
1031
1170
1323
1690
2314
3689
5914
8832
11010
12314
11236
8808
6093
3789
2372
1528
1025
833
850
788
739
628
419
317
227
160
150
158
145
152
125
91
95
76
58
56
67
57
70
70
62
72
89
63
84
91
86
98
106
110
98
136
147
146
162
135
145
133
211
292
466
693
980
1221
1338
1202
1071
769
496
381
308
337
385
435
524
530
468
367
324
308
245
274
417
595
932
1390
2059
2830
3476
3902
3815
3387
2537
1702
1066
541
264
172
100
60
78
76
76
74
68
70
70
77
64
70
72
80
75
71
77
84
81
82
78
69
83
65
94
74
93
76
100
74
88
121
112
175
172
209
273
363
468
560
661
680
620
490
422
302
216
195
190
158
134
121
108
104
92
76
75
86
90
59
86
72
84
103
74
76
91
80
80
61
73
79
77
74
96
79
82
81
69
74
78
89
74
88
73
77
65
76
74
82
88
84
80
84
71
70
86
70
94
84
87
78
72
83
94
91
76
84
88
81
67
66
81
68
85
81
83
86
63
79
58
74
88
74
90
67
73
67
69
70
73
68
84
67
61
64
66
81
56
73
72
82
79
74
63
80
62
64
52
74
54
71
56
68
52
62
57
68
70
45
67
68
64
53
65
61
69
65
81
83
52
70
62
48
64
76
65
69
59
75
71
60
49
62
64
70
56
60
59
56
50
64
58
68
53
61
56
49
48
57
55
68
47
56
54
54
42
52
62
61
42
54
47
53
52
56
59
56
59
48
53
55
42
60
69
48
41
69
56
56
68
52
62
48
62
62
49
53
45
59
44
44
61
56
44
50
40
46
47
41
37
55
41
54
49
64
43
42
47
38
43
36
48
38
39
43
39
56
58
53
39
42
52
47
44
46
47
52
46
41
53
50
39
43
37
47
52
45
37
35
49
53
38
48
43
35
44
41
33
45
48
47
31
52
43
42
44
49
35
48
38
37
46
48
42
36
49
47
43
39
55
48
51
67
45
38
45
41
43
36
58
34
39
42
46
45
48
37
43
50
50
47
36
46
41
51
43
33
48
44
48
46
45
48
41
46
25
36
47
39
48
52
47
36
45
45
50
34
45
47
30
49
62
48
41
38
36
39
40
39
38
38
43
38
33
57
42
34
50
55
54
46
39
57
49
41
40
40
47
46
36
35
41
53
42
48
42
45
48
43
30
44
31
37
29
46
46
49
47
39
39
42
48
45
47
36
39
39
47
45
53
35
34
34
34
30
41
33
41
39
51
33
50
42
31
27
45
34
36
37
33
29
39
22
32
34
27
24
31
24
41
39
33
27
33
31
17
18
24
19
21
20
21
14
12
9
13
10
20
10
10
11
11
7
9
8
7
5
5
4
2
3
1
1
2
0
0
1
1
1
0
1
1
1
1
0
0
1
0
1
0
0
0
1
0
0
0
0
1
0
0
0
1
2
1
0
0
1
0
0
0
0
0
0
1
0
1
0
0
0
1
0
3
0
0
1
0
2
1
1
2
1
3
1
1
0
2
5
21
0
0
0
0
0
0
0
0
0
0
0
0
0
0
0
0
0
0
0
0
0
0
0
0
0
0
0
0
0
0
0
0
0
0
0
0
0
0
0
0
0
0
0
0
0
0
0
0
0
0
<<END>>
