# Supplementary material for: Zurbarán attribution hypothesis supported by pigment analysis and multiband images observation of four paintings by his workshop
Source: Sci Rep. 2023 Jan 16;13:844. doi: 10.1038/s41598-023-27677-2 (PMC9842728; doi:10.1038/s41598-023-27677-2)
Supplement: Supplementary file 1 — Supplementary Information. [file 41598_2023_27677_MOESM1_ESM.zip › Raw_Data/San Pedro/XRF/cruz (12).mca]

<<PMCA SPECTRUM>>
TAG - live_data
DESCRIPTION - 
GAIN - 2
THRESHOLD - 10
LIVE_MODE - 0
PRESET_TIME - 200
LIVE_TIME - 200.000000
REAL_TIME - 202.026667
START_TIME - 03/18/2021 13:59:47
SERIAL_NUMBER - 2259
<<CALIBRATION>>
LABEL - Channel
78 2.957
411 15.774
<<DATA>>
0
0
0
0
0
0
0
0
0
23
298
311
302
296
259
242
238
209
217
186
188
172
152
140
130
136
132
144
143
113
106
117
113
110
120
123
120
118
121
119
118
117
120
104
119
117
109
119
100
85
99
102
103
106
125
133
94
119
115
125
147
150
224
291
373
368
301
236
170
120
106
96
103
83
77
76
72
88
121
108
66
89
87
101
83
77
88
68
62
72
53
69
59
76
92
103
191
233
196
136
96
75
70
62
79
90
84
67
64
74
62
62
49
62
56
46
77
86
63
71
81
59
67
62
58
63
79
57
56
72
60
59
60
74
53
61
71
53
68
56
63
67
54
70
63
64
53
72
71
66
80
107
161
176
173
185
122
83
64
71
91
103
175
374
818
1469
1995
2035
1646
952
428
171
74
64
58
56
55
65
79
100
132
231
302
346
376
292
212
89
81
67
53
87
78
119
119
106
86
71
52
42
67
53
67
63
98
118
144
214
247
250
220
161
145
88
91
78
60
80
58
55
58
83
83
81
107
108
106
110
116
126
136
144
148
207
300
484
677
979
1091
1015
733
464
276
177
124
110
128
112
108
112
111
124
109
106
98
140
166
159
193
192
164
196
166
233
291
408
731
1375
2666
4965
8421
12702
16202
17744
15603
11621
6932
3452
1437
571
282
185
149
93
99
105
97
107
141
136
190
245
298
348
342
333
247
180
133
108
105
90
125
113
130
157
162
163
179
194
235
283
382
506
638
744
919
1058
1107
1250
1540
2141
3551
5805
8497
11119
12306
11594
9018
6177
3962
2366
1412
941
669
605
576
539
391
325
241
171
133
120
131
124
120
107
88
82
77
66
78
66
62
66
81
86
95
102
100
107
108
138
138
159
151
170
158
179
160
157
124
128
166
214
318
459
696
1016
1152
1365
1325
1123
819
577
403
321
339
418
456
463
524
434
354
324
262
251
280
439
601
1009
1513
2316
3138
3955
4436
4441
3895
3041
1952
1211
661
332
187
128
102
96
80
91
80
77
73
82
91
86
92
91
98
82
68
85
91
84
90
103
115
101
112
90
86
100
106
102
122
112
120
114
148
171
246
286
380
548
673
796
782
801
619
458
330
234
217
209
194
191
158
131
122
89
105
86
99
77
87
82
104
99
86
91
103
77
77
83
98
96
82
93
98
82
87
97
88
84
85
89
84
97
105
78
93
97
102
111
93
96
82
105
97
87
75
84
90
95
93
96
80
81
79
94
96
99
79
80
78
86
96
85
69
88
101
89
86
88
87
99
101
97
79
78
79
92
90
82
80
74
76
82
103
89
80
82
73
77
92
78
84
67
104
83
65
86
76
74
82
74
78
79
79
81
77
90
63
80
78
86
79
84
72
83
64
78
68
70
82
71
65
66
91
65
71
85
67
75
81
73
77
75
63
58
78
63
64
77
72
74
64
68
53
69
69
60
65
66
64
74
54
62
63
64
62
52
67
57
55
63
75
56
57
58
39
69
59
47
50
49
74
51
61
59
59
52
55
89
53
71
72
63
73
67
70
72
53
53
64
63
62
69
53
50
59
45
56
45
65
38
49
44
47
65
57
54
68
51
45
52
61
52
38
65
48
55
53
64
46
47
52
45
45
39
43
41
39
43
43
44
35
44
38
46
57
47
42
34
58
53
52
47
55
37
36
52
35
46
40
49
37
38
46
47
41
36
47
37
40
45
46
41
36
42
42
52
49
35
51
36
48
43
47
54
40
51
45
56
46
43
50
47
40
43
44
43
42
47
47
38
52
43
44
43
46
36
46
54
44
54
44
32
36
37
36
38
43
54
39
44
44
45
46
37
46
44
38
56
53
36
46
36
44
39
34
49
40
53
46
38
34
35
30
35
36
37
39
32
37
38
37
30
47
37
41
33
40
36
35
40
30
36
39
36
39
47
43
36
40
39
39
34
28
44
46
38
48
30
38
38
41
31
42
36
36
29
39
45
34
43
26
23
44
38
35
28
36
36
32
33
35
34
29
32
38
39
33
30
35
36
31
26
22
25
27
21
27
31
20
19
18
26
19
16
19
21
20
19
12
14
17
20
14
13
9
8
7
13
5
6
7
9
1
2
3
2
0
0
0
0
1
1
1
0
0
0
0
1
0
0
0
0
1
0
2
0
1
0
0
0
0
0
1
1
0
0
0
0
0
1
0
0
0
0
2
1
0
2
2
1
0
2
1
0
0
0
0
1
0
0
0
0
2
1
0
0
1
2
0
1
2
1
0
2
3
9
15
0
0
0
0
0
0
0
0
0
0
0
0
0
0
0
0
0
0
0
0
0
0
0
0
0
0
0
0
0
0
0
0
0
0
0
0
0
0
0
0
0
0
0
0
0
0
0
0
0
0
0
<<END>>
