# Supplementary material for: Zurbarán attribution hypothesis supported by pigment analysis and multiband images observation of four paintings by his workshop
Source: Sci Rep. 2023 Jan 16;13:844. doi: 10.1038/s41598-023-27677-2 (PMC9842728; doi:10.1038/s41598-023-27677-2)
Supplement: Supplementary file 1 — Supplementary Information. [file 41598_2023_27677_MOESM1_ESM.zip › Raw_Data/San Pedro/XRF/espada (24).mca]

<<PMCA SPECTRUM>>
TAG - live_data
DESCRIPTION - 
GAIN - 2
THRESHOLD - 10
LIVE_MODE - 0
PRESET_TIME - 200
LIVE_TIME - 200.000000
REAL_TIME - 202.826667
START_TIME - 03/19/2021 13:40:17
SERIAL_NUMBER - 2259
<<CALIBRATION>>
LABEL - Channel
77 2.957
407 15.774
<<DATA>>
0
0
0
0
0
0
0
0
0
21
410
440
362
352
339
270
306
259
278
243
243
184
181
182
177
144
169
158
137
151
141
165
139
142
149
158
157
149
157
148
169
158
126
130
146
140
121
127
129
136
118
104
123
131
126
151
141
151
139
140
131
160
217
275
349
323
320
262
171
139
128
113
120
117
106
116
108
131
130
128
111
103
107
104
104
94
111
104
100
108
80
93
90
62
92
116
159
172
212
145
98
113
84
74
84
89
85
102
72
74
76
65
62
76
81
72
87
69
86
83
67
75
74
78
99
62
93
65
65
75
65
75
73
69
91
60
77
73
98
58
68
90
76
70
74
82
67
78
70
70
83
83
82
83
87
84
85
76
82
72
72
82
68
106
138
218
283
292
235
181
113
95
68
77
73
67
96
110
140
183
227
214
222
156
135
134
99
83
86
79
109
99
123
129
174
149
141
131
108
105
104
100
119
105
123
156
203
245
318
370
343
237
187
128
121
99
100
94
83
95
87
97
123
120
131
166
164
177
201
199
194
222
186
210
312
572
884
1206
1503
1473
1204
841
520
293
221
186
171
158
157
176
200
152
182
241
281
436
648
936
1133
1228
1165
931
668
485
429
513
844
1536
2990
5847
10524
16851
23461
27815
26888
21990
14479
7834
3430
1432
635
388
290
236
177
159
182
143
142
198
218
330
471
539
612
577
460
387
279
267
234
296
344
445
560
710
839
829
780
680
660
567
669
769
910
1135
1357
1499
1727
1987
2118
2709
4157
7106
11487
16433
19591
20335
17722
13024
8492
5181
3113
2012
1352
1090
993
894
816
626
426
227
229
138
147
130
136
136
94
96
77
57
56
88
85
85
104
123
141
156
130
118
107
94
115
104
103
141
148
182
161
166
176
140
174
193
282
458
774
1128
1564
1889
1910
1821
1449
947
653
460
433
446
545
610
625
622
588
478
352
255
216
275
376
644
1039
1547
2240
3208
3832
4187
4067
3437
2527
1669
914
473
240
132
64
57
53
55
47
50
40
60
53
52
69
56
66
55
53
60
62
45
50
66
56
61
66
54
58
68
71
66
76
63
85
62
94
118
141
176
249
357
498
634
734
756
707
541
390
250
220
179
180
143
143
120
101
95
67
57
55
68
51
65
78
53
54
53
57
51
71
77
59
61
63
57
65
55
61
68
70
65
65
49
61
67
56
71
63
55
69
51
79
76
63
58
61
50
60
63
59
51
59
64
64
63
49
66
58
72
58
67
78
62
51
70
64
64
47
70
58
65
59
65
65
50
54
49
69
67
61
68
63
65
75
57
69
52
48
55
59
60
50
56
47
40
55
66
58
45
51
57
69
59
47
49
45
54
60
47
59
44
59
48
54
57
49
65
60
56
62
54
61
57
67
57
60
57
49
51
50
60
56
73
44
59
51
55
59
50
53
51
49
51
52
47
47
41
43
44
55
52
42
47
38
46
42
43
59
53
55
58
38
41
52
41
41
49
49
45
57
44
52
47
50
46
37
53
54
41
37
44
49
31
46
58
52
39
43
49
45
61
37
56
50
45
52
50
28
39
35
41
34
45
28
40
37
45
42
42
43
31
34
42
40
36
41
44
30
37
42
40
42
37
39
22
34
29
42
30
34
42
28
48
45
31
47
41
30
41
47
32
30
51
41
37
33
47
36
38
45
48
50
46
36
48
33
49
38
50
48
27
36
31
42
30
31
41
39
43
47
52
47
38
35
38
41
39
39
39
45
34
50
38
38
50
42
34
41
35
37
43
42
39
45
48
45
36
46
40
41
36
40
51
51
54
51
51
38
40
52
42
45
53
45
47
45
32
43
42
42
47
52
43
37
47
51
45
38
44
39
44
41
48
38
38
36
37
44
52
36
47
46
34
50
46
41
50
45
50
49
37
43
50
42
42
44
34
45
40
36
57
42
43
28
46
35
30
41
45
36
59
34
37
41
38
30
34
45
43
55
33
37
33
42
45
47
31
31
30
36
37
42
31
28
36
32
33
31
39
36
35
44
33
38
25
31
34
35
31
35
19
25
32
29
28
17
20
20
29
23
19
16
21
18
21
15
15
10
11
16
10
11
8
8
6
8
6
2
1
6
2
2
0
1
3
1
1
0
1
3
0
0
1
0
0
2
1
0
0
0
0
1
1
1
0
1
0
2
0
0
0
0
0
0
0
0
0
0
1
0
0
1
0
0
1
0
0
1
1
2
0
0
0
0
1
0
2
1
0
0
1
0
1
2
1
2
4
2
9
26
0
0
0
0
0
0
0
0
0
0
0
0
0
0
0
0
0
0
0
0
0
0
0
0
0
0
0
0
0
0
0
0
0
0
0
0
0
0
0
0
0
0
0
0
0
0
0
0
0
0
0
<<END>>
