# Supplementary material for: Zurbarán attribution hypothesis supported by pigment analysis and multiband images observation of four paintings by his workshop
Source: Sci Rep. 2023 Jan 16;13:844. doi: 10.1038/s41598-023-27677-2 (PMC9842728; doi:10.1038/s41598-023-27677-2)
Supplement: Supplementary file 1 — Supplementary Information. [file 41598_2023_27677_MOESM1_ESM.zip › Raw_Data/San Pedro/XRF/espada 2 mango (26).mca]

<<PMCA SPECTRUM>>
TAG - live_data
DESCRIPTION - 
GAIN - 2
THRESHOLD - 10
LIVE_MODE - 0
PRESET_TIME - 200
LIVE_TIME - 200.000000
REAL_TIME - 201.986667
START_TIME - 03/25/2021 11:02:39
SERIAL_NUMBER - 2259
<<CALIBRATION>>
LABEL - Channel
77 2.957
413 15.774
<<DATA>>
0
0
0
0
0
0
0
0
0
39
287
313
300
272
230
230
223
201
174
171
164
144
142
133
145
122
114
112
120
103
103
112
114
125
116
125
129
129
136
119
110
111
95
100
96
100
117
90
100
89
90
102
98
111
131
130
141
120
114
117
135
193
293
386
407
388
332
236
165
107
98
100
103
80
79
78
95
88
107
98
112
88
96
92
94
63
70
85
73
78
87
71
67
66
80
75
114
130
124
97
78
67
71
63
69
64
64
70
60
54
57
61
53
47
69
61
55
64
64
63
67
48
54
66
52
65
63
69
55
63
56
57
49
59
49
54
58
58
58
63
54
60
47
59
53
60
46
61
53
54
58
45
65
59
65
73
76
68
64
61
54
55
77
85
151
223
311
404
408
300
198
113
84
73
68
59
67
53
85
88
124
123
157
163
126
112
123
92
67
66
60
82
71
102
124
109
119
103
90
89
80
92
66
68
102
133
210
427
657
941
1098
946
643
393
208
115
88
65
81
62
64
73
95
79
97
85
100
98
134
141
183
241
246
258
255
275
411
596
842
1042
1132
928
704
393
227
162
130
105
123
100
116
126
113
112
114
140
108
154
147
186
193
189
205
219
205
219
317
430
722
1336
2742
5398
9161
13430
17472
18801
16937
12179
7340
3616
1487
654
306
228
155
135
114
108
111
120
120
138
179
256
326
379
403
346
303
186
154
132
143
129
144
148
174
158
160
176
157
171
204
234
357
484
620
659
852
977
1178
1129
1237
1619
2517
4605
7446
10365
12590
12968
11172
8101
5340
3140
1842
1201
881
736
638
542
545
381
275
230
176
136
131
111
124
110
105
94
76
77
71
57
67
65
76
81
72
69
65
72
87
90
93
112
125
117
118
130
145
146
113
112
109
119
164
258
401
662
929
1263
1393
1361
1114
815
591
362
298
319
357
426
496
527
489
412
280
250
220
188
224
349
628
1037
1576
2416
3277
3856
4030
3670
3013
2106
1303
708
403
166
116
76
70
67
82
66
65
64
60
68
58
83
76
63
82
90
70
79
79
68
89
72
77
81
79
72
62
91
84
74
81
94
84
88
92
130
141
242
370
497
608
679
712
650
536
404
312
227
202
174
171
169
149
101
108
80
88
67
84
89
101
84
89
90
76
77
82
71
71
68
63
81
75
82
76
76
84
76
93
69
97
73
73
78
95
77
84
66
82
72
64
74
75
67
72
77
65
80
86
77
83
72
69
53
74
85
72
83
73
81
91
80
86
80
74
72
71
74
87
80
80
86
78
71
70
63
68
78
63
82
70
79
73
69
85
55
69
80
70
72
68
67
68
62
90
72
69
62
70
79
59
67
66
58
67
66
64
85
61
76
58
61
67
54
69
64
65
68
57
74
72
62
61
61
58
64
77
76
55
64
66
66
62
59
53
59
68
56
51
63
47
55
44
58
60
57
58
54
58
65
66
53
55
52
53
52
53
35
55
48
43
51
48
54
54
45
48
54
58
52
48
43
46
44
47
55
51
44
55
56
43
40
60
45
57
47
75
68
69
71
44
52
52
54
46
50
46
39
51
35
50
36
50
46
49
39
40
53
42
41
41
47
32
45
50
39
42
37
42
39
34
58
37
44
46
45
42
50
44
44
43
32
43
40
46
33
37
43
45
40
49
42
47
31
41
40
58
38
40
46
39
52
32
29
40
32
41
31
31
32
40
31
38
42
31
43
40
32
37
47
35
44
48
51
35
39
33
49
38
38
41
51
39
46
44
36
28
42
48
42
38
51
41
50
44
37
40
41
44
41
20
45
37
34
37
52
47
36
31
55
41
34
37
55
32
32
46
38
41
52
43
41
40
41
43
52
40
43
36
39
39
40
31
44
46
34
33
36
42
33
38
48
43
48
31
28
40
44
27
49
44
39
39
39
41
28
48
43
46
31
29
31
37
41
50
35
41
42
43
31
36
42
45
17
34
35
34
43
33
30
38
37
38
38
38
38
33
38
30
31
25
29
34
25
43
36
31
22
32
33
30
29
29
30
27
35
20
34
17
28
24
26
26
18
24
16
17
15
10
25
13
12
10
10
8
10
4
6
9
6
4
3
2
1
2
1
1
0
1
0
1
1
0
0
0
0
0
0
0
0
1
1
1
0
0
0
0
0
0
0
0
0
0
0
0
0
0
1
0
0
0
0
0
0
0
1
0
1
0
0
0
0
0
1
0
1
0
1
0
0
1
0
1
0
0
2
13
13
0
0
0
0
0
0
0
0
0
0
0
0
0
0
0
0
0
0
0
0
0
0
0
0
0
0
0
0
0
0
0
0
0
0
0
0
0
0
0
0
0
0
0
0
0
0
0
0
0
0
0
0
0
0
0
0
0
0
<<END>>
