# Supplementary material for: Zurbarán attribution hypothesis supported by pigment analysis and multiband images observation of four paintings by his workshop
Source: Sci Rep. 2023 Jan 16;13:844. doi: 10.1038/s41598-023-27677-2 (PMC9842728; doi:10.1038/s41598-023-27677-2)
Supplement: Supplementary file 1 — Supplementary Information. [file 41598_2023_27677_MOESM1_ESM.zip › Raw_Data/San Pedro/XRF/espada 3 mango (27).mca]

<<PMCA SPECTRUM>>
TAG - live_data
DESCRIPTION - 
GAIN - 2
THRESHOLD - 10
LIVE_MODE - 0
PRESET_TIME - 200
LIVE_TIME - 200.000000
REAL_TIME - 203.560000
START_TIME - 03/25/2021 11:14:13
SERIAL_NUMBER - 2259
<<CALIBRATION>>
LABEL - Channel
77 2.957
413 15.774
<<DATA>>
0
0
0
0
0
0
0
0
0
49
496
506
407
441
392
371
322
303
279
293
267
233
237
227
225
196
187
189
178
157
170
181
168
173
211
187
200
162
203
179
187
181
155
167
165
187
152
148
166
150
169
157
159
154
198
175
192
174
146
181
196
293
367
505
580
586
500
354
219
177
152
143
143
133
143
144
134
135
144
142
135
121
115
124
140
117
128
111
100
111
99
112
104
90
114
117
149
135
159
118
108
84
82
98
125
102
113
100
104
95
91
82
92
88
97
95
102
96
103
84
98
88
104
97
87
77
70
119
108
83
82
100
98
94
71
90
100
80
100
95
101
101
93
110
91
81
98
78
89
93
97
99
86
90
96
90
101
107
73
89
83
98
96
104
127
172
222
216
213
180
129
120
94
90
117
85
87
117
77
100
87
108
122
125
118
101
89
114
77
115
95
118
109
153
159
137
151
142
133
111
109
107
116
143
131
160
228
338
467
574
520
441
305
183
146
150
139
109
126
113
125
119
128
139
147
161
152
182
198
211
233
249
299
298
388
598
865
1363
1800
1863
1790
1305
900
531
314
233
228
198
195
204
200
207
241
214
224
219
230
262
284
263
340
309
321
367
417
495
703
1174
2357
4706
8964
15666
24522
32331
36803
34556
26407
16598
8449
3717
1540
670
337
298
238
193
202
186
179
233
247
371
504
601
752
754
709
599
399
292
230
205
213
210
222
232
213
230
233
284
306
390
492
711
933
1213
1465
1902
2168
2390
2577
2753
3701
6090
10432
16924
23792
28804
29547
25313
18835
12532
7428
4541
2873
2074
1480
1395
1175
1046
780
571
371
245
173
156
140
144
107
97
96
83
59
56
50
57
62
75
70
80
88
84
70
88
82
90
110
117
116
144
160
185
181
165
157
169
172
280
453
813
1297
1795
2314
2596
2406
1919
1437
970
608
514
580
645
746
847
829
712
628
428
319
239
207
257
424
779
1260
1948
2774
3500
4013
4041
3721
2797
1848
1134
606
274
143
81
62
62
47
51
50
52
47
42
48
62
59
54
59
46
39
50
51
63
60
61
57
61
57
65
53
68
60
62
56
62
66
65
85
102
122
176
240
402
551
671
701
683
653
442
304
251
183
156
133
133
126
90
85
71
65
56
57
54
40
42
43
69
60
48
48
36
42
46
59
64
43
47
56
50
46
57
51
67
68
52
55
58
60
60
46
49
56
55
48
61
50
58
60
63
49
72
53
55
48
50
71
45
43
51
56
67
54
68
62
70
57
63
50
53
55
60
47
50
56
49
60
58
54
57
76
67
55
70
59
50
60
53
61
55
51
69
43
54
39
53
53
52
37
49
62
52
62
56
54
52
59
51
52
45
69
45
45
37
62
61
57
55
48
57
61
46
53
51
50
54
52
46
37
48
63
53
52
49
56
55
68
62
52
64
50
55
59
55
51
52
34
42
49
43
39
49
40
54
36
44
34
41
41
52
43
48
34
44
41
41
32
32
46
50
29
42
51
44
44
39
40
33
37
47
40
46
48
43
41
46
40
51
59
55
61
59
57
49
47
53
40
53
43
34
40
34
30
47
46
38
31
26
33
31
41
38
33
34
34
45
36
44
39
32
41
29
31
40
33
40
45
42
36
36
38
46
51
30
36
30
36
36
35
35
38
39
37
38
53
30
24
36
35
40
50
40
47
46
36
44
29
31
35
49
40
40
27
42
38
42
46
49
31
38
50
54
40
43
45
33
34
35
23
40
46
32
37
39
36
33
53
43
53
47
36
48
36
39
43
48
47
52
61
42
44
34
33
38
52
41
40
48
39
42
50
40
50
43
36
44
46
55
53
44
55
48
36
41
44
37
43
45
48
47
41
49
49
71
37
41
51
36
47
41
46
43
42
52
52
45
38
44
44
36
45
48
38
58
48
38
53
40
48
45
49
56
50
44
32
42
55
45
40
48
53
37
44
36
47
36
49
41
48
48
43
40
43
39
45
44
40
41
35
39
47
34
37
40
32
35
33
28
36
39
38
30
31
26
33
27
23
28
29
37
25
34
30
34
30
31
30
22
26
23
28
23
19
14
21
15
17
16
21
13
10
13
15
12
13
12
7
7
2
9
5
4
1
0
1
0
0
1
0
0
0
1
2
1
1
1
0
1
0
0
0
1
1
1
2
1
0
0
1
1
0
1
0
1
1
0
2
0
1
0
0
0
1
2
2
1
1
0
1
0
0
0
1
1
2
0
0
0
1
0
3
6
2
3
25
18
0
0
0
0
0
0
0
0
0
0
0
0
0
0
0
0
0
0
0
0
0
0
0
0
0
0
0
0
0
0
0
0
0
0
0
0
0
0
0
0
0
0
0
0
0
0
0
0
0
0
0
0
0
0
0
0
<<END>>
