# Supplementary material for: Zurbarán attribution hypothesis supported by pigment analysis and multiband images observation of four paintings by his workshop
Source: Sci Rep. 2023 Jan 16;13:844. doi: 10.1038/s41598-023-27677-2 (PMC9842728; doi:10.1038/s41598-023-27677-2)
Supplement: Supplementary file 1 — Supplementary Information. [file 41598_2023_27677_MOESM1_ESM.zip › Raw_Data/San Pedro/XRF/espalda angel (41).mca]

<<PMCA SPECTRUM>>
TAG - live_data
DESCRIPTION - 
GAIN - 2
THRESHOLD - 10
LIVE_MODE - 0
PRESET_TIME - 200
LIVE_TIME - 200.000000
REAL_TIME - 201.400000
START_TIME - 03/25/2021 14:00:29
SERIAL_NUMBER - 2259
<<CALIBRATION>>
LABEL - Channel
77 2.957
408 15.774
<<DATA>>
0
0
0
0
0
0
0
0
0
14
259
228
222
210
232
227
182
177
150
147
146
134
145
136
112
124
111
107
98
108
95
89
97
101
90
113
101
115
92
104
101
109
93
97
87
92
95
92
104
104
94
91
92
89
115
115
107
117
101
103
91
138
227
263
298
299
241
180
139
93
93
84
75
65
66
75
62
95
84
102
69
72
63
76
73
68
80
116
86
73
82
49
56
71
86
153
298
384
407
292
143
78
45
62
87
103
118
106
60
55
59
48
56
40
45
50
64
59
58
74
63
62
45
62
49
33
52
41
39
37
49
41
47
49
39
51
49
44
55
56
47
49
48
49
42
47
46
55
34
50
49
86
131
196
157
148
109
70
61
71
63
77
146
382
795
1441
2108
2125
1678
989
479
183
79
51
57
48
50
48
58
83
111
225
274
316
329
259
179
94
62
48
30
55
72
84
91
98
62
67
65
57
64
53
62
88
123
292
508
842
1109
1162
932
601
309
154
76
58
51
54
47
42
61
75
80
94
82
91
108
111
118
157
226
219
224
183
196
253
331
426
556
482
411
226
173
84
85
73
78
80
50
71
68
49
90
69
118
141
193
240
290
302
257
219
172
155
174
209
339
701
1291
2311
3894
5955
7742
8272
7750
5741
3450
1809
684
337
143
117
87
76
77
65
77
64
72
76
115
125
157
201
214
160
150
142
124
107
106
105
142
111
169
217
211
247
218
196
192
208
224
257
312
379
456
533
601
639
775
1084
1653
2531
3931
5084
5681
5422
4432
3052
1893
1138
721
486
389
321
266
264
222
200
158
117
98
107
122
108
118
112
83
82
84
104
79
69
88
90
96
100
103
106
108
115
137
154
169
154
187
176
157
137
143
119
123
142
151
148
216
281
405
514
670
743
662
594
498
337
275
252
238
275
305
320
323
308
310
235
275
290
354
475
688
1039
1541
2162
3124
3729
4247
4343
3696
2971
2068
1248
724
364
226
154
126
117
116
130
120
88
130
96
111
99
120
110
131
109
130
125
133
134
139
106
120
138
123
139
119
122
125
125
156
143
156
171
158
240
259
311
465
556
708
778
840
776
682
522
365
319
272
238
249
211
175
135
156
127
146
125
134
131
126
111
125
124
140
118
123
115
100
133
109
132
131
120
112
120
124
118
139
125
118
121
114
105
132
133
115
142
128
126
123
113
95
127
119
127
107
117
100
124
131
122
103
134
114
108
138
117
119
110
118
121
102
108
112
93
105
120
108
108
119
101
119
112
98
97
108
103
119
96
125
118
113
104
111
95
92
89
92
98
101
87
89
106
100
86
102
105
97
94
96
106
89
85
90
96
95
90
70
93
98
87
79
91
88
94
110
108
97
109
85
83
71
80
83
83
80
103
76
109
77
73
93
84
76
85
82
80
82
67
70
82
78
85
47
84
88
79
69
78
65
67
74
69
77
86
86
89
73
82
67
78
58
58
71
76
68
81
60
61
71
53
72
74
64
67
60
81
66
58
60
57
72
66
76
67
74
88
78
73
84
71
72
52
72
61
70
56
70
58
72
60
38
60
59
57
58
62
64
61
54
46
65
57
52
53
49
48
40
54
53
52
62
45
54
50
48
54
47
46
65
56
58
49
60
58
47
57
46
61
40
41
54
62
43
46
51
60
43
45
40
51
50
31
41
53
59
55
46
41
50
49
39
57
49
51
44
51
38
40
52
47
66
52
49
44
53
53
50
55
55
56
56
53
63
44
47
46
60
48
44
41
52
39
54
47
51
46
48
52
47
64
51
55
55
48
54
52
54
62
51
45
53
60
48
54
50
43
48
58
43
52
65
49
45
32
41
41
35
53
33
44
49
43
53
43
45
45
46
46
50
47
42
50
51
53
45
52
59
43
50
51
49
44
43
56
41
56
41
45
37
45
43
52
42
44
41
47
54
36
47
53
46
36
30
50
46
39
45
48
49
26
50
35
42
31
42
40
56
34
36
45
49
37
43
31
42
39
39
37
31
35
33
25
36
25
46
36
42
41
35
21
31
28
27
27
26
19
20
28
23
24
15
25
28
20
25
19
18
15
16
12
15
19
15
12
9
7
5
9
6
5
5
2
2
1
1
1
0
1
0
0
0
0
0
0
0
1
0
1
0
0
1
0
0
0
0
0
1
0
0
0
0
0
1
1
1
0
0
0
1
0
0
0
0
0
1
1
0
1
1
0
0
0
0
0
0
0
1
0
0
1
0
0
1
0
1
0
2
22
4
0
0
0
0
0
0
0
0
0
0
0
0
0
0
0
0
0
0
0
0
0
0
0
0
0
0
0
0
0
0
0
0
0
0
0
0
0
0
0
0
0
0
0
0
0
0
0
0
0
<<END>>
