# Supplementary material for: Zurbarán attribution hypothesis supported by pigment analysis and multiband images observation of four paintings by his workshop
Source: Sci Rep. 2023 Jan 16;13:844. doi: 10.1038/s41598-023-27677-2 (PMC9842728; doi:10.1038/s41598-023-27677-2)
Supplement: Supplementary file 1 — Supplementary Information. [file 41598_2023_27677_MOESM1_ESM.zip › Raw_Data/San Pedro/XRF/estuco 1 (4).mca]

<<PMCA SPECTRUM>>
TAG - live_data
DESCRIPTION - 
GAIN - 2
THRESHOLD - 10
LIVE_MODE - 0
PRESET_TIME - 200
LIVE_TIME - 200.000000
REAL_TIME - 202.546667
START_TIME - 03/18/2021 11:46:43
SERIAL_NUMBER - 2259
<<CALIBRATION>>
LABEL - Channel
78 2.957
411 15.774
<<DATA>>
0
0
0
0
0
0
0
0
0
19
362
373
338
314
312
324
249
279
238
210
214
198
172
170
170
163
152
131
136
129
156
126
118
142
145
140
141
156
135
134
125
122
115
145
123
127
118
125
107
135
120
116
125
124
119
143
137
123
124
126
120
173
230
286
306
300
280
227
146
129
103
117
105
119
85
84
98
107
125
120
116
90
96
88
103
108
105
104
108
104
106
96
78
86
115
183
233
353
305
165
123
91
68
94
89
114
117
97
91
72
69
85
77
68
71
73
77
77
75
79
78
78
88
69
57
66
58
68
79
67
74
77
79
71
53
59
75
79
71
79
73
74
65
67
79
60
60
59
91
85
98
131
196
263
271
193
134
115
91
85
88
108
186
395
940
1580
2196
2234
1686
948
417
208
92
102
61
67
56
66
79
96
144
247
306
436
409
279
191
125
83
84
74
81
115
105
111
97
82
91
70
77
76
70
73
78
92
157
205
256
281
325
281
193
141
104
96
81
86
73
77
91
80
86
106
101
107
123
129
143
149
154
154
195
180
228
337
505
842
1103
1239
1107
858
549
341
226
164
176
119
140
140
141
122
145
122
137
158
164
160
181
164
195
200
205
227
234
319
450
784
1483
3080
5927
10500
16417
21343
23564
21600
16115
9586
4802
2003
817
383
243
168
148
140
129
125
133
148
172
273
318
456
459
526
417
312
249
184
143
129
146
136
155
143
152
155
162
173
224
291
337
485
710
860
1123
1292
1582
1635
1708
1937
2754
4518
8033
12512
16977
19454
18636
15248
10444
6479
3838
2290
1545
1150
933
837
754
625
468
342
203
169
142
137
147
96
99
89
72
60
59
64
50
47
73
64
56
72
65
72
71
71
95
98
133
127
149
154
152
146
172
132
133
134
174
253
507
832
1254
1678
1931
1952
1652
1226
836
527
443
378
487
574
621
638
639
516
388
240
220
197
230
306
622
1048
1655
2265
3117
3718
3807
3489
2758
1989
1147
606
299
122
93
76
57
56
41
61
48
64
53
45
50
52
58
56
66
58
50
50
50
75
55
68
62
46
66
60
67
57
65
69
63
67
89
70
101
139
162
234
385
526
614
658
677
540
428
307
212
201
165
170
151
129
91
78
66
77
61
73
80
53
50
68
66
67
69
64
77
59
61
54
58
48
63
73
71
51
54
78
74
74
69
75
70
57
74
64
84
55
78
61
74
64
70
78
62
80
70
89
76
75
90
76
67
72
60
67
73
67
73
75
64
68
78
79
73
62
75
94
73
76
89
74
73
69
84
67
70
86
108
94
69
70
66
83
84
67
74
67
68
64
79
74
64
89
83
80
76
82
70
62
67
73
71
62
75
77
94
74
79
70
76
81
64
58
87
97
82
69
68
84
97
66
95
84
75
80
79
71
75
77
74
82
83
86
72
81
66
78
57
71
78
67
79
77
65
57
79
70
70
60
72
75
82
76
95
89
65
66
69
74
78
64
71
77
68
69
73
64
76
73
78
65
77
74
69
80
68
72
72
76
70
68
74
75
75
85
83
80
79
83
79
83
61
74
70
66
65
56
65
55
76
67
65
69
57
68
49
72
76
66
59
59
64
72
61
78
60
72
79
64
52
71
79
67
71
71
46
71
47
59
52
59
58
56
71
65
73
59
62
71
65
60
64
54
61
68
44
51
75
75
68
56
67
59
53
45
61
57
66
50
66
72
53
65
47
65
72
74
58
57
54
60
78
46
55
60
57
66
49
57
64
54
56
47
53
55
55
55
50
47
61
56
56
51
48
48
58
53
58
51
54
50
58
77
57
47
50
53
43
43
53
51
24
47
51
56
42
50
44
48
38
51
32
40
35
40
40
45
37
31
33
41
41
34
29
31
39
34
38
53
38
33
36
39
35
35
32
35
35
36
43
34
26
40
19
35
36
24
45
40
35
40
39
43
40
27
25
34
32
34
31
25
32
36
33
29
27
22
30
40
40
35
26
33
40
24
35
19
27
30
22
37
26
25
27
23
18
19
22
21
25
22
25
29
23
20
16
19
16
20
20
18
15
19
18
14
20
15
9
18
12
10
7
9
11
3
8
5
3
2
2
3
0
1
3
0
1
0
0
0
0
2
1
0
0
0
0
1
1
0
0
1
1
2
0
0
1
0
0
3
1
1
2
0
0
1
1
1
0
0
2
0
0
0
1
0
2
1
1
0
1
0
1
0
0
0
1
1
1
0
0
0
1
0
0
2
1
2
2
2
3
3
3
30
4
0
0
0
0
0
0
0
0
0
0
0
0
0
0
0
0
0
0
0
0
0
0
0
0
0
0
0
0
0
0
0
0
0
0
0
0
0
0
0
0
0
0
0
0
0
0
0
0
0
0
0
0
0
0
<<END>>
