# Supplementary material for: Zurbarán attribution hypothesis supported by pigment analysis and multiband images observation of four paintings by his workshop
Source: Sci Rep. 2023 Jan 16;13:844. doi: 10.1038/s41598-023-27677-2 (PMC9842728; doi:10.1038/s41598-023-27677-2)
Supplement: Supplementary file 1 — Supplementary Information. [file 41598_2023_27677_MOESM1_ESM.zip › Raw_Data/San Pedro/XRF/estuco 2 (17).mca]

<<PMCA SPECTRUM>>
TAG - live_data
DESCRIPTION - 
GAIN - 2
THRESHOLD - 10
LIVE_MODE - 0
PRESET_TIME - 200
LIVE_TIME - 200.000000
REAL_TIME - 202.800000
START_TIME - 03/19/2021 12:02:25
SERIAL_NUMBER - 2259
<<CALIBRATION>>
LABEL - Channel
77 2.957
413 15.774
<<DATA>>
0
0
0
0
0
0
0
0
0
32
454
433
383
334
328
294
264
276
273
266
239
201
193
182
194
167
159
152
163
129
136
135
151
166
150
150
154
169
167
140
149
144
152
139
144
148
154
140
137
131
122
135
136
137
134
155
143
148
130
124
135
168
226
306
395
392
315
266
186
142
147
131
123
129
106
102
111
128
136
149
123
110
132
111
105
107
110
127
129
111
110
85
102
100
105
199
293
348
335
232
143
94
83
117
105
104
140
111
92
99
66
73
88
88
72
90
90
86
97
98
103
89
80
84
72
69
82
73
85
80
82
63
74
74
62
67
63
80
77
96
80
84
75
91
73
68
88
84
85
69
95
140
183
192
219
181
152
99
81
78
94
131
185
328
715
1344
1863
2108
1587
883
419
166
116
92
89
77
94
94
77
124
154
237
296
403
357
312
246
124
94
80
87
88
104
121
124
129
106
101
86
75
82
88
79
107
165
235
379
577
767
790
673
446
269
159
105
98
101
94
96
119
100
115
116
127
113
133
122
165
188
240
272
273
269
302
358
546
853
1194
1412
1275
1015
603
399
249
178
160
173
156
160
158
152
142
166
170
179
203
248
243
266
265
317
298
283
296
366
532
897
1680
3450
6512
11459
17533
23605
26061
24173
18085
11039
5493
2387
928
462
265
193
187
166
156
141
139
168
222
272
345
511
593
602
521
395
322
249
158
161
179
155
188
191
221
230
221
257
302
331
418
582
781
992
1210
1434
1716
1935
2076
2268
3144
5397
9243
14500
19460
21987
21041
17191
11865
7454
4412
2797
1814
1217
1020
1032
875
734
524
338
246
188
159
153
139
144
116
111
84
70
55
60
69
63
61
80
72
80
75
73
72
83
108
88
133
155
161
173
181
166
145
146
148
151
222
325
622
953
1420
1811
2196
2164
1860
1382
909
619
455
460
575
606
686
749
661
589
456
271
234
206
242
346
649
1053
1560
2245
3026
3509
3467
3193
2503
1864
1058
617
287
145
67
53
46
62
76
60
54
57
52
61
56
59
59
52
42
52
58
52
66
56
61
49
68
61
65
66
73
69
57
71
69
62
88
94
104
139
212
264
366
512
626
667
627
552
405
311
210
191
132
140
124
115
96
88
81
67
61
37
68
85
52
66
49
56
64
76
73
59
62
73
63
54
64
70
75
63
50
58
54
58
42
65
59
48
69
63
58
58
65
59
80
64
65
59
66
55
65
55
56
78
52
79
77
60
63
59
59
65
68
76
65
56
74
67
74
74
73
66
54
85
80
67
67
61
79
62
56
63
62
67
47
67
68
68
64
66
69
54
69
53
66
60
50
68
65
47
55
59
71
60
65
65
61
57
57
60
64
57
59
61
59
68
68
57
62
67
63
66
75
63
65
57
62
48
72
65
70
67
65
71
59
60
63
57
75
48
64
55
49
67
51
58
70
69
53
62
67
61
54
70
69
64
47
64
67
63
60
69
58
66
60
60
74
63
56
61
43
49
58
58
63
53
60
71
53
70
58
69
62
65
78
83
73
79
99
73
98
92
71
99
57
75
58
65
50
58
44
50
63
47
70
42
50
52
62
49
54
48
51
57
58
62
45
52
52
68
55
44
51
43
63
60
53
48
36
48
53
48
57
47
42
59
60
53
58
48
47
62
64
51
63
46
45
66
55
36
44
47
35
48
59
62
51
37
45
48
42
63
35
56
53
54
59
57
62
54
66
50
45
48
68
65
50
49
57
61
57
42
52
39
43
52
64
48
45
42
47
51
37
44
61
54
43
48
42
48
39
44
40
55
44
49
48
51
57
42
55
46
50
42
48
45
53
41
48
34
41
57
47
54
52
55
40
28
38
37
48
36
54
46
49
33
51
32
38
40
46
40
26
51
36
37
37
35
50
45
45
29
44
40
36
42
54
48
44
41
44
39
40
29
34
37
28
28
46
35
28
38
31
39
36
33
30
27
30
33
22
32
35
33
38
33
19
36
23
29
36
28
35
39
35
21
24
28
28
32
26
24
34
20
23
23
17
25
19
25
36
26
25
26
21
14
13
13
29
17
10
15
18
13
12
15
12
12
7
8
10
6
9
5
6
2
1
2
1
4
2
0
2
2
2
1
0
0
0
0
0
2
0
0
1
0
0
0
2
0
0
1
1
1
1
1
0
0
0
1
1
0
0
2
1
1
0
1
0
0
1
0
0
1
0
1
0
0
0
0
0
0
0
0
1
1
0
1
1
3
0
2
2
1
0
0
1
2
8
31
9
0
0
0
0
0
0
0
0
0
0
0
0
0
0
0
0
0
0
0
0
0
0
0
0
0
0
0
0
0
0
0
0
0
0
0
0
0
0
0
0
0
0
0
0
0
0
0
0
0
0
0
0
<<END>>
