# Supplementary material for: Zurbarán attribution hypothesis supported by pigment analysis and multiband images observation of four paintings by his workshop
Source: Sci Rep. 2023 Jan 16;13:844. doi: 10.1038/s41598-023-27677-2 (PMC9842728; doi:10.1038/s41598-023-27677-2)
Supplement: Supplementary file 1 — Supplementary Information. [file 41598_2023_27677_MOESM1_ESM.zip › Raw_Data/San Pedro/XRF/frente (32).mca]

<<PMCA SPECTRUM>>
TAG - live_data
DESCRIPTION - 
GAIN - 2
THRESHOLD - 10
LIVE_MODE - 0
PRESET_TIME - 200
LIVE_TIME - 200.000000
REAL_TIME - 202.826667
START_TIME - 03/25/2021 12:04:41
SERIAL_NUMBER - 2259
<<CALIBRATION>>
LABEL - Channel
77 2.957
408 15.774
<<DATA>>
0
0
0
0
0
0
0
0
0
38
421
431
410
353
370
307
308
271
285
231
220
196
201
175
191
193
162
168
166
161
155
140
150
159
139
148
159
147
155
139
151
164
144
152
150
146
159
127
163
140
137
127
121
123
148
131
149
154
162
141
173
233
380
468
533
512
460
351
212
166
150
133
120
112
98
113
109
120
127
119
128
118
99
89
111
115
93
105
115
106
104
85
95
95
90
89
140
150
151
111
96
74
89
71
91
79
103
79
80
90
88
83
84
75
70
75
76
91
82
89
70
86
92
76
74
81
83
71
96
66
89
81
55
78
79
84
84
76
86
83
81
91
74
71
77
84
69
66
56
76
95
83
88
83
90
71
89
91
74
75
70
80
94
139
212
308
424
367
287
206
122
90
79
65
97
66
80
61
89
94
95
101
132
122
148
115
106
77
94
86
83
114
126
120
135
118
122
92
97
100
91
98
112
155
212
379
619
924
1292
1149
854
591
324
173
117
94
111
109
126
97
95
115
116
141
154
143
199
203
284
272
317
300
344
367
525
793
1132
1421
1505
1375
974
599
374
241
188
170
189
155
143
164
170
168
195
229
258
365
399
534
591
571
512
452
374
407
508
792
1467
2748
5338
9597
15695
21480
26270
26797
23046
15902
9137
4477
1831
710
394
275
192
154
157
157
151
142
202
241
332
500
551
631
552
462
392
282
264
189
186
203
224
315
333
404
437
453
469
474
458
554
674
868
1064
1292
1543
1778
1990
2320
3012
4449
7336
11590
16236
19514
20327
18102
13555
9089
5664
3274
2010
1420
1149
916
795
743
612
420
265
190
148
149
147
138
128
102
83
57
64
50
77
74
68
83
75
79
78
103
74
100
73
83
100
108
140
142
167
173
187
146
151
168
227
316
486
760
1113
1545
1796
1966
1832
1392
959
672
470
435
499
545
591
653
619
581
444
329
257
259
348
472
700
1191
1684
2480
3189
3841
4133
3964
3174
2426
1529
888
443
222
126
73
62
53
49
39
52
53
54
39
43
58
62
41
48
57
41
49
46
49
57
49
53
59
60
50
48
54
71
58
73
70
96
112
123
150
217
335
435
549
675
713
693
636
472
323
232
183
180
156
150
147
115
102
74
54
56
45
53
62
66
52
59
55
56
53
69
57
48
53
59
59
56
73
58
54
53
56
66
52
50
56
48
45
55
65
57
49
56
59
64
68
51
66
51
54
62
53
62
39
62
54
66
52
52
53
63
58
51
65
49
57
52
67
41
57
59
53
54
54
53
62
62
58
61
55
60
48
52
74
57
60
58
49
53
48
66
54
49
50
55
60
66
52
50
54
70
41
49
49
37
51
54
58
40
46
55
46
53
54
60
48
48
45
49
54
46
43
51
57
41
56
61
53
65
64
51
55
46
54
57
44
67
52
66
39
45
32
33
50
57
38
43
50
38
57
46
39
46
46
58
56
46
48
31
49
50
38
35
41
39
51
42
38
39
44
39
40
44
51
34
54
38
49
57
51
64
67
66
72
69
75
78
76
76
93
91
79
84
87
66
55
44
56
28
41
37
39
39
41
32
45
31
45
43
47
38
36
30
37
47
26
36
32
36
40
28
34
56
32
31
27
31
34
42
38
25
28
33
35
35
33
21
39
34
35
34
35
44
43
33
31
46
48
25
31
38
36
42
30
33
35
39
38
50
31
42
35
39
46
49
37
38
40
53
46
42
48
47
44
47
46
46
37
49
45
49
42
48
37
42
34
44
38
43
32
32
48
44
36
45
36
44
41
32
46
42
42
41
49
44
43
49
37
40
45
51
60
52
43
44
63
48
47
44
51
51
35
49
44
45
42
48
40
42
46
31
48
37
36
43
35
41
49
42
39
46
41
43
44
60
43
31
35
36
39
31
48
40
37
51
48
41
32
52
39
38
33
38
44
35
43
39
37
32
55
39
45
28
43
41
39
43
34
36
29
44
35
43
46
35
46
32
36
41
37
37
42
42
29
28
35
52
32
35
38
33
27
39
43
29
35
28
33
35
21
34
25
30
26
19
28
24
20
26
27
30
23
15
19
14
11
18
16
12
8
14
13
16
10
10
6
9
7
8
4
2
2
6
1
1
2
0
3
1
1
0
0
0
1
0
1
0
0
1
0
0
0
0
1
0
0
0
0
3
0
0
0
0
0
0
0
1
0
1
0
1
1
0
0
1
1
1
0
1
1
1
0
1
1
1
0
1
0
2
2
0
0
0
2
0
2
1
2
4
2
9
26
0
0
0
0
0
0
0
0
0
0
0
0
0
0
0
0
0
0
0
0
0
0
0
0
0
0
0
0
0
0
0
0
0
0
0
0
0
0
0
0
0
0
0
0
0
0
0
0
0
0
0
0
<<END>>
