# Supplementary material for: Zurbarán attribution hypothesis supported by pigment analysis and multiband images observation of four paintings by his workshop
Source: Sci Rep. 2023 Jan 16;13:844. doi: 10.1038/s41598-023-27677-2 (PMC9842728; doi:10.1038/s41598-023-27677-2)
Supplement: Supplementary file 1 — Supplementary Information. [file 41598_2023_27677_MOESM1_ESM.zip › Raw_Data/San Pedro/XRF/hacha (29).mca]

<<PMCA SPECTRUM>>
TAG - live_data
DESCRIPTION - 
GAIN - 2
THRESHOLD - 10
LIVE_MODE - 0
PRESET_TIME - 200
LIVE_TIME - 200.000000
REAL_TIME - 202.813333
START_TIME - 03/25/2021 11:37:28
SERIAL_NUMBER - 2259
<<CALIBRATION>>
LABEL - Channel
77 2.957
408 15.774
<<DATA>>
0
0
0
0
0
0
0
0
0
35
402
409
355
361
281
298
292
269
225
248
222
210
220
181
174
180
158
152
154
145
154
118
143
142
140
139
144
157
158
145
131
133
149
142
131
140
135
135
120
113
114
108
113
145
140
151
129
129
107
164
156
210
327
424
511
472
413
292
199
146
137
117
122
116
95
95
98
119
121
125
114
126
111
99
95
121
91
115
112
108
114
87
110
77
85
93
123
122
115
106
94
87
96
75
96
100
76
80
82
96
62
70
82
65
79
87
95
80
75
76
86
83
78
67
74
66
73
72
79
78
93
67
94
85
83
57
73
78
68
78
69
71
80
67
75
93
79
66
74
75
97
79
79
77
81
89
79
63
91
86
77
88
100
121
159
249
299
295
276
190
128
83
86
78
78
83
127
101
165
169
195
208
198
165
131
127
112
103
89
90
103
120
127
161
173
180
150
175
153
149
128
144
155
239
478
1043
2163
3606
4928
5220
4371
2771
1474
640
277
145
134
115
103
112
104
130
125
138
149
163
224
302
490
599
816
857
857
679
606
693
929
1288
1482
1380
1067
721
447
268
190
155
149
140
128
142
156
146
163
175
165
195
164
212
213
256
237
258
266
352
388
579
853
1782
3544
6578
11297
17328
22981
26212
24793
19419
12724
6781
3118
1275
607
361
260
224
180
142
132
110
149
188
241
356
472
549
546
487
375
316
246
198
174
211
237
256
267
241
248
211
238
244
337
413
524
675
919
1111
1299
1558
1760
1965
2172
3042
4780
7792
12291
16633
19381
19065
16203
11804
7664
4681
2792
1831
1281
1038
918
809
710
571
404
269
153
157
128
129
100
113
90
60
64
60
65
50
58
56
49
56
66
62
71
68
75
71
86
88
122
129
140
118
141
126
129
141
162
189
305
486
784
1171
1572
1762
1953
1732
1389
932
634
425
437
450
566
638
634
621
519
416
322
233
221
232
367
599
980
1543
2179
2799
3336
3622
3324
2748
2007
1361
761
363
197
81
92
62
42
53
39
57
45
48
45
52
45
50
61
49
45
48
51
53
53
56
67
46
42
67
59
59
53
67
57
75
65
74
89
102
129
167
256
348
452
525
663
594
523
435
332
231
174
149
133
120
93
99
89
85
52
45
62
51
49
57
65
38
52
62
61
58
55
52
49
51
41
70
43
39
48
51
48
54
61
60
54
49
40
56
51
54
45
54
47
50
58
37
59
60
48
55
52
54
43
59
51
47
44
48
58
45
54
59
47
50
57
43
60
54
54
78
46
62
54
62
71
49
59
44
62
60
64
52
56
69
63
62
47
45
57
59
60
50
51
52
37
49
31
48
53
46
44
50
58
45
52
47
57
52
42
44
30
54
60
55
54
53
52
54
44
47
46
46
45
51
53
52
52
56
59
54
43
59
47
55
36
52
50
62
44
58
48
44
50
40
42
45
49
54
43
39
50
33
47
68
43
49
41
29
37
38
43
46
39
26
47
47
42
48
35
50
42
39
39
42
33
51
50
46
50
52
37
43
41
42
33
47
57
41
36
46
48
48
59
47
44
52
36
45
40
38
39
38
37
43
33
26
38
43
30
28
33
32
38
34
50
45
39
43
41
32
42
32
40
40
32
37
32
23
30
30
35
29
30
27
32
37
33
30
34
34
33
44
36
46
32
37
46
34
52
28
28
28
48
37
26
24
38
42
49
40
42
29
38
51
28
44
39
35
37
34
43
40
38
52
47
35
35
35
38
32
37
36
38
38
53
41
35
37
43
38
44
40
37
40
41
36
38
46
55
35
34
36
40
51
37
35
34
37
45
51
48
41
53
41
47
38
44
55
47
51
46
44
55
43
40
45
51
59
31
37
45
32
35
39
37
19
43
37
57
40
43
46
37
59
35
31
33
36
45
36
36
56
44
37
46
51
36
48
41
39
58
29
37
36
36
42
39
32
35
41
31
44
33
32
42
35
50
36
37
38
44
29
31
44
56
33
35
42
47
41
41
35
45
32
44
34
25
41
39
29
33
23
32
27
27
25
34
32
33
33
26
17
29
24
27
31
31
30
22
19
14
14
15
18
9
9
12
13
17
10
8
10
8
8
6
9
3
4
1
2
2
0
2
0
0
1
0
0
1
0
0
0
0
3
0
1
1
0
0
0
0
0
0
1
0
0
0
0
0
0
0
0
0
1
0
0
0
0
0
0
0
1
0
2
1
1
0
0
0
0
0
1
0
0
0
1
1
0
0
0
2
0
0
1
2
2
5
25
7
0
0
0
0
0
0
0
0
0
0
0
0
0
0
0
0
0
0
0
0
0
0
0
0
0
0
0
0
0
0
0
0
0
0
0
0
0
0
0
0
0
0
0
0
0
0
0
0
0
0
0
0
0
<<END>>
