# Supplementary material for: Zurbarán attribution hypothesis supported by pigment analysis and multiband images observation of four paintings by his workshop
Source: Sci Rep. 2023 Jan 16;13:844. doi: 10.1038/s41598-023-27677-2 (PMC9842728; doi:10.1038/s41598-023-27677-2)
Supplement: Supplementary file 1 — Supplementary Information. [file 41598_2023_27677_MOESM1_ESM.zip › Raw_Data/San Pedro/XRF/hombro angrel (40).mca]

<<PMCA SPECTRUM>>
TAG - live_data
DESCRIPTION - 
GAIN - 2
THRESHOLD - 10
LIVE_MODE - 0
PRESET_TIME - 200
LIVE_TIME - 200.000000
REAL_TIME - 203.133333
START_TIME - 03/25/2021 13:54:05
SERIAL_NUMBER - 2259
<<CALIBRATION>>
LABEL - Channel
77 2.957
408 15.774
<<DATA>>
0
0
0
0
0
0
0
0
0
30
444
502
447
408
362
338
329
327
293
282
255
227
247
217
192
202
170
162
145
179
139
149
143
164
167
162
176
168
171
179
156
163
168
192
167
158
134
141
138
152
162
158
133
172
147
167
184
151
174
187
174
279
457
606
809
745
622
432
297
182
152
165
118
127
137
114
112
111
130
143
128
122
119
117
113
90
105
104
104
92
83
93
83
116
90
126
113
133
101
114
88
87
103
82
80
83
88
92
84
103
86
73
90
82
79
79
83
81
91
85
81
97
88
90
80
83
91
75
75
93
69
87
79
68
86
71
85
102
86
84
77
78
79
90
71
76
81
77
74
86
87
86
80
93
92
83
83
93
73
74
76
74
95
96
98
126
123
138
128
134
103
81
75
77
98
81
94
80
87
88
90
94
115
102
96
70
100
92
89
82
104
112
128
120
128
121
126
113
91
85
97
101
103
111
136
185
222
308
328
371
275
236
136
133
117
113
104
132
98
108
113
104
108
134
162
153
171
159
194
215
219
229
271
351
510
844
1237
1604
1711
1571
1204
800
402
257
208
184
171
175
186
160
196
185
187
227
246
302
388
479
466
545
477
433
394
474
601
938
1683
3068
5798
10174
16222
23400
29209
30541
27355
19819
11998
5790
2450
953
451
295
242
201
174
176
152
161
192
267
357
439
606
676
651
518
419
309
259
183
200
195
231
278
330
365
360
397
398
405
500
565
741
1007
1218
1480
1790
2083
2421
2741
3370
5131
7824
12341
17556
21940
24063
21898
17339
11927
7286
4344
2673
1870
1392
1184
1040
855
692
486
344
207
193
155
138
142
113
107
95
68
57
67
56
63
57
69
73
50
69
73
88
72
90
100
92
113
123
127
166
169
165
174
173
179
275
350
485
770
1120
1574
1910
2115
1936
1673
1247
858
560
470
513
559
661
714
691
636
532
419
318
337
331
491
694
1041
1508
2221
2904
3590
4058
3972
3389
2527
1683
1075
541
261
111
82
56
58
39
39
39
44
34
47
26
49
45
46
58
46
45
51
46
51
50
55
55
65
55
57
65
52
40
54
70
76
87
102
131
138
189
273
344
472
596
716
662
643
528
391
270
210
177
156
121
128
92
70
64
66
57
48
41
43
43
44
54
40
44
46
58
40
46
41
39
35
57
46
48
50
40
59
40
46
55
43
47
42
49
55
63
46
59
58
48
45
60
57
48
54
47
47
45
47
49
47
40
49
47
51
66
43
51
46
54
41
54
52
34
60
54
52
55
47
58
47
46
50
67
50
66
52
71
43
54
66
57
42
44
49
48
56
44
48
46
56
47
54
50
45
50
52
53
48
47
46
51
41
43
42
55
49
55
47
49
49
37
51
43
41
38
42
46
34
44
53
51
56
59
45
57
55
55
57
48
60
45
48
44
34
54
51
36
36
34
48
43
40
42
49
28
38
53
40
54
34
42
47
54
53
34
32
37
31
34
35
35
35
60
36
44
40
42
39
41
32
47
51
27
46
52
37
31
47
39
33
46
41
57
53
39
50
45
42
51
46
39
39
33
52
31
37
40
22
23
27
44
44
45
27
36
37
41
44
28
32
28
42
38
39
33
34
39
27
32
32
32
47
34
31
36
25
34
25
34
36
36
35
29
35
37
28
31
41
47
34
40
33
28
35
41
26
34
44
31
34
29
38
37
40
43
45
27
29
50
36
52
46
48
36
31
51
50
51
48
42
42
34
41
41
38
49
27
41
42
37
50
35
41
36
40
46
38
33
48
45
48
49
32
37
34
47
59
53
46
51
36
40
48
51
39
57
36
53
53
38
38
50
57
43
38
48
48
46
49
46
44
54
53
40
51
44
49
50
48
39
48
42
42
52
53
52
53
62
35
47
26
38
47
42
47
48
45
53
56
55
50
63
42
53
59
38
51
41
45
36
38
45
43
44
56
56
36
48
45
49
37
51
47
47
48
44
46
45
37
49
36
37
41
44
43
46
37
30
37
34
49
37
24
38
36
46
39
37
35
38
34
35
28
32
36
35
32
24
31
35
26
18
31
33
24
17
35
39
22
23
21
28
24
25
12
14
11
15
15
12
11
9
12
4
12
8
6
6
1
2
5
2
3
3
1
0
0
1
0
2
1
0
0
1
2
0
0
0
2
0
0
1
0
0
0
0
0
1
0
2
0
0
1
0
2
0
1
0
0
0
0
0
0
0
1
0
0
1
0
0
0
1
0
2
0
0
0
0
0
2
3
1
2
0
1
1
9
37
5
0
0
0
0
0
0
0
0
0
0
0
0
0
0
0
0
0
0
0
0
0
0
0
0
0
0
0
0
0
0
0
0
0
0
0
0
0
0
0
0
0
0
0
0
0
0
0
0
0
<<END>>
