# Supplementary material for: Zurbarán attribution hypothesis supported by pigment analysis and multiband images observation of four paintings by his workshop
Source: Sci Rep. 2023 Jan 16;13:844. doi: 10.1038/s41598-023-27677-2 (PMC9842728; doi:10.1038/s41598-023-27677-2)
Supplement: Supplementary file 1 — Supplementary Information. [file 41598_2023_27677_MOESM1_ESM.zip › Raw_Data/San Pedro/XRF/letra C (13).mca]

<<PMCA SPECTRUM>>
TAG - live_data
DESCRIPTION - 
GAIN - 2
THRESHOLD - 10
LIVE_MODE - 0
PRESET_TIME - 200
LIVE_TIME - 200.000000
REAL_TIME - 201.320000
START_TIME - 03/19/2021 10:48:37
SERIAL_NUMBER - 2259
<<CALIBRATION>>
LABEL - Channel
77 2.957
413 15.774
<<DATA>>
0
0
0
0
0
0
0
0
0
34
228
224
210
202
184
143
143
131
125
124
134
138
89
98
92
84
97
87
88
86
84
84
91
103
113
92
75
102
83
99
88
72
89
67
71
75
73
78
80
77
76
80
86
102
66
93
107
86
75
112
109
110
124
154
162
164
142
107
76
69
71
68
70
67
66
65
76
59
80
64
69
58
54
49
64
53
68
103
63
57
57
65
64
64
71
146
266
376
348
240
121
74
71
64
84
108
88
83
58
53
58
35
40
46
27
59
59
62
66
55
48
39
33
32
35
37
32
38
55
48
35
37
42
40
37
47
31
50
40
40
53
52
45
34
32
37
42
35
44
43
48
53
71
77
98
112
79
65
52
48
48
62
73
96
225
464
998
1406
1390
1065
674
286
117
62
32
40
39
47
48
49
69
67
121
202
239
273
208
128
88
47
47
47
52
50
86
101
74
98
59
49
54
45
56
64
69
133
252
557
1190
1934
2371
2274
1676
941
429
170
86
75
50
58
50
53
46
63
89
114
167
151
162
200
231
337
399
419
301
261
183
217
301
471
480
454
346
214
159
84
74
67
72
69
86
61
70
75
99
114
198
363
613
985
1262
1405
1236
945
527
299
196
170
223
338
639
1387
2520
4231
6301
7840
7790
6555
4265
2360
1116
426
186
97
80
85
68
63
76
46
62
72
91
106
140
154
202
217
166
157
148
142
158
144
221
265
448
587
780
922
918
711
581
445
347
327
277
284
353
452
472
511
500
566
659
1055
1879
3319
4640
5480
5308
4544
3083
2028
1213
818
464
320
281
291
279
227
174
164
131
93
89
100
106
106
105
74
68
69
62
71
72
87
110
132
127
172
180
129
126
133
130
116
169
183
161
177
184
152
110
116
92
115
114
117
148
186
343
497
634
720
687
611
426
308
241
184
224
200
265
286
275
257
223
198
183
158
159
198
296
496
859
1421
2245
3049
3662
4126
3796
3073
2271
1434
742
406
199
142
106
83
93
102
102
105
98
87
94
85
84
111
93
102
106
111
124
91
101
102
98
115
112
98
108
106
119
114
104
144
107
120
94
140
154
132
203
296
461
572
648
731
735
576
468
348
268
211
206
179
209
183
147
137
110
93
98
84
119
90
108
102
117
87
91
84
110
99
95
93
99
103
92
122
119
105
86
98
89
100
107
99
97
110
90
93
82
106
102
97
96
81
95
85
92
104
92
86
83
101
87
97
92
99
80
98
87
84
101
82
95
94
73
88
75
80
115
86
98
103
88
100
89
92
94
94
83
80
105
85
72
78
94
77
80
88
92
83
77
79
98
87
95
74
90
87
105
79
57
73
87
76
66
65
79
90
77
85
70
62
83
82
68
66
81
77
71
64
72
81
69
74
80
85
71
77
63
71
72
82
76
85
69
67
75
55
62
67
70
68
74
62
67
76
89
67
66
53
54
54
57
78
54
63
55
73
55
62
58
60
54
55
54
55
58
73
68
46
72
64
49
70
53
55
62
56
37
43
64
58
44
64
72
88
80
71
78
95
98
76
84
80
84
64
62
55
54
56
58
50
50
57
35
47
47
45
49
51
55
54
43
54
48
42
37
40
54
47
38
41
37
43
37
50
45
39
41
38
37
49
42
49
44
49
39
54
37
36
41
43
42
44
36
37
31
40
48
59
41
36
36
38
39
40
47
35
43
39
37
41
47
47
43
35
39
36
37
42
30
39
46
38
40
52
45
36
53
40
33
42
38
32
30
47
56
39
36
49
37
39
36
40
47
42
42
32
24
40
34
42
42
46
34
31
43
36
49
22
43
32
40
32
35
42
41
32
33
33
36
31
41
49
51
37
39
37
39
32
26
30
33
35
37
37
25
30
37
27
40
40
26
30
29
39
32
30
31
31
41
41
25
31
35
34
27
35
41
28
32
26
33
30
22
25
45
37
31
32
37
36
55
34
31
34
28
38
34
26
39
31
27
32
33
21
27
24
28
19
41
35
33
21
26
25
38
36
22
19
18
24
23
23
24
26
18
21
25
20
23
27
20
20
19
18
20
12
17
7
14
11
17
13
6
7
15
13
9
6
3
3
3
1
0
2
2
0
2
3
3
1
0
0
0
0
0
0
0
1
0
1
0
0
0
1
0
1
1
1
1
0
1
0
0
0
0
1
0
0
0
0
0
0
0
0
0
0
1
0
0
2
0
0
0
0
1
1
2
0
1
2
2
1
10
19
0
0
0
0
0
0
0
0
0
0
0
0
0
0
0
0
0
0
0
0
0
0
0
0
0
0
0
0
0
0
0
0
0
0
0
0
0
0
0
0
0
0
0
0
0
0
0
0
0
0
0
0
0
0
0
0
0
0
0
0
<<END>>
