# Supplementary material for: Zurbarán attribution hypothesis supported by pigment analysis and multiband images observation of four paintings by his workshop
Source: Sci Rep. 2023 Jan 16;13:844. doi: 10.1038/s41598-023-27677-2 (PMC9842728; doi:10.1038/s41598-023-27677-2)
Supplement: Supplementary file 1 — Supplementary Information. [file 41598_2023_27677_MOESM1_ESM.zip › Raw_Data/San Pedro/XRF/lienzo (20).mca]

<<PMCA SPECTRUM>>
TAG - live_data
DESCRIPTION - 
GAIN - 2
THRESHOLD - 10
LIVE_MODE - 0
PRESET_TIME - 200
LIVE_TIME - 200.000000
REAL_TIME - 201.213333
START_TIME - 03/19/2021 12:40:49
SERIAL_NUMBER - 2259
<<CALIBRATION>>
LABEL - Channel
77 2.957
407 15.774
<<DATA>>
0
0
0
0
0
0
0
0
0
13
258
229
206
203
173
179
167
134
148
154
141
123
124
105
123
104
118
110
86
94
95
81
99
80
78
97
89
92
99
95
97
93
76
102
101
97
83
71
72
90
99
73
85
85
81
118
97
98
88
85
75
101
135
167
178
197
185
133
124
71
77
71
61
69
59
55
65
63
78
78
72
70
54
66
55
71
51
64
54
54
59
63
53
44
73
112
208
256
307
205
123
67
45
52
63
62
68
60
46
40
40
57
32
37
28
35
41
34
35
48
34
39
37
33
30
42
34
34
50
28
33
40
39
38
27
37
37
44
29
45
41
30
41
34
38
32
27
39
39
31
43
43
69
80
82
52
57
48
46
36
44
34
49
100
178
346
522
610
516
292
151
79
39
39
42
41
37
40
46
54
45
77
94
126
103
95
71
46
42
43
30
57
57
65
84
92
68
57
55
50
37
46
43
63
111
191
379
667
1013
1169
1025
744
374
168
83
62
40
49
50
49
48
73
110
141
149
147
138
116
121
153
195
237
207
194
151
192
262
365
429
412
311
228
140
86
75
58
53
55
70
68
64
43
56
53
77
70
74
87
92
108
117
108
101
106
132
196
230
374
770
1389
2478
4150
5886
6845
6692
5271
3475
1861
804
380
189
107
83
68
66
64
59
61
78
67
73
113
118
155
176
148
150
102
91
69
82
93
59
87
74
101
102
115
119
118
134
135
173
202
239
292
360
384
450
476
512
633
1035
1636
2699
3793
4574
4788
4105
3082
1981
1222
764
482
370
315
268
281
234
235
165
138
133
123
119
116
109
115
107
127
94
91
106
96
102
102
100
110
113
107
121
130
114
140
178
156
169
163
166
185
153
149
136
169
151
167
177
238
328
439
544
624
641
561
509
370
280
250
272
272
272
321
284
311
299
259
228
223
197
282
406
626
896
1483
2148
2933
3405
3835
3636
3076
2260
1453
908
505
258
208
150
164
141
154
169
157
164
149
162
159
150
147
166
158
145
159
163
150
151
173
187
147
179
177
166
163
186
157
166
164
177
168
215
191
222
273
334
484
577
681
799
751
678
532
436
364
290
295
282
261
235
218
193
170
160
179
155
166
143
181
162
169
159
173
173
172
184
153
156
165
172
176
182
163
148
182
161
156
154
161
168
148
150
154
150
137
159
152
167
167
154
174
156
157
162
170
160
137
147
155
155
160
151
157
144
163
158
146
140
163
162
146
162
175
134
165
140
157
123
151
135
172
162
163
138
121
149
149
127
145
134
117
128
138
143
132
131
145
149
145
131
128
164
122
140
136
129
151
128
134
129
135
131
121
129
121
125
139
128
118
126
128
141
104
112
111
132
130
125
115
117
104
111
93
109
117
101
103
99
118
113
122
127
128
127
116
100
123
113
108
111
110
113
109
97
115
108
105
84
95
92
87
98
98
91
92
101
98
96
96
87
104
83
101
104
97
79
89
91
99
71
75
98
73
94
87
106
84
78
106
84
80
110
91
80
90
112
103
95
96
99
90
91
92
87
81
82
80
89
78
73
73
66
73
61
104
77
80
78
73
68
69
72
76
77
77
56
71
70
82
69
73
56
70
74
72
68
76
72
60
60
70
64
60
77
59
72
79
59
58
70
55
72
62
55
64
72
75
53
66
65
58
56
57
65
61
58
59
65
50
61
69
57
42
54
44
49
66
48
66
62
67
57
50
42
60
63
54
67
55
35
48
63
53
51
49
49
62
51
51
46
52
56
57
42
44
54
63
51
58
46
43
34
43
48
55
44
48
46
44
43
52
50
40
47
47
47
52
45
48
57
40
33
44
39
35
38
35
37
35
43
46
39
34
31
37
29
38
31
43
23
47
52
46
41
34
40
31
35
41
34
38
27
44
33
43
46
39
28
47
28
35
33
26
42
28
35
32
35
47
33
23
37
47
44
33
45
24
43
38
40
34
29
29
31
28
27
33
30
25
45
16
35
35
26
36
30
28
23
26
28
15
26
35
11
29
20
20
25
18
24
15
18
19
20
18
17
13
18
15
12
7
9
7
4
6
9
7
13
1
4
1
5
2
1
3
1
0
0
1
1
0
0
0
0
2
1
0
0
1
0
1
0
0
0
0
1
0
0
0
0
0
1
0
0
0
0
0
1
0
0
0
1
0
0
0
0
1
0
0
0
0
0
0
0
0
0
1
0
0
0
1
2
0
0
0
0
1
2
1
1
0
0
1
3
20
3
0
0
0
0
0
0
0
0
0
0
0
0
0
0
0
0
0
0
0
0
0
0
0
0
0
0
0
0
0
0
0
0
0
0
0
0
0
0
0
0
0
0
0
0
0
0
0
0
0
0
0
<<END>>
