# Supplementary material for: Zurbarán attribution hypothesis supported by pigment analysis and multiband images observation of four paintings by his workshop
Source: Sci Rep. 2023 Jan 16;13:844. doi: 10.1038/s41598-023-27677-2 (PMC9842728; doi:10.1038/s41598-023-27677-2)
Supplement: Supplementary file 1 — Supplementary Information. [file 41598_2023_27677_MOESM1_ESM.zip › Raw_Data/San Pedro/XRF/mandibula (34).mca]

<<PMCA SPECTRUM>>
TAG - live_data
DESCRIPTION - 
GAIN - 2
THRESHOLD - 10
LIVE_MODE - 0
PRESET_TIME - 200
LIVE_TIME - 200.000000
REAL_TIME - 202.226667
START_TIME - 03/25/2021 12:41:45
SERIAL_NUMBER - 2259
<<CALIBRATION>>
LABEL - Channel
77 2.957
408 15.774
<<DATA>>
0
0
0
0
0
0
0
0
0
20
318
352
324
309
278
286
252
205
192
199
173
156
171
161
152
146
132
132
143
122
122
121
113
109
107
137
138
138
149
148
125
133
100
132
125
124
116
122
104
122
128
117
133
126
121
143
142
134
106
145
147
183
310
447
538
524
458
355
179
119
119
94
132
87
89
111
91
95
102
123
97
88
105
71
87
97
102
90
103
80
97
82
100
76
90
109
168
204
180
135
111
72
65
83
56
90
74
86
70
64
69
62
49
64
77
61
72
81
69
56
62
55
60
71
66
60
58
53
71
64
67
72
64
47
55
60
62
53
64
52
69
54
68
70
68
72
63
63
67
77
71
92
82
92
100
97
62
62
70
80
73
86
106
209
412
663
905
953
689
417
178
116
61
72
61
79
73
61
69
75
118
127
185
200
215
156
116
88
71
79
67
81
108
118
105
103
89
86
102
73
74
88
99
136
214
405
816
1306
1621
1672
1292
782
419
204
89
102
80
107
81
74
82
100
98
125
138
137
158
187
201
276
334
354
349
361
443
603
919
1132
1115
1119
842
558
293
182
157
131
142
144
117
134
134
130
128
162
202
238
307
412
510
503
417
336
307
275
369
602
1025
1853
3481
6451
10421
15213
19294
20575
17766
12812
7546
3668
1504
595
287
204
127
140
106
134
112
108
134
174
219
320
381
427
404
361
283
205
172
147
162
192
198
223
289
324
352
327
334
346
348
391
520
600
714
939
1097
1232
1394
1585
1949
2842
4581
7277
10456
13390
14262
13201
10165
6833
4217
2461
1506
1086
784
707
604
555
464
348
228
164
147
138
113
123
103
87
76
54
75
60
66
66
74
73
86
104
97
92
81
98
100
105
118
142
131
151
156
164
150
129
140
144
192
255
363
556
803
1192
1355
1450
1369
1163
781
573
394
337
374
432
481
524
509
492
382
298
289
257
294
403
606
929
1308
2003
2687
3302
3672
3424
3107
2301
1508
888
479
248
142
91
80
82
61
80
70
63
72
60
68
71
70
73
66
61
69
82
84
71
71
67
66
82
77
86
78
74
84
79
83
91
102
102
156
135
207
265
390
430
616
662
659
584
479
368
263
182
170
167
150
125
119
106
95
80
75
88
81
72
88
77
80
63
82
83
75
75
87
70
82
71
74
86
70
76
83
74
71
73
73
84
65
76
66
65
71
89
77
88
91
60
49
66
64
74
48
76
83
89
72
71
80
75
73
68
75
70
96
72
57
80
72
70
63
76
70
64
66
77
69
65
67
83
77
60
58
82
74
78
82
59
58
66
70
72
75
62
70
66
63
64
72
61
75
58
55
71
64
71
55
66
66
51
57
62
72
58
70
54
45
71
64
71
77
50
63
66
62
60
66
69
56
57
64
51
72
41
61
64
74
56
49
60
65
55
50
55
51
65
50
57
42
47
60
69
48
63
58
44
53
50
50
36
58
61
49
57
69
63
46
50
49
60
39
43
59
34
48
42
38
48
41
42
65
49
65
64
57
76
87
78
86
114
90
86
98
118
92
85
79
87
62
52
46
50
52
36
41
36
35
49
33
40
42
43
44
49
44
49
49
42
32
42
42
33
46
44
46
56
38
47
37
41
37
32
32
45
31
43
36
50
44
47
20
49
42
38
34
34
37
37
34
35
37
47
35
36
31
32
36
37
36
46
38
49
46
53
28
40
43
36
36
47
36
48
30
60
39
69
47
46
51
32
43
53
49
44
43
49
57
45
36
44
57
54
42
39
42
42
46
42
40
45
52
43
42
33
40
41
48
39
49
50
35
34
29
46
33
33
45
47
48
39
48
57
49
45
56
31
37
51
41
45
49
45
38
41
38
54
31
41
40
49
43
39
43
40
34
53
45
39
42
25
37
48
40
40
39
46
42
36
42
42
46
35
64
41
43
37
46
25
43
45
45
26
31
41
43
41
39
43
40
37
54
39
41
34
31
30
35
32
34
30
28
41
34
40
32
33
29
38
36
26
42
31
40
43
26
29
26
31
25
26
15
31
31
41
29
30
21
30
17
22
26
23
20
22
10
11
16
16
13
9
11
12
6
7
11
14
3
6
3
1
3
5
1
1
1
0
0
1
0
0
0
1
1
1
0
2
0
0
1
0
1
0
0
0
0
1
1
1
0
0
0
0
0
0
1
0
1
0
0
0
0
1
0
0
0
1
0
1
1
0
1
0
1
0
0
0
0
0
1
1
0
0
0
1
1
0
3
0
0
2
2
1
4
4
21
0
0
0
0
0
0
0
0
0
0
0
0
0
0
0
0
0
0
0
0
0
0
0
0
0
0
0
0
0
0
0
0
0
0
0
0
0
0
0
0
0
0
0
0
0
0
0
0
0
0
0
<<END>>
