# Supplementary material for: Zurbarán attribution hypothesis supported by pigment analysis and multiband images observation of four paintings by his workshop
Source: Sci Rep. 2023 Jan 16;13:844. doi: 10.1038/s41598-023-27677-2 (PMC9842728; doi:10.1038/s41598-023-27677-2)
Supplement: Supplementary file 1 — Supplementary Information. [file 41598_2023_27677_MOESM1_ESM.zip › Raw_Data/San Pedro/XRF/mango hacha (28).mca]

<<PMCA SPECTRUM>>
TAG - live_data
DESCRIPTION - 
GAIN - 2
THRESHOLD - 10
LIVE_MODE - 0
PRESET_TIME - 200
LIVE_TIME - 200.000000
REAL_TIME - 202.426667
START_TIME - 03/25/2021 11:25:09
SERIAL_NUMBER - 2259
<<CALIBRATION>>
LABEL - Channel
77 2.957
413 15.774
<<DATA>>
0
0
0
0
0
0
0
0
0
39
377
321
315
296
317
280
248
208
216
207
209
188
179
170
161
164
148
127
144
125
104
109
117
141
157
159
137
148
122
150
131
137
134
115
118
114
122
113
118
119
111
113
123
131
125
142
137
109
133
133
123
110
179
200
254
272
225
165
116
127
97
86
91
93
107
102
72
120
123
140
113
89
68
90
70
101
103
98
100
117
77
86
91
91
87
132
180
212
203
170
111
85
71
86
96
97
93
101
72
74
71
66
63
63
76
56
72
62
65
88
89
83
88
74
65
71
70
74
57
75
71
75
62
66
58
83
72
74
79
66
72
70
77
67
71
77
85
72
74
87
114
148
249
341
406
297
240
154
98
93
104
130
192
462
1048
1978
2961
3384
2893
1779
860
314
156
76
83
90
90
135
209
350
396
492
576
619
577
441
299
166
74
77
89
75
123
162
166
197
183
122
117
124
97
83
72
87
84
91
109
143
177
192
178
140
126
93
97
106
99
96
80
86
73
97
106
109
116
124
124
126
134
131
133
146
149
163
239
395
590
936
1217
1224
1030
732
435
276
192
156
134
137
148
119
122
121
142
138
159
186
201
236
244
269
279
260
255
255
304
365
547
992
1964
3812
7114
11957
17292
22097
22722
19152
13277
7463
3563
1428
683
441
350
259
206
179
134
137
122
127
196
248
328
438
469
440
381
280
231
174
166
200
230
271
299
299
287
257
247
235
251
301
389
501
635
774
983
1197
1387
1449
1550
1850
2677
4499
7742
11747
15343
16658
15557
12267
8345
5133
2938
1908
1350
1007
886
809
726
537
466
304
197
159
129
144
128
138
125
87
84
80
50
60
55
60
67
70
69
61
72
76
93
84
92
121
122
146
139
136
140
144
160
133
129
150
165
307
478
795
1058
1484
1708
1687
1393
1084
678
443
387
409
462
502
579
542
535
450
368
268
233
190
272
386
652
1105
1629
2532
3106
3691
3851
3619
2799
1941
1201
672
343
156
95
71
57
75
61
62
54
54
60
67
56
68
49
59
51
67
70
56
59
66
66
67
76
82
72
65
58
78
75
86
67
81
84
98
107
131
196
250
386
480
638
678
642
586
446
320
218
172
182
153
161
151
119
88
79
79
68
58
68
64
81
69
58
61
62
76
66
80
66
67
79
74
68
62
69
67
71
70
72
70
71
53
67
71
62
70
83
54
64
57
53
87
60
69
69
61
80
65
83
54
45
72
74
73
62
61
59
77
79
68
66
86
67
81
76
67
93
67
51
69
68
62
81
51
67
68
74
61
67
55
65
74
59
73
76
67
58
70
62
64
71
69
68
72
55
70
59
64
62
59
71
68
54
71
76
66
67
68
59
73
61
55
60
59
62
56
64
65
60
67
48
46
69
68
74
73
61
46
69
63
62
75
65
64
51
69
62
50
55
59
54
62
67
54
55
56
57
58
57
42
49
54
41
66
65
49
43
51
43
45
45
53
54
51
55
53
50
40
53
43
54
60
55
41
49
61
52
41
45
61
51
52
50
57
52
45
51
47
65
52
65
45
49
40
40
42
49
28
44
45
44
50
50
33
36
29
40
37
49
37
45
47
41
56
51
42
44
38
50
49
44
34
42
43
49
43
35
30
41
36
38
36
47
40
41
36
33
39
43
46
45
55
27
49
44
44
41
49
37
39
42
42
36
31
44
29
34
37
42
31
50
41
40
42
32
37
31
40
45
30
38
34
39
43
49
35
42
42
47
51
49
43
33
42
38
43
44
40
34
35
49
36
45
37
49
44
37
36
34
34
45
36
39
40
31
50
41
36
35
44
34
48
37
48
45
48
45
37
35
36
32
43
44
38
41
50
36
30
33
38
38
40
43
41
53
35
38
29
35
35
39
52
44
47
47
35
41
32
44
39
33
32
42
49
39
34
41
40
43
35
43
40
50
39
42
38
46
39
40
37
38
29
32
28
32
45
43
27
41
35
40
32
35
37
41
34
38
34
17
26
27
29
31
37
38
26
35
34
30
29
34
29
34
34
25
14
25
33
26
16
16
20
20
17
17
21
28
17
16
17
11
8
9
16
16
11
13
11
4
5
5
3
7
8
4
3
5
1
2
0
0
0
1
0
1
1
1
0
0
0
1
0
0
1
0
0
0
0
1
0
0
0
1
1
2
0
0
0
0
0
1
0
1
0
0
0
0
0
1
0
0
0
1
0
0
0
0
0
0
0
0
1
0
0
2
1
4
0
3
3
6
6
23
0
0
0
0
0
0
0
0
0
0
0
0
0
0
0
0
0
0
0
0
0
0
0
0
0
0
0
0
0
0
0
0
0
0
0
0
0
0
0
0
0
0
0
0
0
0
0
0
0
0
0
0
0
0
0
<<END>>
