# Supplementary material for: Zurbarán attribution hypothesis supported by pigment analysis and multiband images observation of four paintings by his workshop
Source: Sci Rep. 2023 Jan 16;13:844. doi: 10.1038/s41598-023-27677-2 (PMC9842728; doi:10.1038/s41598-023-27677-2)
Supplement: Supplementary file 1 — Supplementary Information. [file 41598_2023_27677_MOESM1_ESM.zip › Raw_Data/San Pedro/XRF/mano (14).mca]

<<PMCA SPECTRUM>>
TAG - live_data
DESCRIPTION - 
GAIN - 2
THRESHOLD - 10
LIVE_MODE - 0
PRESET_TIME - 200
LIVE_TIME - 200.000000
REAL_TIME - 203.066667
START_TIME - 03/19/2021 11:06:03
SERIAL_NUMBER - 2259
<<CALIBRATION>>
LABEL - Channel
77 2.957
413 15.774
<<DATA>>
0
0
0
0
0
0
0
0
0
51
447
432
388
385
344
329
294
306
277
287
238
212
198
219
206
175
176
173
149
172
169
172
175
155
161
180
167
176
167
178
168
166
145
154
133
140
144
158
137
162
154
157
138
126
138
177
162
164
166
172
237
297
426
633
696
701
554
375
262
168
164
143
116
110
121
141
137
107
142
123
136
160
125
114
104
111
107
74
96
112
110
93
95
96
100
123
125
133
124
90
109
96
69
82
103
97
75
98
79
82
86
86
79
73
90
78
98
81
72
75
82
82
77
87
72
82
77
82
58
76
74
87
70
79
87
85
89
84
87
84
80
69
96
93
77
76
82
86
63
79
82
73
78
81
76
89
79
75
77
91
91
95
95
108
128
150
233
252
243
212
139
109
88
73
84
80
83
77
85
88
80
82
95
126
101
122
108
105
92
84
113
78
100
128
132
144
136
100
108
86
96
90
104
108
109
119
117
173
217
258
253
224
164
149
120
102
115
104
116
106
114
100
88
109
129
128
147
144
163
168
166
177
194
232
267
405
702
1012
1455
1746
1715
1408
933
544
333
235
189
196
178
186
171
197
181
164
202
219
203
230
253
267
261
316
288
342
331
422
512
796
1501
2873
5976
11010
18084
26133
31349
31485
25996
17617
9532
4353
1694
704
372
299
229
175
203
155
168
164
198
233
357
480
638
667
649
555
403
270
206
188
186
186
191
213
185
193
228
253
271
295
404
498
681
901
1135
1415
1694
1961
2124
2150
2527
3568
6325
10844
16783
22538
24694
23497
18427
12500
7705
4527
2858
1803
1425
1105
1084
925
771
588
386
260
186
149
138
140
134
126
88
85
61
62
82
56
55
60
73
66
77
74
63
84
87
87
89
106
117
104
144
160
147
164
140
155
169
201
302
531
840
1324
1806
2269
2308
2017
1539
1078
673
440
410
512
609
758
790
664
630
459
370
282
194
200
277
449
829
1373
2142
3005
3592
3945
3857
3199
2372
1561
886
449
194
93
76
59
56
43
43
50
50
40
49
54
52
32
46
36
55
60
63
50
48
35
50
48
41
45
52
51
49
51
60
61
72
69
61
78
106
134
203
289
411
587
680
640
640
540
413
290
196
205
158
152
128
111
96
90
59
47
51
53
51
53
67
66
56
51
46
55
56
44
40
47
54
61
64
54
54
50
49
54
50
33
51
61
64
57
60
55
71
51
60
56
48
38
49
58
59
50
58
59
60
43
50
48
50
53
66
54
53
56
68
69
42
55
66
66
62
65
65
66
55
63
66
65
46
54
64
53
62
53
62
58
62
64
55
60
63
56
65
49
49
40
47
52
60
49
55
61
59
51
57
65
55
62
51
44
55
52
39
55
63
65
55
54
59
63
54
48
60
56
55
55
52
57
64
57
53
41
49
50
65
59
66
51
51
53
46
51
43
44
61
38
39
36
38
40
54
48
43
53
39
37
45
52
48
36
59
51
60
44
39
52
40
37
34
50
41
44
43
49
46
37
38
42
47
37
32
55
39
52
69
49
59
48
61
71
63
65
85
94
63
72
69
56
46
42
47
41
44
35
32
33
32
35
44
43
42
36
45
35
57
35
35
39
33
40
36
43
32
33
47
35
30
48
36
37
41
36
32
38
29
41
41
42
33
36
33
26
40
34
35
26
37
34
39
35
39
38
35
40
41
42
43
49
38
42
46
38
30
27
46
34
42
27
35
36
38
45
33
29
34
34
41
50
44
43
45
41
39
38
30
42
28
30
49
37
34
48
45
34
40
31
42
46
49
39
46
26
33
37
35
38
28
43
38
39
40
43
43
40
33
49
43
35
35
46
32
35
38
55
46
34
39
36
38
43
46
36
33
27
35
28
42
36
48
49
35
50
35
37
38
39
29
39
44
43
31
31
42
40
37
30
43
30
41
39
33
33
38
38
48
35
43
30
40
43
42
43
42
39
28
34
35
43
39
30
32
27
36
30
40
41
45
38
29
36
40
40
28
33
35
35
34
46
32
24
26
30
25
32
19
25
31
30
24
27
24
26
20
23
21
21
24
23
12
18
14
14
16
12
8
14
15
10
14
17
13
8
7
2
3
2
3
5
7
2
5
1
1
0
2
1
1
0
0
0
1
0
0
0
1
0
0
0
1
1
0
0
0
0
0
0
0
1
0
1
1
0
0
2
0
0
0
0
0
0
0
1
0
1
1
0
1
0
1
1
1
0
1
0
2
1
1
2
2
0
3
1
5
17
31
0
0
0
0
0
0
0
0
0
0
0
0
0
0
0
0
0
0
0
0
0
0
0
0
0
0
0
0
0
0
0
0
0
0
0
0
0
0
0
0
0
0
0
0
0
0
0
0
0
0
0
0
0
0
0
0
0
<<END>>
