# Supplementary material for: Zurbarán attribution hypothesis supported by pigment analysis and multiband images observation of four paintings by his workshop
Source: Sci Rep. 2023 Jan 16;13:844. doi: 10.1038/s41598-023-27677-2 (PMC9842728; doi:10.1038/s41598-023-27677-2)
Supplement: Supplementary file 1 — Supplementary Information. [file 41598_2023_27677_MOESM1_ESM.zip › Raw_Data/San Pedro/XRF/mano 2 (15).mca]

<<PMCA SPECTRUM>>
TAG - live_data
DESCRIPTION - 
GAIN - 2
THRESHOLD - 10
LIVE_MODE - 0
PRESET_TIME - 200
LIVE_TIME - 200.000000
REAL_TIME - 201.000000
START_TIME - 03/19/2021 11:13:48
SERIAL_NUMBER - 2259
<<CALIBRATION>>
LABEL - Channel
77 2.957
413 15.774
<<DATA>>
0
0
0
0
0
0
0
0
0
18
174
198
186
151
136
144
130
133
102
99
136
90
105
91
94
85
75
84
65
58
67
100
76
92
93
69
79
91
84
80
64
75
87
47
68
71
63
70
58
72
59
73
71
62
82
78
83
76
80
64
65
96
107
137
129
140
118
89
72
58
59
48
62
68
53
55
56
61
79
66
67
60
59
51
45
60
67
84
84
63
51
47
67
59
91
164
303
455
476
289
152
79
45
54
80
106
122
82
62
49
48
33
33
26
25
35
37
47
48
60
53
39
42
44
40
31
32
30
38
43
39
20
39
36
23
29
26
31
32
25
44
31
26
41
29
44
49
31
30
44
46
52
69
93
103
112
95
56
52
42
54
59
92
181
439
948
1679
2210
1976
1240
570
226
87
31
25
30
29
46
37
48
67
127
212
296
337
278
227
107
46
38
24
30
50
68
81
78
72
47
41
31
31
29
27
38
40
93
168
364
588
819
758
588
380
180
84
50
38
36
31
43
37
48
39
60
80
65
64
60
68
94
105
122
153
138
111
101
148
198
281
298
281
216
143
68
63
51
48
49
63
44
37
40
54
41
37
52
61
63
79
78
103
81
74
77
69
99
95
145
250
538
1046
1776
2935
4032
4539
4481
3454
2062
1092
461
205
102
75
66
44
40
60
38
46
39
44
44
69
98
96
104
115
89
83
77
58
67
55
66
62
86
82
81
103
99
99
101
89
112
138
143
195
220
296
311
345
346
398
622
1114
1807
2573
3236
3347
2964
2206
1385
875
533
366
238
210
238
180
181
153
113
91
105
81
105
93
99
91
77
76
86
58
67
81
72
75
80
78
67
79
97
92
121
145
140
131
150
162
168
154
129
132
106
97
109
107
124
143
235
241
351
424
516
532
394
310
228
179
168
189
215
201
230
241
200
217
199
159
197
203
250
445
765
1199
1975
2810
3706
4190
4258
3839
2990
2117
1220
649
330
194
157
112
106
115
105
103
113
98
110
113
99
104
97
134
112
113
103
129
121
133
114
137
102
125
120
106
132
113
128
133
108
145
121
152
161
175
268
341
484
598
757
833
771
731
540
441
311
257
232
199
220
183
165
144
122
118
109
111
118
103
113
104
116
105
107
104
109
108
112
118
115
105
109
116
99
105
120
113
111
117
96
109
96
134
110
97
109
105
99
91
122
102
104
109
106
99
97
105
105
91
107
108
100
96
104
116
109
103
95
97
92
105
103
85
103
113
104
108
103
100
109
101
108
95
103
86
102
96
98
87
96
104
89
94
110
91
88
75
92
92
92
109
75
88
95
104
102
89
77
85
94
98
86
70
92
82
75
91
76
73
72
71
91
72
74
74
71
76
88
68
78
72
73
80
91
73
68
78
85
68
101
92
79
77
71
58
61
77
76
76
74
80
64
67
64
64
69
61
65
80
62
62
58
62
57
59
74
66
67
53
62
59
70
56
60
68
60
72
76
48
57
68
58
54
50
52
59
37
51
62
76
57
52
67
52
76
57
76
62
67
55
57
66
43
63
53
55
57
56
56
44
59
46
64
52
46
44
53
44
57
46
39
53
57
68
45
52
49
48
40
53
44
53
43
42
35
43
51
43
41
38
44
36
45
48
47
59
54
53
52
51
46
45
37
32
50
42
46
42
55
44
37
30
41
47
41
42
53
36
56
52
43
37
25
37
37
37
41
43
40
48
50
50
57
64
34
37
34
35
52
46
50
50
45
41
45
39
57
30
38
40
48
42
34
58
45
50
38
45
42
40
28
51
42
41
44
50
43
36
48
39
23
49
41
37
39
48
42
42
52
56
32
41
51
45
25
47
36
39
41
36
41
49
30
34
39
37
41
43
39
46
44
49
34
37
50
30
34
27
35
46
44
39
45
37
42
49
30
31
45
37
35
40
55
38
39
22
32
32
37
31
39
34
41
31
34
32
35
28
48
27
38
29
41
29
31
32
33
26
44
26
26
31
33
24
39
36
29
32
23
32
34
34
27
34
23
19
22
27
29
20
24
22
27
15
27
19
13
22
14
19
14
15
11
10
15
12
14
13
9
4
6
4
5
3
6
2
3
2
0
0
1
0
0
2
1
0
0
2
1
0
0
0
0
0
1
0
0
0
0
0
0
0
0
0
1
0
0
0
0
0
0
0
0
0
0
0
0
0
0
0
1
0
0
0
1
0
0
1
0
1
0
0
0
0
0
1
0
1
9
10
0
0
0
0
0
0
0
0
0
0
0
0
0
0
0
0
0
0
0
0
0
0
0
0
0
0
0
0
0
0
0
0
0
0
0
0
0
0
0
0
0
0
0
0
0
0
0
0
0
0
0
0
0
0
0
0
<<END>>
