# Supplementary material for: Zurbarán attribution hypothesis supported by pigment analysis and multiband images observation of four paintings by his workshop
Source: Sci Rep. 2023 Jan 16;13:844. doi: 10.1038/s41598-023-27677-2 (PMC9842728; doi:10.1038/s41598-023-27677-2)
Supplement: Supplementary file 1 — Supplementary Information. [file 41598_2023_27677_MOESM1_ESM.zip › Raw_Data/San Pedro/XRF/mejilla (33).mca]

<<PMCA SPECTRUM>>
TAG - live_data
DESCRIPTION - 
GAIN - 2
THRESHOLD - 10
LIVE_MODE - 0
PRESET_TIME - 200
LIVE_TIME - 200.000000
REAL_TIME - 202.866667
START_TIME - 03/25/2021 12:21:35
SERIAL_NUMBER - 2259
<<CALIBRATION>>
LABEL - Channel
77 2.957
408 15.774
<<DATA>>
0
0
0
0
0
0
0
0
0
39
400
421
380
374
331
316
307
272
263
245
234
207
218
170
185
173
146
172
169
157
133
152
138
148
163
160
134
167
157
147
148
160
156
147
152
131
133
144
124
145
148
147
147
150
143
145
171
151
165
164
186
235
426
518
608
584
493
342
225
152
139
130
137
114
104
91
110
118
131
130
112
112
100
95
104
97
102
86
81
107
108
91
91
87
102
106
111
149
130
94
97
68
88
94
82
77
87
68
98
71
94
69
90
66
69
74
73
82
94
97
73
80
100
74
77
64
92
59
79
80
89
57
66
79
86
83
76
76
87
79
68
75
69
68
73
67
84
65
84
80
89
87
62
85
92
87
84
76
61
71
76
101
101
149
197
303
407
349
270
167
144
89
87
64
80
87
67
83
68
97
83
112
131
147
117
109
105
82
86
82
83
105
127
123
140
123
94
114
102
74
73
101
98
129
179
267
361
565
716
689
505
362
211
142
111
97
114
111
106
116
130
117
144
146
162
183
220
234
231
256
253
295
273
368
559
898
1208
1506
1581
1336
932
618
369
239
193
174
167
191
169
142
169
191
266
321
516
683
1024
1254
1468
1369
1116
759
508
503
584
926
1657
3176
5938
10328
16177
22729
27121
26827
22412
15382
8665
4046
1722
665
364
255
200
166
155
150
152
152
201
243
365
454
546
554
584
507
414
336
288
272
291
353
494
648
772
875
1054
953
845
800
659
696
803
998
1122
1344
1627
1776
2081
2472
3271
4933
7951
12185
16581
19863
20504
17533
13052
8701
5154
3119
1996
1401
1037
928
808
743
570
389
280
194
184
134
135
131
116
109
74
78
74
64
69
102
110
133
127
134
135
123
98
106
103
119
112
128
143
179
166
167
151
158
170
203
233
356
530
878
1205
1595
1935
1926
1691
1280
961
625
467
452
463
558
617
639
632
541
404
324
275
246
337
475
712
1106
1729
2306
2899
3401
3660
3357
2802
2012
1290
673
360
175
112
72
39
50
55
59
50
51
45
47
35
61
43
64
62
46
50
40
53
48
58
53
57
64
45
67
68
52
63
58
75
66
79
97
126
153
199
291
385
539
615
669
636
528
422
289
197
191
134
130
138
118
87
82
72
55
49
59
60
69
61
49
51
60
51
46
55
50
50
50
57
43
67
54
54
46
41
67
51
55
54
59
48
55
44
52
63
40
45
45
67
49
60
62
65
68
60
50
68
63
76
64
66
58
61
72
49
48
58
51
56
50
61
61
54
61
62
55
63
50
44
54
55
53
45
65
55
57
51
65
56
69
56
64
60
62
50
57
61
66
60
50
50
50
67
40
69
44
67
55
44
48
64
54
47
54
44
58
44
62
52
58
61
58
58
45
49
53
57
53
62
51
38
46
50
46
52
50
42
50
51
54
66
56
42
54
39
46
54
44
48
44
43
34
57
41
36
40
51
44
55
39
31
50
28
40
47
35
43
53
44
41
32
34
46
40
31
38
41
45
54
42
45
55
43
43
52
45
60
64
77
74
61
86
78
82
91
76
87
82
62
63
44
46
38
29
43
36
34
34
31
35
40
42
31
38
32
32
29
40
30
43
40
36
26
46
38
33
34
37
38
41
32
37
39
26
32
40
42
25
41
34
40
32
44
38
23
37
41
22
31
42
31
51
40
34
34
32
45
36
42
42
28
35
35
43
35
34
35
44
37
33
29
53
45
44
37
43
51
56
48
52
45
33
42
41
44
44
57
45
33
44
40
41
39
35
56
47
36
54
41
42
41
35
39
36
40
49
42
39
43
42
51
52
38
44
36
46
45
42
45
37
47
38
44
57
51
46
44
41
47
45
46
34
49
36
38
50
22
48
42
42
38
42
48
43
40
49
51
38
37
33
44
52
44
51
46
48
45
51
46
52
39
35
47
41
54
35
34
43
39
41
45
42
46
38
30
25
32
40
44
44
50
31
36
25
39
40
45
38
47
36
36
37
30
38
32
40
37
23
38
37
22
45
36
24
31
29
38
30
16
23
30
21
28
28
27
24
16
27
22
19
23
17
18
22
21
14
9
9
12
13
19
14
13
9
11
7
9
10
6
9
4
2
0
1
4
1
3
2
0
1
0
1
0
0
1
0
0
0
0
0
3
0
1
1
0
2
1
0
1
0
0
1
1
1
0
0
0
0
0
1
1
1
0
1
1
1
0
0
1
0
0
1
1
0
0
2
3
0
0
0
1
0
3
0
1
0
1
1
2
2
1
3
1
1
1
17
23
0
0
0
0
0
0
0
0
0
0
0
0
0
0
0
0
0
0
0
0
0
0
0
0
0
0
0
0
0
0
0
0
0
0
0
0
0
0
0
0
0
0
0
0
0
0
0
0
0
0
0
<<END>>
