# Supplementary material for: Zurbarán attribution hypothesis supported by pigment analysis and multiband images observation of four paintings by his workshop
Source: Sci Rep. 2023 Jan 16;13:844. doi: 10.1038/s41598-023-27677-2 (PMC9842728; doi:10.1038/s41598-023-27677-2)
Supplement: Supplementary file 1 — Supplementary Information. [file 41598_2023_27677_MOESM1_ESM.zip › Raw_Data/San Pedro/XRF/parpado (35(.mca]

<<PMCA SPECTRUM>>
TAG - live_data
DESCRIPTION - 
GAIN - 2
THRESHOLD - 10
LIVE_MODE - 0
PRESET_TIME - 200
LIVE_TIME - 200.000000
REAL_TIME - 200.840000
START_TIME - 03/25/2021 12:58:10
SERIAL_NUMBER - 2259
<<CALIBRATION>>
LABEL - Channel
77 2.957
408 15.774
<<DATA>>
0
0
0
0
0
0
0
0
0
8
153
175
148
142
119
125
97
120
130
112
82
89
98
76
84
63
77
60
55
59
62
64
54
63
53
53
61
68
67
64
77
69
69
69
62
53
41
47
52
61
75
62
65
70
75
79
80
68
54
54
38
67
70
92
94
92
95
73
61
49
52
40
56
44
36
45
56
50
65
67
71
39
42
45
45
46
62
56
65
76
46
41
46
53
80
164
292
482
434
310
120
61
37
35
67
89
83
88
60
42
21
27
26
42
39
37
38
54
54
56
48
44
31
24
28
28
28
33
24
32
37
38
23
29
26
24
31
33
22
35
26
24
33
24
27
32
32
32
25
27
38
40
50
65
72
51
61
36
34
32
32
57
92
218
515
999
1469
1568
1286
680
291
76
48
21
28
26
21
32
26
39
74
120
203
221
247
206
123
59
23
37
26
44
51
55
71
61
53
43
25
18
26
28
29
37
54
104
223
325
484
491
394
267
139
69
47
31
30
31
25
32
29
33
57
49
70
72
57
51
56
76
105
109
91
105
86
106
141
188
205
224
139
114
73
53
36
32
37
42
35
39
46
30
35
37
53
67
57
59
64
88
66
68
55
75
74
99
156
279
497
923
1575
2363
3137
3520
3222
2294
1456
776
298
145
74
52
46
39
47
39
40
35
37
43
72
50
82
111
93
85
67
55
46
55
55
48
54
53
72
69
91
99
104
95
76
106
115
111
147
179
188
212
260
295
294
430
687
1072
1650
2180
2519
2243
1839
1281
789
474
343
235
193
146
130
134
126
96
111
88
78
83
89
110
95
90
92
89
67
76
69
70
68
69
76
68
78
66
97
94
117
122
166
129
168
151
124
116
91
101
109
97
127
131
138
162
208
284
368
389
371
306
276
224
170
169
163
175
191
220
194
198
189
186
173
221
282
370
515
805
1127
1816
2453
3044
3536
3712
3184
2602
1808
1127
600
330
177
144
113
100
98
114
107
124
97
115
116
104
119
111
101
133
114
120
105
110
122
114
118
110
138
117
115
123
114
121
130
133
125
129
176
166
201
258
322
480
549
645
625
629
545
459
324
274
211
215
174
175
167
146
126
130
100
114
96
102
95
101
118
122
121
95
105
106
114
95
101
112
119
114
84
110
105
104
121
100
87
99
120
95
116
114
104
96
93
105
109
106
107
109
85
103
106
103
112
93
112
96
113
113
90
87
101
109
99
104
88
107
95
92
93
86
93
88
89
94
86
101
87
113
84
98
83
87
73
107
86
95
73
94
93
87
85
77
88
89
97
63
89
97
69
98
83
64
83
95
73
86
85
74
80
69
96
76
73
77
76
88
84
67
96
74
72
61
63
71
71
73
66
83
67
87
60
76
71
58
70
70
65
55
62
67
68
69
71
65
67
58
60
76
51
62
60
63
57
68
69
67
76
73
67
58
53
60
67
58
55
53
68
64
54
44
58
53
53
57
59
47
57
57
56
53
73
55
58
43
57
57
45
44
53
60
62
74
64
54
54
53
62
45
52
41
62
47
42
39
48
42
52
48
42
42
49
45
43
46
47
49
42
46
46
45
34
39
46
34
33
36
37
36
48
37
41
45
35
44
39
44
46
47
45
41
39
45
46
37
60
43
49
43
43
43
37
43
39
29
36
47
43
43
42
38
35
41
42
35
37
37
40
37
39
38
42
41
42
47
43
37
37
41
37
43
39
42
49
49
33
36
35
52
35
30
32
54
59
44
34
54
43
49
53
33
52
40
36
45
37
43
36
27
38
41
45
51
38
37
47
41
48
40
30
48
39
39
55
30
50
38
25
47
51
48
35
47
38
42
36
39
36
43
31
43
52
27
32
43
45
40
44
33
32
50
45
39
44
47
44
32
41
33
49
31
35
40
51
32
41
36
38
46
46
33
31
37
36
44
33
43
34
35
36
36
37
29
43
40
29
44
45
30
38
45
40
32
42
44
39
30
32
36
32
46
28
37
27
38
33
30
30
29
18
22
26
22
25
26
29
33
11
14
26
24
11
16
18
18
21
5
11
8
12
7
10
12
6
4
7
7
5
5
2
2
1
3
3
0
2
0
0
0
2
0
1
0
0
0
0
0
0
0
0
0
0
0
2
0
0
0
0
0
0
0
1
0
0
0
0
0
0
0
0
0
0
0
0
1
0
1
0
0
0
0
0
0
0
0
0
0
0
0
0
0
1
0
1
0
0
0
0
0
1
0
1
0
13
0
0
0
0
0
0
0
0
0
0
0
0
0
0
0
0
0
0
0
0
0
0
0
0
0
0
0
0
0
0
0
0
0
0
0
0
0
0
0
0
0
0
0
0
0
0
0
0
0
0
0
<<END>>
