# Supplementary material for: Zurbarán attribution hypothesis supported by pigment analysis and multiband images observation of four paintings by his workshop
Source: Sci Rep. 2023 Jan 16;13:844. doi: 10.1038/s41598-023-27677-2 (PMC9842728; doi:10.1038/s41598-023-27677-2)
Supplement: Supplementary file 1 — Supplementary Information. [file 41598_2023_27677_MOESM1_ESM.zip › Raw_Data/San Pedro/XRF/pelo (31).mca]

<<PMCA SPECTRUM>>
TAG - live_data
DESCRIPTION - 
GAIN - 2
THRESHOLD - 10
LIVE_MODE - 0
PRESET_TIME - 200
LIVE_TIME - 200.000000
REAL_TIME - 201.333333
START_TIME - 03/25/2021 11:55:57
SERIAL_NUMBER - 2259
<<CALIBRATION>>
LABEL - Channel
77 2.957
408 15.774
<<DATA>>
0
0
0
0
0
0
0
0
0
14
237
222
218
200
192
191
170
160
166
131
141
130
108
117
117
106
105
102
88
100
95
68
84
81
84
100
90
97
94
75
94
102
86
73
69
83
93
68
83
83
91
85
103
79
89
99
111
81
95
84
92
106
133
168
202
238
189
121
83
96
69
84
67
73
57
59
68
69
81
92
68
63
74
73
70
52
77
75
82
55
50
50
46
76
88
131
251
323
310
191
95
60
46
69
69
74
66
78
53
53
54
42
40
41
38
40
48
58
53
44
53
39
45
49
37
43
38
48
48
48
37
43
30
41
39
31
47
36
38
44
33
35
49
46
46
42
48
56
44
50
56
83
105
159
139
117
82
49
57
49
56
71
129
268
525
952
1372
1434
1007
586
236
102
59
39
48
42
32
39
47
86
90
121
177
256
244
205
97
74
41
41
49
39
78
88
76
74
80
54
43
28
37
39
52
49
66
108
217
295
377
414
353
193
116
65
50
65
47
41
39
40
48
65
61
80
102
98
87
92
82
109
110
123
127
148
190
259
371
502
562
492
399
244
132
108
70
70
74
73
81
69
75
87
63
72
74
93
121
130
141
155
182
125
134
135
191
220
405
705
1370
2615
4524
6648
8575
9363
8540
6038
3671
1767
757
321
163
111
82
86
62
77
77
65
67
92
96
148
183
206
183
170
128
113
73
85
69
69
95
88
146
126
122
133
128
131
146
167
225
281
354
403
506
559
577
714
776
1131
1810
3002
4498
5889
6627
6052
4893
3276
2086
1312
793
510
413
418
310
267
249
200
157
122
102
94
80
106
108
77
88
80
88
59
69
76
66
67
73
79
86
85
88
83
110
119
125
156
156
145
126
137
124
132
137
106
125
160
184
305
376
580
741
803
777
629
495
335
261
200
263
261
295
308
325
343
306
250
206
222
246
358
561
885
1401
2117
3012
3743
4083
4144
3744
2789
1929
1123
647
337
197
119
105
111
96
86
95
99
107
94
86
98
100
95
83
87
109
105
106
111
102
104
91
92
100
113
131
127
124
114
113
129
113
139
151
180
247
304
367
518
642
727
787
714
584
444
307
247
242
197
242
182
155
153
118
118
88
102
105
100
94
126
102
113
86
92
104
110
105
119
85
82
88
91
112
117
101
94
108
115
92
84
97
88
104
107
92
92
93
106
103
95
109
83
78
103
112
101
112
104
106
105
114
78
97
90
95
90
95
102
90
78
94
86
103
96
88
90
74
87
98
96
100
98
99
99
84
93
71
95
99
93
83
92
92
82
98
99
97
73
84
101
79
83
68
85
65
66
73
61
61
60
84
91
99
83
85
73
68
63
75
80
80
63
73
82
59
77
89
83
68
64
69
57
80
95
70
77
82
73
67
56
64
58
74
66
63
65
83
64
78
56
66
63
58
64
67
53
44
46
59
57
67
51
70
68
61
60
70
56
59
63
59
43
60
72
50
54
52
58
52
45
66
55
55
48
47
54
58
52
59
58
63
69
60
66
77
65
61
56
40
54
65
49
56
57
47
38
43
58
49
47
40
50
52
46
43
40
48
46
51
45
38
53
44
34
41
45
29
38
43
51
53
37
34
35
45
38
42
37
37
37
47
36
44
40
44
53
48
41
40
48
35
39
39
47
42
48
42
44
46
47
38
59
39
40
52
39
40
38
44
46
51
33
36
52
39
42
39
51
51
49
38
47
41
49
43
46
33
43
48
32
35
41
44
43
35
51
41
40
43
45
46
45
41
48
51
50
42
33
30
32
39
49
35
52
53
50
55
37
44
47
52
45
49
48
49
47
38
40
45
50
39
46
40
46
50
42
43
45
40
42
41
42
41
43
44
48
44
34
38
49
40
44
36
37
51
40
24
46
41
43
44
49
39
40
41
45
36
46
44
33
35
44
26
39
44
42
29
42
28
33
25
45
36
36
32
34
29
41
45
44
36
21
35
48
35
37
34
28
36
33
17
29
37
32
36
32
42
28
23
21
34
26
23
21
18
34
31
23
31
15
24
28
18
19
21
25
20
20
17
22
22
16
17
18
13
10
13
9
14
10
5
6
8
6
2
3
5
1
1
1
3
0
0
0
0
0
1
1
0
0
0
1
0
0
1
0
0
0
2
0
0
0
0
0
1
0
0
1
0
0
1
0
0
1
0
0
1
0
0
0
0
0
2
0
0
1
0
1
0
0
0
1
0
0
1
0
0
2
0
0
0
0
1
3
9
6
0
0
0
0
0
0
0
0
0
0
0
0
0
0
0
0
0
0
0
0
0
0
0
0
0
0
0
0
0
0
0
0
0
0
0
0
0
0
0
0
0
0
0
0
0
0
0
0
0
0
0
0
<<END>>
