# Supplementary material for: Zurbarán attribution hypothesis supported by pigment analysis and multiband images observation of four paintings by his workshop
Source: Sci Rep. 2023 Jan 16;13:844. doi: 10.1038/s41598-023-27677-2 (PMC9842728; doi:10.1038/s41598-023-27677-2)
Supplement: Supplementary file 1 — Supplementary Information. [file 41598_2023_27677_MOESM1_ESM.zip › Raw_Data/San Pedro/XRF/pelo angel (42).mca]

<<PMCA SPECTRUM>>
TAG - live_data
DESCRIPTION - 
GAIN - 2
THRESHOLD - 10
LIVE_MODE - 0
PRESET_TIME - 200
LIVE_TIME - 200.000000
REAL_TIME - 201.333333
START_TIME - 03/25/2021 14:07:59
SERIAL_NUMBER - 2259
<<CALIBRATION>>
LABEL - Channel
77 2.957
408 15.774
<<DATA>>
0
0
0
0
0
0
0
0
0
14
235
249
214
200
179
174
158
153
133
143
135
116
113
110
121
109
102
114
91
81
107
71
80
72
89
77
102
103
92
105
92
107
87
80
97
83
89
98
98
80
76
82
82
94
89
111
95
96
101
87
110
92
162
213
274
271
210
165
132
91
83
94
71
71
67
67
75
69
81
91
81
85
70
69
55
82
84
65
74
86
93
99
84
80
86
162
315
459
418
281
144
60
56
57
90
97
112
83
58
53
54
48
44
37
52
43
45
37
54
47
47
46
50
39
52
39
41
50
42
49
61
41
36
39
43
41
41
37
31
47
43
44
30
46
40
49
45
44
33
44
46
53
95
105
87
90
67
49
35
51
50
59
117
250
548
1053
1425
1517
1198
681
306
129
58
37
45
38
37
36
44
73
90
158
242
271
268
209
131
64
50
32
48
47
59
82
87
84
66
60
45
47
42
42
44
58
87
147
268
365
534
506
445
317
151
105
67
49
36
46
32
55
50
47
54
65
75
97
86
74
91
109
133
122
160
145
174
215
371
464
523
497
399
216
127
100
81
78
62
69
87
65
59
90
69
88
124
205
279
379
471
456
413
322
239
165
177
257
396
759
1366
2410
3905
5896
7609
8348
7389
5527
3460
1773
738
293
153
102
71
72
64
64
54
63
79
90
113
138
150
180
190
166
144
119
114
90
101
107
153
164
222
277
332
278
281
251
224
243
243
291
312
411
443
519
599
665
771
1099
1704
2688
3958
5070
5866
5422
4394
2972
1922
1054
680
469
316
308
271
257
242
200
157
109
114
94
100
106
90
94
82
77
73
65
71
73
85
80
91
103
95
120
107
124
120
128
145
172
178
155
166
149
148
104
124
123
123
160
184
277
396
515
640
738
723
616
468
357
271
251
223
241
268
301
277
291
252
200
212
298
307
470
653
982
1536
2078
2902
3490
4034
4177
3647
2788
1937
1210
637
345
185
126
124
103
105
86
103
111
84
108
96
109
91
105
87
108
124
105
98
96
108
88
115
115
79
108
112
102
121
111
123
112
125
147
183
206
228
319
416
523
622
700
794
704
582
471
341
299
210
228
197
174
177
145
128
104
103
100
106
94
103
91
93
94
108
108
110
112
100
109
83
97
84
95
115
103
102
91
111
99
94
104
104
114
90
102
103
80
132
104
81
107
100
100
84
112
95
95
90
119
85
114
114
106
89
94
91
97
96
110
90
99
103
95
83
98
89
89
91
102
84
97
96
79
92
83
84
84
82
95
99
82
108
80
97
82
88
77
81
78
102
75
69
92
89
87
100
89
91
78
87
102
85
91
96
70
84
79
80
90
71
75
87
73
71
80
81
63
75
66
68
92
72
79
77
75
74
78
69
67
73
94
73
87
78
75
79
89
80
63
64
78
84
72
69
68
59
71
82
66
69
83
70
67
61
71
62
72
61
73
63
64
64
66
65
45
67
72
63
69
65
67
79
69
84
59
76
92
79
87
111
99
113
147
118
119
135
120
109
110
87
105
103
80
69
61
63
76
57
55
66
59
77
61
70
61
52
64
64
71
55
59
57
56
66
64
72
70
55
47
42
49
59
50
53
56
59
70
63
59
63
66
50
53
59
50
54
57
51
68
54
58
59
52
56
63
70
60
64
64
56
66
48
67
44
42
56
64
64
54
60
55
64
51
81
62
59
73
61
64
77
66
69
68
67
81
65
66
63
56
64
41
66
45
51
53
55
64
66
64
48
56
67
46
56
47
65
52
52
69
44
55
55
59
65
49
57
78
57
68
68
56
57
61
60
56
54
48
54
55
49
56
50
59
48
57
43
54
49
66
55
52
60
52
51
39
47
39
42
44
36
44
46
48
37
52
42
54
42
54
45
52
51
58
47
46
42
57
52
47
56
40
52
50
60
47
37
39
44
42
55
40
39
42
47
35
43
53
44
42
44
54
42
26
40
50
31
45
40
38
45
50
37
38
43
45
33
33
37
42
40
27
51
28
41
31
41
25
34
33
25
33
28
32
30
29
20
27
28
22
19
23
10
22
22
24
20
27
14
18
10
12
17
14
12
10
7
10
7
4
7
5
2
1
2
1
1
0
1
0
1
1
0
0
0
1
0
0
0
0
0
0
0
0
0
0
0
0
0
1
0
0
0
0
0
0
0
1
0
0
0
0
0
0
1
2
1
2
1
0
0
1
0
0
0
0
0
0
1
1
0
0
0
0
3
0
1
1
6
18
5
0
0
0
0
0
0
0
0
0
0
0
0
0
0
0
0
0
0
0
0
0
0
0
0
0
0
0
0
0
0
0
0
0
0
0
0
0
0
0
0
0
0
0
0
0
0
0
0
0
<<END>>
