# Supplementary material for: Zurbarán attribution hypothesis supported by pigment analysis and multiband images observation of four paintings by his workshop
Source: Sci Rep. 2023 Jan 16;13:844. doi: 10.1038/s41598-023-27677-2 (PMC9842728; doi:10.1038/s41598-023-27677-2)
Supplement: Supplementary file 1 — Supplementary Information. [file 41598_2023_27677_MOESM1_ESM.zip › Raw_Data/San Pedro/XRF/piedra (2).mca]

<<PMCA SPECTRUM>>
TAG - live_data
DESCRIPTION - 
GAIN - 2
THRESHOLD - 10
LIVE_MODE - 0
PRESET_TIME - 200
LIVE_TIME - 200.000000
REAL_TIME - 202.920000
START_TIME - 03/18/2021 11:14:29
SERIAL_NUMBER - 2259
<<CALIBRATION>>
LABEL - Channel
78 2.957
411 15.774
<<DATA>>
0
0
0
0
0
0
0
0
0
44
389
412
348
342
326
299
258
258
282
236
204
201
184
201
178
157
147
149
139
148
148
145
166
153
171
170
162
159
160
147
162
157
159
138
145
150
140
142
126
138
134
136
148
172
129
161
137
159
156
163
173
254
421
579
650
591
452
292
199
138
122
129
126
126
112
109
122
120
134
127
115
110
119
107
101
71
77
82
75
83
98
101
75
94
105
120
115
139
139
113
88
88
70
76
89
94
92
78
72
86
86
82
66
90
81
77
70
99
75
88
78
63
83
74
61
71
81
75
78
72
78
68
67
64
67
62
67
70
90
87
72
80
80
88
60
83
79
74
65
77
82
78
66
82
76
92
75
89
75
65
71
101
86
107
158
213
273
334
309
216
147
95
88
88
72
71
77
98
85
90
111
108
116
102
125
110
121
88
81
69
91
89
109
115
120
140
128
116
115
87
87
91
106
109
160
226
429
795
1202
1490
1532
1138
693
391
174
146
104
86
110
107
107
117
101
128
140
159
170
180
239
220
309
364
389
342
375
471
701
1146
1406
1679
1620
1181
671
441
277
188
189
161
178
181
154
176
157
183
158
187
170
219
216
250
279
281
271
341
336
389
567
799
1517
3107
6116
11553
18983
26259
30698
29259
23158
14322
7390
3321
1301
529
284
226
205
176
140
158
145
151
196
247
365
477
621
656
553
490
336
261
208
180
166
145
142
187
173
198
244
225
248
296
352
507
644
889
1075
1352
1583
1964
1950
2035
2333
3666
6481
11177
16883
21993
23530
21040
16046
10370
6255
3785
2318
1550
1204
1041
958
824
688
472
330
234
163
144
148
118
109
111
93
84
43
75
49
58
66
55
66
64
60
59
80
74
82
66
100
104
95
133
140
192
169
147
137
149
141
196
293
518
878
1321
1794
2302
2138
1801
1358
937
622
386
406
516
582
678
697
745
585
441
287
238
183
176
238
450
837
1398
2129
3015
3658
3965
3581
2918
2049
1308
699
322
167
97
61
59
44
66
51
58
46
48
53
65
51
56
54
55
54
56
40
52
53
57
63
56
54
57
72
60
68
67
60
57
45
70
62
70
101
137
180
311
441
559
676
645
598
461
367
278
199
169
141
156
133
99
110
91
71
55
56
53
59
49
55
54
70
57
43
45
56
61
47
51
47
63
52
50
54
63
44
52
46
59
61
43
55
55
60
59
57
59
47
64
57
42
50
67
44
62
59
49
47
60
57
66
67
62
66
63
59
68
51
67
54
62
56
67
53
51
44
50
65
57
51
57
60
60
55
57
52
64
64
46
56
62
48
64
55
43
47
38
51
60
54
49
53
62
45
54
47
57
40
49
57
49
66
47
45
55
46
50
59
55
56
39
72
69
55
52
50
53
47
48
48
43
59
64
43
58
50
52
58
55
53
59
47
54
40
57
49
40
48
47
57
60
37
45
41
39
50
50
48
33
38
39
50
35
38
44
40
61
45
35
38
40
52
52
43
44
57
48
42
41
33
49
29
49
39
34
59
38
36
39
44
60
45
42
61
51
59
51
55
57
50
43
46
37
43
40
26
31
30
38
39
49
28
25
31
24
42
34
32
27
44
32
36
36
44
34
29
36
33
26
28
28
29
29
24
39
31
32
33
22
27
37
27
38
35
37
28
31
28
37
32
42
45
40
32
35
28
38
48
29
32
39
38
29
25
39
30
34
28
28
35
31
25
34
37
33
33
36
38
39
24
36
34
37
30
33
40
35
26
42
33
28
30
47
37
27
27
24
36
32
38
42
44
37
32
23
23
28
28
33
43
35
39
30
44
47
33
26
33
36
43
26
30
34
31
38
37
36
42
38
27
31
40
35
40
29
32
36
36
42
27
30
33
33
34
42
27
36
30
27
45
29
33
39
27
31
31
35
40
36
29
38
26
36
31
36
30
37
29
37
27
29
32
38
39
28
30
29
36
31
25
33
28
18
27
22
34
40
26
30
31
29
39
26
26
29
37
25
26
38
31
29
30
21
22
30
26
27
28
36
15
20
23
23
21
21
17
15
18
18
12
12
11
9
16
10
11
8
14
4
9
8
11
16
6
8
5
6
5
2
5
5
3
2
1
1
3
2
0
1
0
0
0
0
0
0
0
0
1
1
0
1
1
1
0
0
0
0
0
0
1
1
0
1
0
1
0
0
2
1
1
0
1
1
0
0
0
0
0
0
1
0
3
0
2
0
2
1
1
1
0
1
1
0
3
8
24
2
0
0
0
0
0
0
0
0
0
0
0
0
0
0
0
0
0
0
0
0
0
0
0
0
0
0
0
0
0
0
0
0
0
0
0
0
0
0
0
0
0
0
0
0
0
0
0
0
0
0
0
0
0
0
0
0
0
0
<<END>>
