# Supplementary material for: Zurbarán attribution hypothesis supported by pigment analysis and multiband images observation of four paintings by his workshop
Source: Sci Rep. 2023 Jan 16;13:844. doi: 10.1038/s41598-023-27677-2 (PMC9842728; doi:10.1038/s41598-023-27677-2)
Supplement: Supplementary file 1 — Supplementary Information. [file 41598_2023_27677_MOESM1_ESM.zip › Raw_Data/San Pedro/XRF/roca 1 (3).mca]

<<PMCA SPECTRUM>>
TAG - live_data
DESCRIPTION - 
GAIN - 2
THRESHOLD - 10
LIVE_MODE - 0
PRESET_TIME - 200
LIVE_TIME - 200.000000
REAL_TIME - 201.493333
START_TIME - 03/18/2021 11:25:04
SERIAL_NUMBER - 2259
<<CALIBRATION>>
LABEL - Channel
78 2.957
411 15.774
<<DATA>>
0
0
0
0
0
0
0
0
0
28
255
235
217
201
193
188
186
170
142
158
120
117
118
133
119
94
88
106
96
105
85
87
90
106
115
104
112
89
103
94
95
95
91
91
81
72
91
66
70
69
81
90
91
81
90
86
106
95
77
82
77
107
110
139
172
142
144
78
86
66
61
89
63
68
61
65
71
80
87
92
85
61
58
69
61
63
67
66
58
86
53
63
64
60
108
152
273
348
278
224
97
79
55
65
76
80
92
83
65
44
50
56
48
46
50
46
68
64
84
71
75
66
56
41
57
66
45
47
51
48
43
60
44
52
40
51
46
54
52
52
52
42
50
55
51
60
58
47
48
52
75
82
108
200
208
181
131
100
77
92
71
101
179
392
979
1802
2644
3063
2488
1502
710
279
104
84
87
57
63
74
82
83
124
229
341
538
506
425
294
167
98
73
77
77
87
96
115
130
118
99
98
106
123
137
173
258
527
1382
3105
5861
8857
10404
9301
6926
3676
1534
523
183
110
76
56
56
68
84
94
130
183
169
220
306
542
864
1229
1491
1416
1161
760
417
323
310
363
398
298
254
124
83
68
55
53
57
67
57
52
46
52
47
49
62
61
81
86
107
93
97
97
81
107
118
161
270
522
1055
1977
3343
4969
6199
6698
5805
4006
2342
1163
475
192
104
66
62
74
41
48
49
52
52
59
77
101
126
159
151
115
104
70
64
56
60
62
60
71
85
76
88
93
100
95
111
118
187
201
281
294
385
375
440
458
475
716
1260
2023
3195
4319
4901
4668
3740
2571
1616
957
638
414
347
270
261
210
179
152
150
98
98
69
90
93
79
86
64
62
65
66
63
63
50
62
69
56
71
57
81
78
90
103
125
139
147
118
122
139
93
121
86
102
100
108
140
178
311
405
561
633
651
579
462
326
259
203
185
227
266
270
264
310
259
205
165
167
154
189
253
491
931
1525
2260
3136
3715
4031
3916
3144
2394
1540
867
457
205
128
89
102
88
87
91
97
80
83
82
80
88
83
87
80
85
85
71
91
99
92
100
109
92
95
91
93
91
103
98
113
106
119
105
120
138
170
250
394
530
626
736
715
648
527
452
306
239
203
187
191
191
144
109
102
91
88
84
97
90
94
100
108
108
96
98
72
88
109
100
94
88
82
82
93
88
91
89
97
91
93
67
93
87
105
101
85
101
69
84
77
112
71
91
91
92
94
72
82
86
87
72
81
80
82
90
93
99
92
91
73
98
83
89
77
83
85
82
83
84
87
85
74
72
59
66
93
82
84
75
84
92
86
83
78
84
82
81
86
79
84
79
79
70
70
65
78
85
73
77
66
87
60
61
55
81
78
61
77
57
85
79
87
79
75
65
73
67
67
59
68
84
76
71
57
51
66
69
72
82
58
52
66
64
65
51
61
61
60
54
62
57
62
68
72
51
59
75
46
54
74
73
53
59
58
68
60
48
57
52
47
67
42
47
55
66
47
44
52
59
52
65
48
57
49
54
45
63
53
51
59
58
56
67
63
54
71
51
69
56
68
51
59
51
39
46
40
40
45
41
43
47
48
40
63
32
52
58
43
39
46
39
50
46
42
39
57
57
40
47
50
42
40
43
35
39
36
60
51
52
46
37
36
37
37
32
36
38
45
41
43
44
45
38
32
38
45
48
43
35
42
32
38
42
49
32
41
43
40
36
37
37
38
50
42
25
36
44
45
37
45
32
36
40
48
36
37
45
34
28
39
36
43
36
46
36
34
52
27
36
46
39
39
40
39
37
42
39
39
35
38
38
44
32
37
46
45
42
45
43
45
28
45
37
30
28
42
45
28
33
50
42
43
34
32
25
40
45
36
32
48
28
40
36
36
34
36
31
33
39
47
32
35
36
30
37
31
35
31
33
29
36
32
31
26
34
42
41
40
32
35
30
37
32
24
31
31
30
35
34
31
38
29
38
28
38
27
35
36
31
32
37
22
34
32
28
31
28
34
26
27
31
28
33
30
28
27
31
31
28
22
18
21
26
18
18
29
31
19
21
22
16
18
16
10
14
14
12
16
17
8
15
7
13
5
5
11
2
7
4
9
4
1
3
3
0
0
0
1
0
1
0
0
0
1
0
0
0
0
1
1
0
0
1
0
0
0
0
2
0
0
0
1
0
0
0
0
0
1
0
1
1
0
0
1
0
1
2
0
0
1
0
0
0
0
0
0
2
0
1
0
0
0
0
2
2
1
0
3
4
16
0
0
0
0
0
0
0
0
0
0
0
0
0
0
0
0
0
0
0
0
0
0
0
0
0
0
0
0
0
0
0
0
0
0
0
0
0
0
0
0
0
0
0
0
0
0
0
0
0
0
0
0
0
0
0
0
0
<<END>>
