# Supplementary material for: Zurbarán attribution hypothesis supported by pigment analysis and multiband images observation of four paintings by his workshop
Source: Sci Rep. 2023 Jan 16;13:844. doi: 10.1038/s41598-023-27677-2 (PMC9842728; doi:10.1038/s41598-023-27677-2)
Supplement: Supplementary file 1 — Supplementary Information. [file 41598_2023_27677_MOESM1_ESM.zip › Raw_Data/San Pedro/XRF/roca 2 (7).mca]

<<PMCA SPECTRUM>>
TAG - live_data
DESCRIPTION - 
GAIN - 2
THRESHOLD - 10
LIVE_MODE - 0
PRESET_TIME - 200
LIVE_TIME - 200.000000
REAL_TIME - 201.533333
START_TIME - 03/18/2021 12:39:34
SERIAL_NUMBER - 2259
<<CALIBRATION>>
LABEL - Channel
78 2.957
411 15.774
<<DATA>>
0
0
0
0
0
0
0
0
0
18
241
261
239
210
184
179
192
195
181
146
149
124
138
124
115
118
110
93
100
95
80
102
86
97
121
100
98
95
110
114
101
95
86
96
112
104
100
74
96
113
84
78
101
92
95
105
96
110
95
86
87
124
182
218
249
233
237
174
128
95
90
84
82
84
76
74
66
90
87
98
71
67
68
81
73
66
72
66
73
71
61
57
69
64
104
146
254
377
359
197
109
69
62
55
90
89
87
86
65
52
49
45
34
42
35
56
50
64
57
56
62
45
54
33
61
52
53
49
47
52
53
35
45
48
47
49
60
47
47
57
50
37
49
47
36
45
38
41
41
53
63
61
67
87
72
81
66
58
44
46
73
79
117
258
552
948
1317
1289
913
498
199
96
54
52
54
54
55
56
70
78
118
154
242
274
242
178
104
98
75
64
58
76
85
96
108
113
77
68
87
87
83
69
94
193
403
890
1764
3035
3913
3866
2852
1682
740
321
134
78
65
48
56
67
60
72
90
105
114
125
160
195
321
511
583
592
512
366
286
340
465
614
646
543
447
259
125
104
94
92
84
85
82
71
71
84
75
87
111
142
184
246
267
283
243
200
208
160
191
263
472
870
1746
3218
5381
7942
10019
10245
8843
5958
3421
1612
653
269
154
101
73
75
61
49
66
73
95
87
131
163
232
234
241
175
146
110
116
95
102
95
133
162
139
206
211
198
190
202
191
210
265
282
410
493
543
650
688
718
899
1308
2286
3770
5302
6789
7071
6398
4682
3024
1911
1163
742
511
388
362
327
283
239
192
156
117
94
129
89
95
119
100
73
77
73
71
76
94
81
89
89
78
99
74
95
108
143
136
169
169
138
178
154
127
135
117
124
109
129
150
249
338
511
709
837
886
786
614
431
337
254
247
243
312
338
326
365
297
224
203
213
182
252
354
593
1008
1589
2454
3322
3905
4354
4052
3364
2420
1582
858
462
253
153
129
109
97
101
91
105
109
99
83
94
99
103
121
105
108
97
102
102
101
110
122
113
102
108
118
117
125
123
100
115
104
115
133
152
176
222
322
427
568
692
760
803
660
533
410
292
227
211
198
171
173
135
116
110
117
110
106
92
105
78
113
100
95
102
106
92
100
116
107
91
110
119
81
100
100
110
86
97
95
90
106
97
102
106
100
85
109
96
99
91
96
106
102
110
97
102
98
95
85
87
95
87
95
98
92
89
98
96
104
87
104
100
85
91
86
89
96
89
88
94
96
84
101
95
98
90
84
83
99
77
83
97
90
74
96
80
90
86
79
79
100
86
93
90
82
87
73
81
92
87
67
77
84
81
88
100
77
86
102
70
86
77
81
74
91
78
78
68
87
81
95
78
70
66
77
77
81
72
65
59
63
90
67
83
62
50
64
63
61
75
60
58
70
58
71
80
60
72
77
64
72
52
57
71
53
76
51
57
61
56
55
56
64
65
76
48
69
51
55
52
53
47
51
51
69
67
50
75
67
69
71
60
79
82
71
76
77
65
89
70
56
52
56
39
49
57
57
53
58
54
46
48
64
58
50
48
47
46
62
51
47
49
41
47
42
49
40
45
42
48
48
42
46
43
50
41
41
47
45
41
40
44
38
45
51
32
52
35
45
45
38
54
39
51
37
30
36
37
34
33
32
45
44
43
44
42
36
42
49
41
37
57
38
34
40
58
34
43
45
40
32
47
46
42
34
26
45
45
28
35
45
41
44
42
35
42
36
38
43
36
53
35
49
46
50
23
43
21
33
28
37
34
52
45
32
38
35
46
38
40
28
38
32
39
35
36
34
38
26
31
46
30
35
27
29
30
41
40
36
33
27
39
39
31
21
55
31
38
41
28
36
37
45
38
22
41
30
29
32
37
34
34
40
31
45
46
35
33
27
33
31
22
43
27
33
32
35
38
33
35
38
35
38
34
40
21
44
33
29
39
31
27
28
29
32
33
36
30
28
28
23
24
22
21
25
24
31
24
27
33
26
23
30
24
22
24
13
26
17
14
21
15
18
14
10
18
14
11
7
6
9
11
8
11
6
5
4
6
4
3
1
2
2
0
0
0
0
1
0
0
1
0
0
1
0
0
0
1
0
0
0
1
0
0
0
0
0
0
0
1
0
0
0
0
1
0
0
0
0
0
1
1
0
0
0
0
0
0
0
0
0
1
0
1
0
0
0
1
0
2
0
0
0
0
0
0
1
1
1
1
1
1
3
0
4
8
16
0
0
0
0
0
0
0
0
0
0
0
0
0
0
0
0
0
0
0
0
0
0
0
0
0
0
0
0
0
0
0
0
0
0
0
0
0
0
0
0
0
0
0
0
0
0
0
0
0
0
0
0
<<END>>
