# Supplementary material for: Zurbarán attribution hypothesis supported by pigment analysis and multiband images observation of four paintings by his workshop
Source: Sci Rep. 2023 Jan 16;13:844. doi: 10.1038/s41598-023-27677-2 (PMC9842728; doi:10.1038/s41598-023-27677-2)
Supplement: Supplementary file 1 — Supplementary Information. [file 41598_2023_27677_MOESM1_ESM.zip › Raw_Data/San Pedro/XRF/roca 3 (8).mca]

<<PMCA SPECTRUM>>
TAG - live_data
DESCRIPTION - 
GAIN - 2
THRESHOLD - 10
LIVE_MODE - 0
PRESET_TIME - 200
LIVE_TIME - 200.000000
REAL_TIME - 201.253333
START_TIME - 03/18/2021 12:59:01
SERIAL_NUMBER - 2259
<<CALIBRATION>>
LABEL - Channel
78 2.957
411 15.774
<<DATA>>
0
0
0
0
0
0
0
0
0
22
212
221
182
186
184
158
145
143
142
134
134
94
98
91
113
104
100
77
96
96
103
72
90
80
86
89
76
87
90
84
90
82
79
84
65
78
70
101
73
82
87
83
97
77
69
91
78
69
88
86
86
103
147
176
186
188
150
129
80
74
74
61
66
60
52
68
67
86
83
74
85
63
67
58
63
55
68
70
71
82
56
50
62
64
101
176
292
472
392
238
118
63
49
44
72
113
106
83
68
45
38
40
33
37
32
39
39
45
48
52
48
47
46
41
35
35
39
40
38
47
46
35
36
22
40
46
40
47
37
41
38
33
34
42
43
35
44
49
55
46
63
51
92
99
95
69
79
45
42
59
50
85
156
306
687
1233
1646
1628
1196
700
282
119
58
35
45
45
46
46
57
80
109
183
235
291
260
206
130
80
49
48
44
57
63
93
92
88
73
45
54
54
65
62
73
143
289
722
1363
2263
2996
3038
2240
1255
576
233
96
56
53
44
49
40
48
77
82
108
139
123
124
167
232
342
487
475
403
262
216
230
330
385
425
360
283
171
124
74
61
60
62
53
60
68
66
51
76
81
129
165
270
373
420
430
319
252
166
142
136
185
330
565
1160
2143
3499
5230
6640
6752
5930
4123
2236
1044
433
194
107
79
79
58
58
54
55
67
48
68
91
116
149
144
169
126
136
111
89
85
85
105
131
178
246
285
298
280
245
212
199
190
202
224
272
324
380
454
467
487
578
842
1513
2448
3518
4449
4773
4189
3280
2127
1223
789
477
360
267
264
243
211
201
189
117
100
85
97
97
91
92
68
76
79
74
80
81
86
67
71
108
95
111
123
111
104
131
128
156
181
166
130
160
144
130
122
85
111
133
133
185
286
344
489
616
646
586
498
361
280
207
201
230
211
314
281
274
263
233
194
184
183
271
383
589
958
1605
2312
3068
3734
3995
3984
3235
2377
1558
881
446
271
142
123
113
121
105
113
101
90
99
108
120
88
107
95
112
114
115
106
117
94
133
111
110
103
96
116
121
105
113
104
118
115
123
143
159
175
258
288
427
591
675
791
715
730
537
405
326
243
225
230
217
165
163
142
130
118
126
97
101
115
105
115
97
104
117
104
104
108
107
101
122
114
118
93
102
105
116
119
104
89
93
109
97
108
99
116
80
115
109
101
104
102
93
101
105
97
98
120
99
118
98
107
94
92
88
84
96
101
104
92
89
106
90
88
113
98
88
91
94
103
96
89
91
112
109
100
102
93
112
107
97
83
97
91
88
96
76
98
102
82
93
75
92
88
72
91
80
75
93
90
97
83
86
92
68
76
87
95
69
71
82
66
77
71
67
94
102
78
70
86
97
77
94
85
65
88
74
78
85
79
64
68
77
77
95
83
52
77
76
60
77
64
62
73
73
54
62
69
66
75
65
52
67
67
80
56
69
76
61
58
59
51
72
70
57
48
62
75
71
49
46
69
55
55
56
55
60
73
62
74
71
68
64
75
73
68
82
53
73
67
52
61
69
46
70
53
59
52
48
51
54
48
47
58
54
60
38
50
46
62
54
48
56
41
51
56
42
52
38
49
39
52
59
46
54
56
53
40
33
44
42
61
46
39
43
35
39
50
44
36
37
44
31
37
52
36
34
47
37
58
48
47
60
44
43
40
43
35
51
27
45
33
36
46
39
35
38
49
45
42
32
38
34
43
40
34
36
35
46
42
32
33
36
43
31
53
38
33
45
28
47
38
36
37
27
45
31
43
46
36
37
36
36
42
34
42
39
32
37
39
37
34
37
37
42
34
34
24
34
55
25
31
39
34
40
34
27
35
34
33
28
40
28
32
48
39
31
34
35
39
30
29
37
40
34
38
42
34
29
39
35
40
38
36
38
33
27
39
40
40
31
36
27
39
35
40
26
43
30
33
32
44
40
29
43
36
32
25
31
33
33
38
29
32
34
34
34
34
30
20
32
26
42
29
23
28
31
26
19
26
24
22
25
24
31
20
17
18
18
24
19
13
26
11
15
14
14
12
16
16
9
7
9
4
2
7
3
2
3
4
1
3
1
1
4
0
0
1
0
0
0
0
0
0
0
0
0
0
0
0
1
0
0
0
0
0
0
0
0
0
1
0
0
0
1
0
0
0
3
0
1
0
0
0
0
0
1
0
0
0
0
0
0
0
0
0
0
1
0
0
0
0
0
0
0
0
0
0
0
0
1
0
1
1
0
0
3
16
5
0
0
0
0
0
0
0
0
0
0
0
0
0
0
0
0
0
0
0
0
0
0
0
0
0
0
0
0
0
0
0
0
0
0
0
0
0
0
0
0
0
0
0
0
0
0
0
0
0
0
0
<<END>>
