# Supplementary material for: Zurbarán attribution hypothesis supported by pigment analysis and multiband images observation of four paintings by his workshop
Source: Sci Rep. 2023 Jan 16;13:844. doi: 10.1038/s41598-023-27677-2 (PMC9842728; doi:10.1038/s41598-023-27677-2)
Supplement: Supplementary file 1 — Supplementary Information. [file 41598_2023_27677_MOESM1_ESM.zip › Raw_Data/San Pedro/XRF/roja palmera (37).mca]

<<PMCA SPECTRUM>>
TAG - live_data
DESCRIPTION - 
GAIN - 2
THRESHOLD - 10
LIVE_MODE - 0
PRESET_TIME - 200
LIVE_TIME - 200.000000
REAL_TIME - 202.600000
START_TIME - 03/25/2021 13:18:50
SERIAL_NUMBER - 2259
<<CALIBRATION>>
LABEL - Channel
77 2.957
408 15.774
<<DATA>>
0
0
0
0
0
0
0
0
0
46
372
391
374
328
295
290
245
233
264
232
235
185
208
185
176
146
139
148
125
146
127
118
130
129
141
136
130
159
132
158
126
121
156
128
139
134
118
138
117
123
121
129
117
117
129
135
117
160
146
176
216
227
262
254
233
222
217
184
157
119
124
119
93
112
104
111
87
102
127
135
107
111
81
96
89
119
98
122
123
106
108
81
105
89
102
127
151
181
168
138
100
94
88
87
86
97
101
96
68
80
81
78
69
69
72
71
88
87
81
73
55
87
66
68
82
76
76
88
59
77
76
79
61
85
67
80
70
63
62
70
79
69
73
65
71
82
71
76
76
64
78
73
68
88
89
76
80
74
78
85
69
98
112
167
271
452
536
560
497
272
185
133
80
79
91
97
115
155
246
359
401
423
324
244
183
142
125
112
83
88
110
127
177
211
232
234
207
183
187
192
181
169
218
374
795
1684
3428
5499
7220
7635
6138
3803
1858
769
303
155
113
124
133
115
129
155
226
309
404
588
693
809
919
1073
1257
1227
1076
795
562
541
584
711
754
723
550
375
275
189
164
172
155
155
148
194
213
292
461
877
1651
2784
4697
6484
7876
7705
6299
4314
2397
1176
636
472
749
1322
2384
4569
7409
10878
13685
14696
13224
9810
5860
3175
1434
718
479
352
268
193
162
137
130
130
154
179
196
278
352
394
510
519
561
613
707
780
997
1291
1923
2720
3880
4919
5384
5088
4251
3353
2480
1710
1209
872
812
789
914
1012
1207
1216
1369
1953
3082
4729
6852
8861
9972
9072
7096
5031
3246
1937
1256
849
673
644
588
546
430
359
249
161
124
107
116
141
139
126
109
110
115
123
171
226
339
446
538
666
603
550
407
293
218
187
200
249
259
283
291
248
189
175
134
130
134
184
255
387
600
861
1046
1081
1094
875
671
501
331
254
280
285
349
395
372
343
325
272
254
221
290
419
563
921
1401
2110
2736
3411
3891
3809
3408
2614
1830
1058
570
252
158
86
74
63
62
61
65
67
62
61
78
50
60
66
59
55
62
81
71
75
81
78
63
80
70
77
73
86
86
79
70
99
116
117
109
135
190
272
350
469
595
606
763
604
530
421
309
200
188
187
140
127
121
117
85
66
67
61
65
88
74
76
69
58
85
68
61
83
69
67
55
56
63
71
70
58
83
58
63
75
54
59
82
65
78
58
56
70
63
66
60
73
59
60
72
63
68
71
63
66
68
78
62
68
61
76
75
64
79
70
67
71
69
65
65
56
75
67
67
54
60
81
85
75
64
72
60
73
75
82
60
57
79
70
68
58
50
75
74
73
63
58
62
53
67
62
77
76
64
70
79
67
65
53
62
62
60
48
68
60
73
54
54
76
72
79
54
70
67
47
47
66
61
56
55
64
51
62
66
52
58
69
58
55
58
57
63
42
62
58
47
69
56
51
43
63
55
49
45
59
61
45
51
61
44
36
44
62
57
45
61
48
46
50
59
57
51
66
63
31
62
40
53
54
59
63
63
53
61
50
54
56
51
57
70
63
67
64
70
68
66
73
57
55
42
48
43
46
45
42
44
40
46
38
47
36
44
39
42
46
43
52
57
52
46
40
55
41
47
43
41
33
45
39
48
45
45
35
40
48
35
39
52
43
49
45
44
53
42
45
65
40
39
38
50
41
40
40
42
38
44
55
45
39
32
36
46
33
41
38
49
49
33
52
50
51
44
39
35
54
49
44
49
68
59
52
50
50
36
44
44
37
40
36
45
41
46
46
46
47
49
43
42
50
46
51
44
53
46
48
40
53
46
48
51
44
48
49
43
58
29
42
46
47
63
46
53
53
45
42
35
32
51
57
44
47
55
60
50
42
45
53
44
53
40
45
39
55
71
35
55
43
38
47
36
50
52
54
54
35
40
43
41
41
32
43
43
49
28
35
28
45
47
46
41
51
38
28
33
52
43
47
47
25
44
28
28
40
37
35
43
42
36
39
32
49
39
48
51
39
36
42
41
39
41
35
36
36
30
27
24
37
42
30
38
27
33
23
34
30
28
29
33
34
21
28
25
21
25
23
36
19
19
22
15
15
17
5
13
16
14
11
7
10
7
7
8
6
3
2
1
1
2
1
2
2
1
0
3
0
1
0
2
2
0
0
0
2
1
2
0
0
0
1
1
0
0
1
0
0
1
0
2
0
1
0
1
0
1
0
2
0
0
0
1
1
0
1
2
0
0
0
0
1
0
0
2
5
2
0
2
2
1
3
4
0
2
2
12
15
0
0
0
0
0
0
0
0
0
0
0
0
0
0
0
0
0
0
0
0
0
0
0
0
0
0
0
0
0
0
0
0
0
0
0
0
0
0
0
0
0
0
0
0
0
0
0
0
0
0
<<END>>
