# Supplementary material for: Zurbarán attribution hypothesis supported by pigment analysis and multiband images observation of four paintings by his workshop
Source: Sci Rep. 2023 Jan 16;13:844. doi: 10.1038/s41598-023-27677-2 (PMC9842728; doi:10.1038/s41598-023-27677-2)
Supplement: Supplementary file 1 — Supplementary Information. [file 41598_2023_27677_MOESM1_ESM.zip › Raw_Data/San Pedro/XRF/rosario (21).mca]

<<PMCA SPECTRUM>>
TAG - live_data
DESCRIPTION - 
GAIN - 2
THRESHOLD - 10
LIVE_MODE - 0
PRESET_TIME - 200
LIVE_TIME - 200.000000
REAL_TIME - 201.746667
START_TIME - 03/19/2021 12:56:08
SERIAL_NUMBER - 2259
<<CALIBRATION>>
LABEL - Channel
77 2.957
407 15.774
<<DATA>>
0
0
0
0
0
0
0
0
0
22
303
266
268
225
223
230
216
210
186
163
150
143
140
148
116
119
96
93
102
100
123
95
113
109
116
105
111
102
111
116
115
121
100
120
99
89
89
109
89
100
106
98
109
104
81
113
127
102
107
115
129
151
251
346
435
427
371
284
168
109
122
116
120
81
81
71
77
96
99
106
91
73
83
79
77
62
67
77
80
70
61
57
55
51
79
127
153
237
240
190
98
83
47
59
76
75
86
77
69
71
46
53
43
45
52
66
45
50
47
56
58
49
52
54
46
63
54
49
55
57
48
43
55
47
48
46
44
61
40
54
38
52
44
40
49
48
55
56
62
50
50
55
53
62
95
92
62
72
44
47
59
76
90
177
368
644
905
1000
881
527
282
123
86
57
43
50
57
52
73
58
78
107
163
190
202
188
145
81
71
60
58
64
75
85
89
85
89
60
50
61
54
46
52
63
84
121
184
288
392
431
393
296
166
87
62
68
59
49
61
60
53
58
73
77
93
85
107
85
105
129
130
175
132
172
205
357
528
726
939
887
728
455
286
149
148
115
110
106
98
82
92
91
103
115
95
102
145
144
169
169
172
191
155
194
202
307
478
797
1641
3209
5568
9074
12302
14642
14241
11589
7837
4342
1933
812
344
192
109
91
104
69
113
88
100
95
149
200
259
291
284
319
277
170
133
119
117
92
111
102
92
136
143
126
155
160
195
219
298
367
453
603
677
814
924
962
1060
1378
2187
3676
5581
8152
9773
9993
8801
6470
4157
2563
1498
962
716
535
491
441
404
346
218
180
160
123
122
125
97
101
102
90
84
72
74
67
65
87
65
88
63
87
81
79
101
120
143
123
148
170
166
138
155
132
105
153
123
178
230
290
441
694
933
1157
1152
1139
869
571
459
321
279
315
328
397
438
436
383
341
233
227
199
252
364
563
992
1400
2107
2822
3464
3828
3633
3186
2286
1540
910
473
237
156
101
109
85
102
92
97
99
99
114
76
96
88
84
113
108
95
99
104
111
99
117
102
88
109
113
99
121
108
110
127
108
119
143
171
155
211
295
384
476
652
715
676
635
558
421
318
234
235
194
180
204
162
138
130
108
110
93
108
115
109
115
114
104
113
101
119
133
102
100
104
127
91
120
85
128
105
109
108
119
125
112
112
100
125
113
147
91
111
131
108
94
101
114
102
107
117
110
116
106
104
108
84
114
104
108
109
72
98
118
110
105
119
99
117
98
111
89
106
108
104
103
129
108
113
96
108
97
126
86
95
95
98
88
93
99
102
94
99
104
93
109
91
108
91
106
101
82
99
97
98
109
102
101
93
87
87
102
80
94
93
110
105
98
89
104
82
91
78
98
79
70
84
87
95
100
96
90
92
106
82
76
83
92
68
92
86
95
79
66
83
102
73
88
76
94
72
76
81
92
79
73
80
75
92
68
73
73
80
81
72
83
70
70
60
60
70
59
73
83
64
68
77
74
73
74
70
77
86
65
73
71
76
80
80
72
74
74
82
87
81
61
56
58
62
68
79
68
82
50
53
64
46
60
64
52
62
49
53
59
63
57
70
61
51
66
66
69
64
74
45
65
61
57
78
53
51
73
48
53
58
57
54
55
50
60
53
60
56
66
52
69
46
49
62
62
51
50
48
54
54
55
48
53
53
55
48
47
31
42
46
45
39
53
54
56
48
48
59
50
54
75
48
56
41
39
48
47
62
52
40
57
53
50
46
53
52
49
54
49
43
49
39
57
47
46
45
45
45
49
60
45
37
38
54
54
49
45
34
50
45
52
51
52
48
50
50
39
31
52
39
35
37
32
39
42
40
39
42
42
43
34
35
45
42
56
38
40
32
43
31
43
32
32
35
33
42
32
40
35
45
36
42
41
33
40
36
35
34
38
29
37
31
40
36
40
36
29
36
30
32
31
37
38
28
38
37
29
27
42
35
25
36
30
44
37
33
28
31
28
32
21
36
26
21
35
31
28
34
22
25
24
19
21
22
22
18
21
28
20
19
15
27
21
15
16
13
13
12
11
16
13
11
14
10
10
9
9
5
8
4
5
4
3
2
1
1
0
0
0
0
0
0
0
0
0
0
1
0
1
0
1
0
0
1
0
0
0
0
0
0
0
0
0
0
0
0
1
1
0
0
0
0
0
0
0
0
1
0
0
1
0
0
0
0
0
0
1
1
0
0
0
2
1
1
1
0
2
0
1
0
1
3
0
0
6
17
7
0
0
0
0
0
0
0
0
0
0
0
0
0
0
0
0
0
0
0
0
0
0
0
0
0
0
0
0
0
0
0
0
0
0
0
0
0
0
0
0
0
0
0
0
0
0
0
0
0
0
0
<<END>>
