# Supplementary material for: Zurbarán attribution hypothesis supported by pigment analysis and multiband images observation of four paintings by his workshop
Source: Sci Rep. 2023 Jan 16;13:844. doi: 10.1038/s41598-023-27677-2 (PMC9842728; doi:10.1038/s41598-023-27677-2)
Supplement: Supplementary file 1 — Supplementary Information. [file 41598_2023_27677_MOESM1_ESM.zip › Raw_Data/San Pedro/XRF/suelo 1 (1).mca]

<<PMCA SPECTRUM>>
TAG - live_data
DESCRIPTION - 
GAIN - 2
THRESHOLD - 10
LIVE_MODE - 0
PRESET_TIME - 200
LIVE_TIME - 200.000000
REAL_TIME - 201.466667
START_TIME - 03/18/2021 11:02:06
SERIAL_NUMBER - 2259
<<CALIBRATION>>
LABEL - Channel
78 2.957
411 15.774
<<DATA>>
0
0
0
0
0
0
0
0
0
35
214
221
189
175
191
163
145
153
153
107
127
122
124
113
100
108
88
97
88
89
83
89
106
90
108
96
76
88
90
75
88
85
74
88
75
72
90
75
75
92
82
61
82
81
85
93
88
106
91
84
117
178
229
268
253
229
174
138
97
68
71
68
61
58
47
54
75
91
80
76
72
67
58
64
59
71
59
70
68
47
53
53
71
66
89
136
246
292
226
137
84
44
43
44
68
91
58
64
45
39
38
46
38
49
39
50
50
61
52
43
56
56
37
54
58
48
47
43
40
49
44
49
43
47
49
41
33
35
44
42
50
54
38
36
37
55
32
41
54
35
44
48
47
39
69
57
43
54
35
41
62
53
67
94
200
388
664
856
779
509
271
103
61
53
44
50
42
49
46
55
74
96
109
152
174
175
114
72
65
60
61
57
62
51
84
71
72
68
48
57
61
45
68
70
93
171
383
809
1418
2095
2291
1830
1157
605
237
114
79
52
53
59
44
65
52
83
87
85
107
106
122
161
235
330
357
361
307
237
222
379
574
672
761
564
426
252
165
84
76
60
92
82
82
83
91
78
75
71
85
111
166
144
222
212
202
182
155
159
195
215
374
690
1487
2913
5358
8391
11326
12291
11134
8155
4682
2306
964
366
181
126
94
72
78
78
64
62
77
102
105
160
203
237
276
249
191
155
113
89
96
66
107
109
127
154
181
133
169
141
169
178
230
293
369
428
518
635
725
717
758
841
1307
2442
4187
6441
8036
8467
7572
5672
3620
2092
1240
840
579
460
395
393
345
302
231
147
126
106
109
79
107
86
78
81
67
63
58
64
60
63
57
62
59
61
69
84
91
92
109
122
143
118
182
123
141
113
111
108
99
105
125
161
223
373
594
802
996
982
859
683
445
289
218
215
273
292
337
372
358
333
266
218
182
147
168
208
387
627
1068
1787
2574
3274
3694
3632
3038
2269
1420
830
448
227
131
97
92
89
86
78
80
77
68
89
79
88
71
70
63
63
96
73
83
80
106
92
84
87
99
83
83
84
84
95
89
111
107
100
100
116
142
160
262
336
484
630
718
646
541
439
313
218
205
185
163
173
166
125
101
104
80
83
95
90
82
78
87
87
75
79
84
97
87
84
82
75
80
77
93
76
77
88
87
106
77
68
89
82
79
83
106
84
62
70
93
97
76
90
85
97
75
90
89
67
79
70
71
58
79
64
76
81
66
78
95
83
69
99
86
75
63
81
62
90
79
81
68
62
79
87
77
83
69
94
81
72
90
74
72
84
82
65
71
61
74
71
77
63
88
71
83
72
75
57
81
80
49
76
58
63
73
74
71
82
66
68
59
51
65
71
65
72
68
46
61
58
66
53
58
56
58
68
56
64
58
71
58
53
68
56
60
66
56
73
53
44
50
70
58
67
66
51
62
53
43
55
48
54
53
56
42
47
50
56
58
54
48
41
51
48
39
58
44
48
55
51
55
44
38
45
54
46
53
45
60
48
66
52
59
59
56
63
61
69
77
72
60
51
53
51
47
59
38
42
48
55
40
37
47
55
48
49
39
41
32
54
51
42
39
41
51
46
36
48
44
41
50
51
39
37
45
36
37
40
39
35
30
44
42
39
36
35
44
40
40
42
44
47
37
41
33
31
51
33
35
29
32
45
31
39
39
41
40
36
31
31
53
40
39
34
32
37
30
38
37
38
31
26
50
28
42
35
29
33
48
28
31
31
42
35
29
46
21
51
36
31
37
29
31
31
42
33
36
30
56
30
27
31
41
32
22
27
32
42
42
34
28
40
34
29
42
28
33
37
31
33
52
36
37
32
27
36
31
30
27
34
32
29
36
40
21
30
36
24
26
47
31
26
33
32
29
24
20
29
23
30
32
31
33
32
38
27
29
21
27
29
38
35
32
40
39
23
42
32
24
37
33
25
36
31
36
25
26
26
35
35
29
26
33
19
30
23
30
30
19
19
25
24
29
23
24
22
22
27
29
22
28
19
20
21
18
17
25
15
17
8
16
13
11
15
12
14
10
8
8
7
8
10
2
7
7
2
4
3
5
1
1
1
0
1
1
1
1
0
0
1
0
0
0
0
0
1
0
0
0
0
1
0
0
0
0
0
0
0
0
1
0
0
0
1
0
1
0
0
0
0
0
0
0
0
1
0
0
1
0
1
0
0
0
1
0
2
0
0
0
1
4
6
0
0
0
0
0
0
0
0
0
0
0
0
0
0
0
0
0
0
0
0
0
0
0
0
0
0
0
0
0
0
0
0
0
0
0
0
0
0
0
0
0
0
0
0
0
0
0
0
0
0
0
0
0
0
0
0
0
0
0
0
0
0
<<END>>
