# Supplementary material for: Zurbarán attribution hypothesis supported by pigment analysis and multiband images observation of four paintings by his workshop
Source: Sci Rep. 2023 Jan 16;13:844. doi: 10.1038/s41598-023-27677-2 (PMC9842728; doi:10.1038/s41598-023-27677-2)
Supplement: Supplementary file 1 — Supplementary Information. [file 41598_2023_27677_MOESM1_ESM.zip › Raw_Data/San Pedro/XRF/tunica 1 (5).mca]

<<PMCA SPECTRUM>>
TAG - live_data
DESCRIPTION - 
GAIN - 2
THRESHOLD - 10
LIVE_MODE - 0
PRESET_TIME - 200
LIVE_TIME - 200.000000
REAL_TIME - 200.986667
START_TIME - 03/18/2021 12:11:29
SERIAL_NUMBER - 2259
<<CALIBRATION>>
LABEL - Channel
78 2.957
411 15.774
<<DATA>>
0
0
0
0
0
0
0
0
0
11
181
187
174
138
112
127
142
141
130
105
126
81
96
96
89
95
80
73
88
70
70
79
61
65
81
84
74
86
57
77
62
72
70
63
71
54
48
63
77
62
77
59
81
66
68
87
71
81
72
79
61
72
106
118
138
122
98
110
66
66
81
58
42
45
55
51
54
68
57
69
59
51
52
44
62
58
47
79
64
61
50
45
51
66
89
203
342
432
398
223
134
52
37
54
87
91
89
79
58
40
34
42
40
31
37
36
34
53
49
50
43
30
42
39
27
24
32
28
33
40
27
31
29
30
39
33
30
26
35
48
40
38
40
25
29
29
28
43
26
46
39
62
87
119
107
105
64
52
44
37
41
62
144
340
795
1429
1958
1980
1404
774
273
108
46
29
28
33
37
38
59
63
122
188
268
304
295
206
97
67
33
35
30
46
56
52
66
72
45
30
39
30
25
30
25
38
53
84
133
171
264
270
192
110
78
53
37
29
30
28
32
22
47
45
68
69
75
65
46
42
51
66
60
93
69
90
105
177
216
292
311
329
227
152
86
62
52
23
55
54
47
39
43
47
48
53
50
62
51
81
99
88
81
84
70
83
102
128
198
418
803
1524
2572
3830
5085
5097
4341
3096
1744
843
308
143
82
70
44
45
65
47
37
50
42
44
75
112
123
127
129
118
86
83
66
57
47
52
57
68
75
83
100
99
111
97
116
108
151
183
207
221
295
333
328
336
439
627
1015
1760
2604
3305
3627
3204
2489
1646
943
611
387
296
229
202
212
174
166
114
103
87
71
86
92
84
99
75
87
75
83
73
76
80
70
76
98
76
65
76
95
96
121
137
165
165
171
141
140
105
123
122
112
105
113
129
151
213
259
394
488
491
463
403
292
229
178
173
183
203
218
241
257
237
207
203
187
200
221
311
527
869
1393
2150
3000
3690
4043
3979
3377
2548
1605
937
481
261
143
136
94
115
106
109
83
113
113
102
107
119
119
111
101
126
106
109
114
105
109
108
131
92
96
129
117
95
119
130
112
140
116
136
167
178
226
270
384
535
662
764
737
655
525
415
319
232
216
214
200
210
177
147
135
129
111
118
125
117
93
100
96
89
110
103
94
98
115
99
107
118
102
117
106
103
107
114
97
118
104
90
100
112
107
108
117
111
89
87
115
101
96
103
99
109
108
104
107
108
104
91
103
107
91
111
94
94
77
105
110
91
86
104
94
103
114
87
79
87
100
76
96
96
80
94
106
81
109
87
81
80
87
85
91
75
90
87
69
90
86
99
91
82
91
86
86
91
71
75
97
83
97
85
100
79
70
67
93
87
77
79
67
73
75
77
58
75
82
77
77
72
71
76
66
100
78
71
71
74
73
73
69
66
74
60
69
77
44
80
78
69
66
61
71
69
65
42
46
57
61
59
71
67
62
61
51
71
56
51
74
48
64
77
75
59
65
56
51
50
71
60
62
57
70
54
68
58
48
65
47
63
60
64
55
81
86
51
64
54
46
62
58
56
60
43
51
59
45
44
56
63
50
50
54
56
45
30
43
54
42
47
48
45
51
53
56
36
39
53
50
41
41
52
49
49
49
40
44
43
45
46
32
52
37
38
39
44
32
46
34
50
41
44
49
46
33
40
47
38
31
38
37
40
29
32
41
44
38
46
29
39
30
34
31
38
31
48
53
45
36
47
42
40
47
32
35
41
43
38
29
38
31
48
41
48
44
42
43
43
41
43
33
33
24
55
38
38
41
37
36
35
41
47
32
35
45
29
52
43
37
41
29
37
45
45
55
38
45
37
32
43
42
35
37
26
38
47
30
37
36
33
36
43
33
34
37
33
29
35
29
33
29
39
38
35
25
44
31
44
26
31
30
36
28
44
28
33
29
35
43
34
26
34
37
29
24
36
38
31
30
35
29
34
38
30
39
24
46
18
33
32
32
27
25
21
38
26
26
24
23
39
30
25
30
22
23
24
17
25
23
22
27
11
23
18
23
14
11
16
21
15
18
15
14
16
11
9
9
14
11
3
4
9
2
4
2
3
3
1
0
2
2
1
0
0
0
0
0
0
0
0
0
1
0
0
0
1
0
0
0
0
0
0
0
0
0
1
0
1
0
0
0
0
0
0
0
0
0
1
0
0
0
0
0
0
0
0
0
1
0
0
0
0
1
0
0
0
0
1
0
0
0
0
0
0
0
0
0
1
2
0
0
0
0
5
7
0
0
0
0
0
0
0
0
0
0
0
0
0
0
0
0
0
0
0
0
0
0
0
0
0
0
0
0
0
0
0
0
0
0
0
0
0
0
0
0
0
0
0
0
0
0
0
0
0
0
0
0
0
<<END>>
