# Supplementary material for: Zurbarán attribution hypothesis supported by pigment analysis and multiband images observation of four paintings by his workshop
Source: Sci Rep. 2023 Jan 16;13:844. doi: 10.1038/s41598-023-27677-2 (PMC9842728; doi:10.1038/s41598-023-27677-2)
Supplement: Supplementary file 1 — Supplementary Information. [file 41598_2023_27677_MOESM1_ESM.zip › Raw_Data/San Pedro/XRF/tunica 2 (6).mca]

<<PMCA SPECTRUM>>
TAG - live_data
DESCRIPTION - 
GAIN - 2
THRESHOLD - 10
LIVE_MODE - 0
PRESET_TIME - 200
LIVE_TIME - 200.000000
REAL_TIME - 201.213333
START_TIME - 03/18/2021 12:27:15
SERIAL_NUMBER - 2259
<<CALIBRATION>>
LABEL - Channel
78 2.957
411 15.774
<<DATA>>
0
0
0
0
0
0
0
0
0
12
230
230
180
179
157
139
155
153
138
121
107
112
122
113
89
81
94
95
95
90
74
78
85
87
79
69
80
77
111
83
84
91
69
103
91
76
73
87
63
84
76
78
65
68
89
90
98
89
76
70
75
102
141
196
240
244
206
153
113
84
72
69
72
51
45
72
64
74
72
78
73
71
67
65
80
58
63
74
66
57
61
48
57
58
83
132
256
334
267
208
108
50
56
75
91
77
85
59
50
38
31
41
35
46
57
41
50
63
49
61
44
46
44
35
31
35
47
38
49
42
42
31
36
37
30
38
43
41
46
29
33
40
46
39
48
40
43
26
32
47
47
68
116
138
123
112
71
48
41
55
50
87
144
373
760
1417
1862
1856
1373
700
290
105
57
52
28
28
36
40
44
70
122
167
268
360
273
202
144
73
38
41
45
54
54
74
84
75
66
39
35
26
26
42
45
46
54
106
121
204
261
259
183
124
93
51
53
47
52
49
44
46
55
44
71
79
83
75
62
58
75
95
103
88
82
119
161
196
366
505
547
466
376
197
109
85
70
60
57
65
57
64
67
66
55
54
49
63
80
98
107
98
105
109
103
115
135
214
353
670
1298
2503
4135
6137
7812
7973
6916
4733
2668
1282
521
214
127
93
74
75
57
72
71
68
59
67
105
136
162
187
167
147
122
77
75
61
68
81
70
97
93
108
98
113
118
115
153
139
213
253
275
367
463
504
531
531
655
991
1683
2697
4055
5101
5617
4933
3770
2423
1442
908
580
415
278
277
261
255
202
156
113
102
102
100
87
91
99
94
81
76
81
79
56
67
69
83
78
64
97
90
99
99
102
149
142
160
145
143
139
126
135
122
120
132
123
168
202
297
415
531
636
691
677
501
379
318
225
222
213
246
272
303
281
266
263
176
206
185
236
371
568
966
1511
2181
3073
3728
4020
3941
3171
2346
1567
881
486
235
154
119
89
111
98
97
100
96
110
116
123
103
110
93
122
111
111
113
111
107
125
121
108
120
137
122
109
128
131
117
97
122
114
134
140
197
255
283
449
566
654
789
691
661
557
403
329
263
216
182
205
180
178
152
124
114
112
114
98
101
117
101
112
118
109
111
104
113
105
110
105
116
106
92
105
108
116
102
110
111
139
116
106
110
124
106
128
97
105
92
97
99
102
101
113
98
107
103
96
109
88
108
102
102
108
109
113
113
96
94
99
109
95
99
94
95
98
79
97
92
91
99
104
110
96
83
96
114
106
74
95
88
110
94
92
83
90
85
96
92
82
99
87
97
93
101
83
84
75
69
105
85
86
81
84
70
93
86
94
83
79
78
68
73
86
86
73
78
99
64
68
78
86
63
85
79
82
87
62
74
82
78
69
70
78
62
66
63
58
69
65
64
82
57
64
69
63
75
52
59
73
63
78
71
58
64
56
67
62
50
76
72
55
51
56
57
66
66
44
56
56
59
53
65
42
67
53
59
48
69
68
53
51
62
53
46
46
58
69
66
57
37
61
60
50
52
49
50
42
52
50
50
46
45
41
46
52
53
38
41
57
47
43
47
53
41
53
52
45
42
47
45
45
32
38
48
41
49
32
50
40
45
42
49
44
52
41
37
45
50
43
45
38
42
39
40
51
49
45
39
35
38
33
31
30
47
38
41
54
55
48
49
36
46
51
41
33
45
30
39
36
42
31
33
31
30
44
44
27
39
40
52
36
31
33
41
44
40
31
27
36
42
33
34
31
35
26
32
35
36
30
28
36
36
28
34
30
30
27
35
35
39
37
45
40
38
43
40
32
28
40
35
44
35
41
34
38
41
38
40
24
30
29
31
29
42
28
27
29
42
34
36
44
38
38
37
30
24
25
33
23
27
34
44
32
44
31
41
36
32
37
36
39
46
28
31
29
37
35
24
24
35
42
37
29
27
30
34
26
31
31
37
33
38
35
28
31
35
37
27
30
24
36
26
17
29
32
28
30
22
25
20
32
21
21
19
9
17
30
14
20
15
16
16
15
16
14
9
10
14
12
12
10
9
9
2
3
3
7
3
2
1
1
2
1
0
1
0
0
3
0
0
1
0
0
0
1
0
0
0
1
0
3
0
0
0
1
0
0
0
0
0
1
0
0
0
0
0
0
0
0
0
0
0
0
0
0
0
0
0
0
0
0
0
0
0
1
1
0
0
1
0
0
1
0
1
0
2
1
0
0
0
0
0
1
1
7
5
0
0
0
0
0
0
0
0
0
0
0
0
0
0
0
0
0
0
0
0
0
0
0
0
0
0
0
0
0
0
0
0
0
0
0
0
0
0
0
0
0
0
0
0
0
0
0
0
0
0
0
0
<<END>>
