# Supplementary material for: Zurbarán attribution hypothesis supported by pigment analysis and multiband images observation of four paintings by his workshop
Source: Sci Rep. 2023 Jan 16;13:844. doi: 10.1038/s41598-023-27677-2 (PMC9842728; doi:10.1038/s41598-023-27677-2)
Supplement: Supplementary file 1 — Supplementary Information. [file 41598_2023_27677_MOESM1_ESM.zip › Raw_Data/San Pedro/XRF/tunica 3 (9).mca]

<<PMCA SPECTRUM>>
TAG - live_data
DESCRIPTION - 
GAIN - 2
THRESHOLD - 10
LIVE_MODE - 0
PRESET_TIME - 200
LIVE_TIME - 200.000000
REAL_TIME - 203.040000
START_TIME - 03/18/2021 13:21:27
SERIAL_NUMBER - 2259
<<CALIBRATION>>
LABEL - Channel
78 2.957
411 15.774
<<DATA>>
0
0
0
0
0
0
0
0
0
39
494
482
398
359
378
389
301
283
298
284
265
226
225
215
199
200
180
173
168
148
160
151
161
157
158
180
181
147
171
151
161
164
178
157
154
142
143
158
142
135
138
144
153
142
146
163
168
177
158
175
180
243
412
515
599
589
506
372
217
161
138
134
133
120
119
106
122
128
142
127
127
127
130
138
114
123
100
89
95
104
100
103
96
100
92
100
121
121
96
85
104
91
84
100
106
102
76
107
83
80
84
100
82
87
71
68
81
70
90
83
75
105
99
74
74
80
84
68
88
68
88
74
67
74
72
82
77
91
78
82
87
88
81
95
88
94
82
89
86
91
83
88
73
89
95
69
70
71
86
83
78
87
68
96
121
165
180
144
142
111
108
89
76
83
80
91
93
76
85
97
102
108
104
101
105
94
89
85
85
84
99
143
107
101
134
119
129
101
87
94
85
113
87
103
115
130
121
138
151
137
114
108
123
121
122
116
114
100
120
110
127
111
113
148
119
146
168
157
186
173
171
203
229
319
489
875
1282
1679
1802
1659
1187
759
430
281
229
187
178
168
173
178
189
197
190
202
197
210
239
229
292
299
294
327
344
402
510
805
1406
2850
5378
10060
16655
23964
29959
31134
26895
19174
11077
5352
2259
890
442
269
195
184
184
174
152
181
201
253
341
487
563
679
634
508
390
297
184
188
158
175
166
191
191
202
209
225
275
280
400
542
735
881
1175
1468
1632
1937
2004
2296
2966
4610
7481
11901
17634
21697
23098
21053
15983
10696
6550
3928
2451
1715
1239
1097
973
797
674
478
341
232
165
137
138
142
121
110
85
65
68
55
65
62
64
80
60
75
72
72
82
75
101
85
111
127
141
143
148
161
173
188
178
159
214
293
484
756
1183
1660
2043
2230
1993
1687
1076
760
527
506
487
569
708
720
682
605
522
361
272
230
252
358
623
988
1520
2230
2912
3625
3941
3758
3121
2384
1542
898
454
203
128
75
72
44
43
49
49
62
57
53
65
67
55
57
57
44
69
66
64
54
68
54
64
59
67
71
67
66
73
70
63
63
87
92
105
138
192
250
408
493
585
637
686
629
481
365
289
206
174
156
146
131
111
90
90
90
60
63
53
61
69
53
70
57
52
76
59
70
76
65
62
63
62
51
69
59
59
65
53
74
80
62
62
83
62
56
64
65
50
70
75
65
68
75
51
71
75
81
57
50
64
79
66
62
72
76
86
81
62
70
52
96
67
59
78
51
68
70
59
41
63
59
62
65
77
61
64
67
88
69
68
64
54
80
72
72
68
57
65
79
64
55
56
59
69
64
54
63
49
61
69
57
61
63
71
62
62
55
58
62
63
63
58
69
67
57
52
62
59
78
69
48
52
62
59
63
64
57
66
59
53
65
70
54
52
71
60
54
41
54
54
36
47
55
46
48
41
58
61
47
52
49
48
63
47
41
55
48
39
52
56
49
44
42
48
40
45
46
54
44
53
37
40
58
41
51
28
49
36
51
52
46
47
52
60
53
58
54
53
52
43
53
47
51
42
44
44
52
44
48
43
35
37
30
29
36
50
37
50
41
39
36
36
36
41
43
41
30
44
41
49
38
36
38
45
29
43
34
38
37
38
35
53
35
41
38
35
41
39
33
38
44
35
42
31
29
39
34
39
36
31
35
30
41
28
30
41
43
29
36
39
40
37
38
36
33
28
30
42
29
44
40
36
29
38
32
30
42
42
27
35
42
39
39
29
38
32
42
34
40
28
37
48
35
36
34
32
44
34
35
27
39
51
48
43
33
31
47
38
47
35
31
39
36
36
32
41
32
34
30
32
46
37
36
37
41
30
37
31
35
30
27
44
29
34
48
49
41
26
33
36
27
45
39
41
48
33
43
27
42
30
31
41
34
28
33
36
40
46
26
36
31
42
33
32
34
25
37
36
24
43
36
31
50
34
34
23
35
24
35
30
36
33
41
31
17
28
32
22
30
22
31
34
19
24
19
25
32
23
19
24
30
18
15
26
23
14
23
13
20
15
21
15
25
11
12
18
14
9
8
10
5
6
8
8
11
5
2
2
2
5
3
2
0
0
0
0
1
0
1
1
0
0
4
1
0
0
2
1
0
0
0
3
0
1
2
1
0
0
0
0
0
0
1
0
0
0
0
0
1
0
0
1
2
1
1
1
0
0
0
0
0
0
0
0
0
0
0
0
2
1
1
0
0
0
1
1
1
0
0
0
0
0
2
1
2
4
19
12
0
0
0
0
0
0
0
0
0
0
0
0
0
0
0
0
0
0
0
0
0
0
0
0
0
0
0
0
0
0
0
0
0
0
0
0
0
0
0
0
0
0
0
0
0
0
0
0
0
0
0
<<END>>
