# Supplementary material for: Zurbarán attribution hypothesis supported by pigment analysis and multiband images observation of four paintings by his workshop
Source: Sci Rep. 2023 Jan 16;13:844. doi: 10.1038/s41598-023-27677-2 (PMC9842728; doi:10.1038/s41598-023-27677-2)
Supplement: Supplementary file 1 — Supplementary Information. [file 41598_2023_27677_MOESM1_ESM.zip › Raw_Data/San Pedro/XRF/tunica 4 (10).mca]

<<PMCA SPECTRUM>>
TAG - live_data
DESCRIPTION - 
GAIN - 2
THRESHOLD - 10
LIVE_MODE - 0
PRESET_TIME - 200
LIVE_TIME - 200.000000
REAL_TIME - 202.626667
START_TIME - 03/18/2021 13:32:07
SERIAL_NUMBER - 2259
<<CALIBRATION>>
LABEL - Channel
78 2.957
411 15.774
<<DATA>>
0
0
0
0
0
0
0
0
0
21
380
436
386
353
342
318
274
252
285
248
228
195
172
200
168
171
164
151
175
163
168
154
126
130
153
162
169
183
146
169
145
127
126
134
142
120
139
139
136
129
135
136
150
142
118
153
144
142
136
140
161
197
337
508
590
552
530
406
233
176
120
124
133
108
107
118
109
109
134
118
126
112
117
125
112
93
94
96
98
94
98
111
74
107
81
116
137
151
128
121
77
86
70
90
79
92
98
85
82
85
76
84
63
78
74
64
83
81
90
68
73
68
65
71
69
88
73
74
76
71
71
64
74
59
85
68
68
65
70
58
68
65
77
65
80
74
53
72
73
81
68
70
78
82
86
73
95
86
72
75
62
79
84
131
213
346
423
412
344
223
134
98
69
85
69
78
80
66
83
66
86
107
117
137
130
106
102
87
95
77
85
99
108
125
126
119
98
84
83
75
65
88
111
93
110
106
154
188
211
241
218
136
132
109
85
93
115
100
102
97
93
108
113
128
129
135
146
144
153
157
157
184
197
268
388
675
1018
1387
1640
1391
1068
646
392
229
195
178
153
167
167
165
152
150
153
144
200
208
187
239
254
279
269
263
275
363
429
671
1187
2239
4342
7987
13328
19412
24503
26033
22938
16620
9776
4643
2006
747
381
234
163
169
170
154
139
142
153
219
305
383
492
531
515
454
341
259
193
172
172
154
159
172
175
188
212
218
229
263
325
428
585
768
957
1117
1312
1519
1705
1862
2322
3387
5819
9190
13622
17020
18479
17064
13172
8790
5470
3216
1966
1367
1011
842
829
678
574
428
284
193
144
149
146
157
121
101
101
67
75
67
71
65
65
59
94
68
58
91
76
92
105
118
128
130
150
148
176
162
158
152
144
149
188
260
440
643
992
1405
1702
1855
1808
1388
1048
717
446
424
445
518
620
644
626
561
483
361
270
239
294
392
613
991
1592
2361
3060
3866
4232
4172
3639
2626
1790
1079
533
248
148
78
71
67
71
61
75
91
68
63
57
56
71
69
69
75
65
70
63
71
57
62
67
75
77
69
85
81
68
84
88
95
91
112
124
146
219
300
372
564
702
760
781
661
547
402
278
253
207
184
178
156
125
105
88
94
76
77
66
60
84
76
88
83
71
76
68
70
89
90
59
94
70
77
77
84
76
75
80
76
77
91
70
89
87
81
80
70
84
64
77
77
76
78
94
63
73
72
77
82
74
69
85
69
78
71
86
59
73
75
72
81
77
78
72
71
69
58
91
78
75
80
74
75
74
78
84
74
71
92
92
62
70
74
60
59
76
82
72
60
78
54
61
70
71
58
67
58
86
71
65
74
58
80
65
54
63
50
64
65
61
57
55
60
64
70
51
51
73
65
66
60
48
60
58
70
63
76
65
65
66
76
71
62
66
58
55
70
64
55
66
48
49
55
51
55
64
49
56
51
53
68
56
45
54
40
51
45
51
50
47
54
68
42
52
56
46
63
55
41
43
49
47
52
40
53
69
54
41
54
50
49
57
51
62
56
57
68
51
51
54
56
40
54
47
52
41
56
41
37
43
40
60
53
49
41
39
45
43
44
44
40
35
53
44
47
37
49
35
34
36
31
42
33
36
43
38
45
36
35
29
33
32
41
35
36
40
48
32
41
38
35
37
43
41
37
39
44
35
38
43
44
31
38
33
49
32
42
42
49
37
36
31
42
46
48
49
48
43
45
37
39
47
40
39
50
37
44
39
37
39
30
51
41
32
40
35
30
45
34
28
48
30
41
44
47
43
26
42
31
40
37
34
44
43
35
41
42
43
34
33
34
43
26
33
35
38
44
32
43
46
38
43
33
38
33
41
26
34
41
27
41
47
44
47
38
37
43
35
39
41
27
37
43
33
44
39
39
40
41
46
34
25
41
37
49
33
36
36
23
31
42
35
41
46
45
34
48
33
32
44
27
41
32
36
34
39
29
22
32
33
35
34
36
36
35
41
25
28
38
28
36
28
25
25
29
29
26
29
34
29
20
25
32
27
23
30
23
26
23
18
18
31
22
17
19
20
23
22
15
10
14
13
6
10
14
6
7
8
6
6
4
2
3
6
4
3
1
4
1
2
1
0
0
0
0
1
2
0
0
1
0
0
0
1
0
0
0
0
0
0
2
0
1
0
1
1
1
1
0
1
0
0
0
1
1
1
0
0
0
0
1
0
1
0
0
0
0
3
0
0
1
0
3
0
0
1
1
2
0
0
1
1
1
2
1
4
9
18
0
0
0
0
0
0
0
0
0
0
0
0
0
0
0
0
0
0
0
0
0
0
0
0
0
0
0
0
0
0
0
0
0
0
0
0
0
0
0
0
0
0
0
0
0
0
0
0
0
0
0
<<END>>
