# Supplementary material for: Zurbarán attribution hypothesis supported by pigment analysis and multiband images observation of four paintings by his workshop
Source: Sci Rep. 2023 Jan 16;13:844. doi: 10.1038/s41598-023-27677-2 (PMC9842728; doi:10.1038/s41598-023-27677-2)
Supplement: Supplementary file 1 — Supplementary Information. [file 41598_2023_27677_MOESM1_ESM.zip › Raw_Data/San Pedro/XRF/tunica 5 (11).mca]

<<PMCA SPECTRUM>>
TAG - live_data
DESCRIPTION - 
GAIN - 2
THRESHOLD - 10
LIVE_MODE - 0
PRESET_TIME - 200
LIVE_TIME - 200.000000
REAL_TIME - 201.853333
START_TIME - 03/18/2021 13:48:47
SERIAL_NUMBER - 2259
<<CALIBRATION>>
LABEL - Channel
78 2.957
411 15.774
<<DATA>>
0
0
0
0
0
0
0
0
0
15
308
320
280
257
259
230
236
220
185
153
186
165
167
138
134
139
127
118
116
116
102
83
114
112
88
97
116
116
116
130
108
128
91
118
81
106
112
92
105
106
92
97
93
106
110
114
128
129
127
96
112
149
244
339
388
417
351
256
168
106
83
102
78
89
76
87
82
82
95
97
90
79
77
87
82
72
87
79
68
57
75
59
65
66
75
110
170
219
219
145
96
86
61
76
85
77
86
76
48
65
57
56
66
48
51
44
59
66
57
56
54
64
52
48
59
51
65
48
57
54
69
63
53
41
60
56
55
37
55
40
57
50
56
64
55
46
47
50
52
56
61
68
79
101
71
67
58
52
49
64
54
82
104
199
403
721
958
951
735
449
207
118
68
53
56
53
61
53
64
59
101
137
161
228
202
173
96
87
68
59
53
78
101
107
95
86
75
70
60
50
62
52
67
64
75
98
117
181
203
214
200
130
97
78
70
82
71
55
64
67
80
65
101
87
100
105
76
99
105
133
119
118
162
173
259
452
648
849
943
889
689
485
269
150
129
92
126
130
93
112
117
92
100
141
115
135
136
164
183
190
161
173
187
190
253
393
667
1259
2404
4493
7799
11491
14957
16229
14499
10708
6421
3161
1319
509
243
162
117
130
95
119
92
107
108
134
174
225
295
353
324
305
217
170
144
110
94
119
99
121
111
130
152
142
164
179
240
266
356
463
550
669
833
933
981
1193
1267
1846
3166
5130
7815
9957
10982
10202
8136
5591
3452
2028
1330
833
634
541
525
495
331
304
240
184
153
121
139
102
139
95
105
85
64
64
67
66
86
62
80
83
85
73
97
98
115
117
117
162
164
165
164
131
129
139
124
122
154
186
277
389
624
870
1040
1204
1208
1006
737
527
388
291
321
372
368
499
435
440
352
290
251
257
261
358
588
970
1442
2176
3079
3879
4278
4339
3648
2976
1880
1186
594
334
179
133
116
89
93
97
84
89
91
103
96
91
114
85
94
92
95
95
118
100
95
96
105
93
113
89
111
112
110
114
98
108
112
123
133
164
212
292
394
497
673
720
859
774
580
460
358
268
248
193
202
193
167
145
132
111
101
103
101
100
87
87
116
102
81
82
105
102
102
121
95
104
104
81
99
135
94
98
89
98
99
95
107
110
97
115
111
117
107
102
98
106
107
99
75
88
95
82
88
108
91
98
102
70
100
91
97
109
84
98
105
101
91
104
79
94
91
100
95
96
102
85
90
88
109
95
97
86
85
101
82
97
73
97
96
96
86
89
91
90
78
75
75
82
76
96
106
75
80
87
96
78
87
88
69
79
86
76
89
76
60
76
81
85
78
77
64
69
58
80
71
78
74
82
57
87
78
75
83
71
89
73
80
86
81
64
78
71
54
46
62
70
72
72
81
67
56
75
59
69
67
62
58
64
63
64
73
48
74
61
72
60
57
68
62
61
54
47
63
61
59
45
56
65
56
60
61
62
54
53
67
63
63
78
84
58
57
52
54
64
57
63
49
52
51
53
43
55
47
48
38
54
53
45
50
51
48
58
40
52
48
52
42
52
45
43
59
50
36
48
40
48
41
36
53
52
45
36
42
44
43
44
36
41
43
34
39
55
52
45
43
43
49
44
47
44
38
44
28
43
50
34
45
44
33
33
41
37
47
47
54
52
39
37
41
43
43
47
38
47
47
34
33
37
42
37
45
40
45
44
38
42
48
34
45
34
24
40
35
38
45
49
41
31
36
49
42
36
35
45
35
46
46
31
42
31
45
49
42
41
47
46
33
35
38
35
40
41
25
37
50
40
32
30
38
37
32
34
37
21
43
39
34
35
55
46
37
37
43
30
43
44
42
45
34
32
43
46
44
49
36
40
39
34
45
34
39
38
30
39
41
44
32
36
35
37
48
26
25
39
32
41
36
37
46
30
35
34
31
38
29
42
36
39
32
33
34
31
31
34
31
26
28
31
28
26
21
31
26
34
29
32
20
16
20
27
16
21
10
20
17
26
14
17
15
13
18
17
8
8
14
9
6
7
6
8
6
4
2
2
3
4
3
1
1
0
3
1
1
1
1
1
1
0
0
0
2
1
0
0
0
0
1
0
1
1
0
0
0
0
1
0
0
1
1
1
2
0
0
2
0
0
0
0
0
0
0
1
0
0
1
0
0
1
0
0
0
1
0
1
0
0
0
0
0
0
0
0
0
0
1
1
0
0
1
0
0
11
15
0
0
0
0
0
0
0
0
0
0
0
0
0
0
0
0
0
0
0
0
0
0
0
0
0
0
0
0
0
0
0
0
0
0
0
0
0
0
0
0
0
0
0
0
0
0
0
0
0
0
0
<<END>>
