# Supplementary material for: Zurbarán attribution hypothesis supported by pigment analysis and multiband images observation of four paintings by his workshop
Source: Sci Rep. 2023 Jan 16;13:844. doi: 10.1038/s41598-023-27677-2 (PMC9842728; doi:10.1038/s41598-023-27677-2)
Supplement: Supplementary file 1 — Supplementary Information. [file 41598_2023_27677_MOESM1_ESM.zip › Raw_Data/San Pedro/XRF/verde fondo 1 (18).mca]

<<PMCA SPECTRUM>>
TAG - live_data
DESCRIPTION - 
GAIN - 2
THRESHOLD - 10
LIVE_MODE - 0
PRESET_TIME - 200
LIVE_TIME - 200.000000
REAL_TIME - 201.680000
START_TIME - 03/19/2021 12:17:44
SERIAL_NUMBER - 2259
<<CALIBRATION>>
LABEL - Channel
77 2.957
407 15.774
<<DATA>>
0
0
0
0
0
0
0
0
0
31
236
283
270
252
235
216
191
205
171
177
166
131
137
131
135
127
107
105
101
100
95
96
101
111
118
124
104
112
102
101
96
107
108
108
99
103
111
92
81
95
79
85
94
107
101
107
100
104
108
128
114
135
209
255
295
305
273
201
151
103
93
101
113
81
79
69
70
79
104
99
86
78
100
89
74
60
76
87
81
84
78
87
99
70
93
211
326
433
404
321
158
92
68
63
93
110
125
107
63
44
54
48
48
41
63
51
56
67
65
56
48
67
50
54
55
52
52
59
56
65
39
49
35
46
42
46
39
48
58
42
49
52
42
56
41
52
45
50
51
35
56
54
56
46
64
63
43
67
54
64
35
58
97
151
290
483
709
787
638
427
188
82
57
53
58
56
58
51
64
98
138
134
179
208
165
154
112
81
65
69
56
70
79
119
93
102
103
83
68
79
86
77
102
137
255
592
1225
2226
3155
3428
2913
2023
1039
474
170
101
60
61
67
76
85
82
85
105
103
112
145
155
289
384
515
570
535
436
368
400
491
644
745
716
592
382
232
194
109
79
94
90
81
93
94
76
69
98
93
131
108
165
172
172
208
170
173
187
186
249
431
742
1550
2854
5058
8231
11333
13008
12454
9753
6287
3343
1533
610
292
179
121
125
96
84
91
91
79
90
127
183
233
256
303
273
245
173
129
94
88
102
98
139
115
154
158
158
169
152
179
212
271
314
428
504
655
737
815
913
874
1299
1966
3405
5412
7503
9046
8959
7617
5717
3599
2146
1333
845
631
476
426
412
356
289
212
150
129
99
107
109
116
93
76
77
79
67
67
62
68
63
75
83
81
89
98
89
101
120
127
155
148
149
138
139
146
122
106
114
113
145
200
296
435
657
901
1021
1133
968
745
522
361
277
270
317
343
358
377
388
334
277
278
193
236
242
357
570
936
1527
2233
2995
3577
3803
3604
2950
2092
1357
808
437
229
127
103
85
73
90
92
93
102
75
99
97
82
84
74
86
90
111
80
83
90
96
96
104
87
90
89
87
98
95
89
110
87
98
125
149
166
205
294
366
554
644
670
750
614
497
376
287
210
168
192
169
153
147
123
88
98
85
95
84
97
77
88
85
82
112
97
84
77
108
92
96
84
102
87
90
81
87
97
82
93
83
99
87
96
103
93
80
98
92
86
90
96
68
74
95
71
75
93
85
109
90
83
88
87
87
91
71
77
79
79
81
77
74
76
90
60
62
66
89
97
81
71
65
75
93
78
92
87
82
74
78
79
75
86
71
70
60
60
67
77
90
69
72
64
69
58
75
63
69
67
65
78
64
77
71
54
72
64
66
78
72
80
76
62
78
77
58
71
47
62
67
71
82
71
66
75
56
64
64
69
68
65
60
62
66
61
66
52
53
69
70
64
62
52
63
58
63
55
59
67
56
56
67
59
54
58
49
58
59
45
54
60
52
65
60
61
52
52
48
48
55
44
55
68
52
61
63
71
77
73
63
90
116
89
96
88
104
104
96
105
88
91
58
60
55
58
57
36
45
48
53
52
42
42
48
49
50
40
36
39
37
35
36
46
40
53
41
44
32
46
38
42
39
48
43
45
39
42
42
36
39
49
31
40
37
36
39
45
42
39
34
34
40
39
39
36
38
45
38
43
45
33
39
33
44
34
37
45
41
39
39
30
34
36
48
44
49
45
62
37
43
51
42
48
47
54
40
47
40
54
31
35
40
45
46
41
50
34
43
41
38
39
40
36
39
42
41
39
55
39
45
28
38
37
34
38
38
37
43
34
45
40
32
33
35
40
38
45
39
35
44
35
38
36
42
38
43
40
28
32
35
26
24
39
34
27
41
41
33
25
47
38
33
29
34
36
36
38
42
36
43
40
33
37
34
26
33
48
34
39
41
31
39
38
45
32
30
39
31
24
26
35
47
42
31
38
34
29
32
31
32
23
24
32
36
17
24
34
22
27
32
25
31
24
20
26
29
26
27
27
26
17
20
18
28
26
24
12
20
16
21
19
16
13
10
14
12
22
10
8
13
17
4
9
8
10
5
3
7
4
3
1
0
4
3
1
1
0
0
0
0
1
0
1
0
0
0
1
0
0
1
0
0
1
0
0
0
1
2
0
0
0
1
0
0
0
0
0
1
0
0
0
1
1
0
0
0
1
0
1
0
0
0
1
0
0
0
0
0
0
1
0
0
1
0
0
0
0
0
0
0
1
3
1
1
8
10
0
0
0
0
0
0
0
0
0
0
0
0
0
0
0
0
0
0
0
0
0
0
0
0
0
0
0
0
0
0
0
0
0
0
0
0
0
0
0
0
0
0
0
0
0
0
0
0
0
0
0
0
<<END>>
