# Supplementary material for: Zurbarán attribution hypothesis supported by pigment analysis and multiband images observation of four paintings by his workshop
Source: Sci Rep. 2023 Jan 16;13:844. doi: 10.1038/s41598-023-27677-2 (PMC9842728; doi:10.1038/s41598-023-27677-2)
Supplement: Supplementary file 1 — Supplementary Information. [file 41598_2023_27677_MOESM1_ESM.zip › Raw_Data/San Pedro/XRF/verde fondo 2 (22).mca]

<<PMCA SPECTRUM>>
TAG - live_data
DESCRIPTION - 
GAIN - 2
THRESHOLD - 10
LIVE_MODE - 0
PRESET_TIME - 200
LIVE_TIME - 200.000000
REAL_TIME - 201.706667
START_TIME - 03/19/2021 13:14:02
SERIAL_NUMBER - 2259
<<CALIBRATION>>
LABEL - Channel
77 2.957
407 15.774
<<DATA>>
0
0
0
0
0
0
0
0
0
37
280
282
272
219
233
207
204
200
223
167
170
165
155
138
131
137
133
127
105
96
122
102
94
98
112
110
110
108
112
117
121
105
123
95
95
105
95
110
116
101
77
101
96
101
113
118
126
125
116
92
96
112
124
152
174
162
143
113
100
79
96
90
75
76
63
79
97
76
104
101
91
86
104
87
82
74
75
75
93
89
64
92
80
79
120
222
437
619
623
415
222
112
82
70
124
128
140
106
91
60
67
61
50
53
35
61
66
55
70
77
68
58
72
65
66
54
79
60
59
59
69
60
51
55
63
47
55
61
57
51
61
49
59
59
78
47
55
61
51
53
81
88
108
159
160
167
125
101
74
71
80
93
165
346
778
1597
2456
2731
2311
1390
653
262
90
70
60
62
78
91
97
116
152
244
333
407
446
369
247
140
108
67
67
87
88
98
128
144
119
120
106
109
113
114
146
240
534
1197
2839
5137
7787
9074
8140
5473
2800
1123
380
143
86
65
52
72
68
81
117
126
158
169
207
289
439
809
1151
1314
1194
942
541
377
339
402
513
434
410
290
177
130
90
52
81
75
62
66
62
67
64
66
69
87
73
112
97
139
124
110
100
131
134
188
248
465
890
1648
3066
5036
7196
8549
8447
6825
4507
2437
1086
496
210
141
88
79
64
74
56
80
65
85
96
125
163
210
216
205
177
128
82
85
72
75
83
111
121
116
123
130
128
116
145
178
203
243
311
361
487
524
588
662
661
828
1321
2152
3561
5166
6246
6505
5503
4191
2811
1614
1000
634
513
401
313
297
274
249
205
141
122
117
121
95
113
106
107
78
77
66
67
72
80
83
74
71
66
85
95
82
108
117
138
154
160
153
153
145
138
127
138
119
111
134
190
237
343
499
676
746
892
774
644
455
317
252
256
247
283
335
316
364
319
290
250
249
210
268
382
606
975
1547
2353
3122
3882
4248
4201
3466
2616
1717
979
482
257
174
132
106
118
99
108
93
109
118
94
120
106
109
97
110
122
113
128
106
109
120
111
115
118
117
119
132
115
118
117
119
121
140
137
186
162
212
312
433
508
726
778
781
716
527
457
329
270
256
214
205
188
180
157
129
118
114
113
123
112
110
119
107
88
129
101
109
116
101
106
111
120
126
111
113
136
103
110
110
120
105
109
115
129
122
102
119
130
110
123
132
114
90
106
122
97
117
125
141
123
95
122
106
120
112
117
111
102
109
119
89
104
90
97
106
116
97
86
118
104
114
103
108
106
84
120
101
88
101
113
114
109
100
96
87
105
120
94
99
106
107
112
110
87
108
95
94
94
81
86
82
104
91
106
95
86
97
104
85
97
99
116
86
101
110
83
97
87
79
93
90
101
84
112
92
98
86
83
75
89
91
98
76
101
89
88
89
75
84
88
97
84
84
88
76
64
88
77
82
86
77
83
64
80
89
80
82
76
71
79
82
67
79
73
82
87
77
56
80
73
69
78
82
68
71
79
83
61
86
83
65
99
87
87
78
72
68
91
83
95
87
88
64
87
84
63
80
68
67
78
70
72
69
62
52
57
67
72
62
69
61
63
79
64
81
73
69
65
72
62
72
60
60
72
62
67
68
68
54
62
69
49
53
60
62
60
75
42
59
62
55
64
69
65
70
62
53
58
54
63
69
60
52
52
62
56
66
75
59
50
56
62
59
56
62
65
45
67
57
68
59
65
57
79
61
59
62
66
49
66
63
63
58
57
56
62
53
58
65
56
66
58
61
60
52
74
45
49
66
63
59
43
63
58
77
47
52
52
48
57
51
48
70
48
50
54
60
43
48
53
44
49
40
53
36
42
54
33
44
49
58
43
47
41
43
40
49
46
50
44
58
40
37
50
42
36
40
44
49
41
48
40
35
46
34
41
44
38
41
37
43
35
28
28
45
48
41
40
41
31
31
42
48
47
28
36
38
42
40
41
27
25
35
44
37
33
39
26
25
27
38
30
43
39
29
36
25
22
31
25
23
33
29
18
24
26
38
25
24
20
24
24
20
24
21
25
17
11
14
19
8
16
11
11
13
12
5
15
5
6
6
6
1
4
3
1
4
0
1
1
0
1
0
0
0
0
0
0
0
1
0
0
1
2
0
1
0
1
0
1
1
1
1
0
0
1
1
0
0
2
0
0
0
0
0
0
0
1
0
0
0
0
0
1
2
0
0
0
0
0
0
0
0
1
0
0
0
0
0
0
1
1
0
1
0
2
16
15
0
0
0
0
0
0
0
0
0
0
0
0
0
0
0
0
0
0
0
0
0
0
0
0
0
0
0
0
0
0
0
0
0
0
0
0
0
0
0
0
0
0
0
0
0
0
0
0
0
0
0
<<END>>
