# Supplementary material for: Zurbarán attribution hypothesis supported by pigment analysis and multiband images observation of four paintings by his workshop
Source: Sci Rep. 2023 Jan 16;13:844. doi: 10.1038/s41598-023-27677-2 (PMC9842728; doi:10.1038/s41598-023-27677-2)
Supplement: Supplementary file 1 — Supplementary Information. [file 41598_2023_27677_MOESM1_ESM.zip › Raw_Data/San Pedro/XRF/verde palmera (36).mca]

<<PMCA SPECTRUM>>
TAG - live_data
DESCRIPTION - 
GAIN - 2
THRESHOLD - 10
LIVE_MODE - 0
PRESET_TIME - 200
LIVE_TIME - 200.000000
REAL_TIME - 202.533333
START_TIME - 03/25/2021 13:09:50
SERIAL_NUMBER - 2259
<<CALIBRATION>>
LABEL - Channel
77 2.957
408 15.774
<<DATA>>
0
0
0
0
0
0
0
0
0
42
389
396
357
356
297
317
278
246
256
243
210
197
201
167
179
167
149
173
134
154
144
146
122
156
144
169
147
140
171
149
149
138
148
130
144
124
137
125
127
118
121
121
134
129
132
130
148
116
140
132
120
131
161
213
234
257
209
173
148
115
115
137
101
99
88
96
99
104
123
108
124
101
91
87
93
115
116
124
139
115
111
89
89
109
107
158
201
244
256
163
126
86
76
77
82
84
97
98
99
99
62
67
83
82
73
59
89
89
88
86
66
82
82
60
69
79
85
81
101
86
83
91
75
64
72
90
74
64
77
90
87
85
59
65
86
72
80
87
76
85
67
73
87
84
90
83
74
82
95
86
94
98
161
249
503
778
978
1022
801
443
253
139
112
103
113
126
192
307
543
785
934
868
665
439
322
212
156
140
104
122
140
182
235
299
378
402
320
301
296
321
245
250
273
515
1136
2520
5240
8554
11594
11952
9705
5927
2794
1056
367
211
134
96
106
104
117
118
154
180
224
207
307
458
798
1246
1606
1656
1523
1037
699
592
700
808
882
827
661
434
283
194
152
130
141
137
101
104
103
121
123
104
131
145
146
156
197
185
216
202
215
236
321
479
835
1645
3053
5433
9243
13616
17391
18753
16700
12041
7301
3746
1728
853
672
515
424
314
224
168
137
124
110
173
195
269
367
373
375
307
277
224
222
221
291
408
520
530
490
432
328
267
229
201
238
314
385
457
588
764
894
1029
1158
1351
1663
2383
3738
6074
8937
11147
12517
11729
9283
6592
4105
2450
1630
1188
961
888
912
775
626
487
357
251
179
158
158
148
180
116
106
73
67
68
57
68
61
53
49
83
90
87
67
83
105
115
101
119
114
114
148
124
140
140
156
152
170
210
318
461
717
1020
1246
1387
1370
1168
858
587
444
352
365
413
465
520
485
499
448
383
319
280
300
413
557
876
1400
2064
2612
3256
3814
3680
3279
2572
1823
1019
554
277
157
103
93
77
85
78
61
83
96
75
73
64
77
84
79
89
68
85
65
62
89
78
83
78
82
97
83
81
94
94
99
99
105
132
148
170
208
238
372
492
582
688
674
600
516
428
308
258
211
172
190
167
124
134
97
81
88
79
64
99
75
90
77
83
93
70
89
106
71
80
94
81
74
87
74
88
83
84
88
80
71
79
83
89
87
91
96
70
81
95
76
71
79
94
114
78
91
95
77
82
80
90
83
101
74
73
79
77
81
90
89
72
76
73
82
78
71
82
72
87
71
88
77
72
81
79
84
72
89
88
68
68
93
99
82
92
74
73
84
74
68
76
86
63
85
64
75
74
82
83
75
78
83
70
72
78
75
83
84
67
60
72
73
69
65
69
65
84
74
72
68
72
81
95
88
67
73
70
72
63
86
76
63
70
75
65
76
63
70
77
65
61
61
70
60
73
62
61
76
62
69
75
67
47
48
56
49
54
53
71
64
51
46
57
51
62
58
62
70
55
56
61
51
60
51
59
47
63
49
80
68
67
70
65
79
77
85
74
74
70
69
53
54
49
66
58
34
39
47
59
41
48
50
43
57
53
41
53
57
46
53
55
60
64
57
58
39
52
43
35
40
46
45
55
45
38
54
42
47
45
66
46
38
44
39
45
35
45
39
48
49
45
41
45
47
54
46
46
41
52
40
45
50
48
36
53
53
38
47
43
40
47
51
42
44
50
43
44
52
35
53
47
48
36
47
47
47
57
49
54
57
46
44
37
52
49
45
34
50
47
46
39
42
45
39
38
46
30
45
49
35
48
55
40
45
40
45
50
58
40
61
47
52
55
47
39
51
45
46
55
41
53
47
45
47
44
48
46
50
52
46
48
40
42
47
44
42
60
42
34
45
50
33
55
49
45
39
39
48
37
59
34
39
49
44
49
33
35
53
43
45
30
37
41
33
37
32
39
34
36
44
34
47
45
45
42
43
39
36
42
36
37
34
38
42
37
31
37
39
42
27
25
44
42
41
36
37
28
30
36
34
28
35
30
24
36
23
26
33
31
21
29
14
31
16
17
26
14
13
20
14
11
20
20
13
9
11
10
9
10
13
11
9
6
3
4
6
1
3
2
2
1
1
2
0
1
2
0
0
1
1
1
1
0
0
0
0
0
0
1
0
0
0
1
0
0
0
0
1
0
1
0
0
0
0
0
1
0
0
0
0
1
0
0
0
0
2
1
0
0
0
3
2
1
0
1
0
0
0
2
1
1
1
1
2
3
2
3
28
8
0
0
0
0
0
0
0
0
0
0
0
0
0
0
0
0
0
0
0
0
0
0
0
0
0
0
0
0
0
0
0
0
0
0
0
0
0
0
0
0
0
0
0
0
0
0
0
0
0
0
<<END>>
