# Supplementary material for: Zurbarán attribution hypothesis supported by pigment analysis and multiband images observation of four paintings by his workshop
Source: Sci Rep. 2023 Jan 16;13:844. doi: 10.1038/s41598-023-27677-2 (PMC9842728; doi:10.1038/s41598-023-27677-2)
Supplement: Supplementary file 1 — Supplementary Information. [file 41598_2023_27677_MOESM1_ESM.zip › Raw_Data/Santo Domingo/XRF/barba (7).mca]

<<PMCA SPECTRUM>>
TAG - live_data
DESCRIPTION - 
GAIN - 2
THRESHOLD - 10
LIVE_MODE - 0
PRESET_TIME - 200
LIVE_TIME - 200.000000
REAL_TIME - 201.773333
START_TIME - 04/22/2021 12:21:00
SERIAL_NUMBER - 2259
<<CALIBRATION>>
LABEL - Channel
78 2.957
196 7.477
405 15.774
<<DATA>>
0
0
0
0
0
0
0
0
0
16
264
295
269
228
228
190
196
211
176
143
143
159
152
145
131
125
98
94
121
111
99
104
108
100
93
103
87
111
99
101
120
112
113
104
105
100
91
92
117
91
89
98
98
92
98
132
109
123
112
109
124
168
237
349
402
429
369
288
182
119
132
103
107
85
90
72
92
78
92
112
91
73
68
86
94
70
68
63
72
72
71
56
68
71
84
93
136
148
153
85
77
62
57
55
81
56
63
73
55
67
46
51
43
48
54
61
56
46
67
63
49
64
55
49
50
46
50
47
54
47
55
47
49
52
50
48
60
55
61
47
49
49
52
60
53
68
44
47
65
53
64
115
127
126
116
107
80
49
63
53
77
106
193
397
825
1212
1438
1337
904
426
179
104
60
56
55
55
54
52
62
76
144
200
252
286
239
154
91
65
52
50
57
74
100
84
120
77
58
57
45
57
43
50
72
79
137
210
328
413
479
479
342
176
113
65
71
55
72
64
66
67
64
73
74
76
95
85
116
100
117
150
159
179
199
250
381
598
752
882
873
685
485
271
158
133
105
87
108
89
100
101
106
105
121
126
153
178
240
276
300
275
228
206
222
275
379
647
1221
2259
4236
6898
10333
13599
14815
14028
10636
6507
3339
1466
579
278
169
126
79
90
70
82
84
94
101
164
210
287
281
303
306
220
158
143
111
113
121
106
148
187
182
215
218
213
229
231
294
359
447
577
716
803
951
990
1271
1424
1995
3246
5252
7352
9619
10409
9668
7779
5254
3216
2032
1216
791
613
538
460
409
326
264
174
162
116
125
120
116
94
82
79
82
68
56
63
72
77
56
76
82
60
78
96
95
104
124
118
148
157
113
146
146
126
122
136
161
170
226
289
452
630
858
1046
1105
1066
878
660
463
313
305
295
352
400
404
408
368
322
302
256
243
322
453
621
957
1409
2004
2682
3183
3665
3479
3122
2324
1587
881
456
240
154
82
85
67
84
66
83
68
75
70
85
77
85
78
85
88
82
76
69
73
86
64
85
102
89
71
65
83
88
99
108
108
112
117
147
160
248
284
405
457
566
699
697
577
488
363
249
192
172
152
150
147
143
111
99
80
81
88
77
79
86
85
72
74
80
79
73
76
80
88
94
78
66
78
83
90
86
86
81
89
83
63
73
79
78
79
84
71
65
79
72
81
88
82
81
88
80
79
82
81
82
88
91
89
83
78
98
89
69
79
87
84
74
68
75
81
91
74
79
60
93
81
74
84
86
82
66
79
74
69
65
79
77
73
85
77
64
79
78
70
69
80
63
67
70
78
79
94
75
72
82
69
71
89
75
73
81
75
77
63
80
81
66
79
80
66
67
82
75
79
63
79
62
78
58
64
53
61
70
75
72
66
74
66
66
66
82
72
59
54
68
53
74
61
67
65
48
55
55
45
55
51
55
83
67
58
57
67
47
63
46
47
56
58
56
75
53
50
55
60
63
67
70
58
66
39
49
59
70
67
67
56
59
80
74
65
79
82
66
58
60
59
42
56
47
53
41
55
51
38
50
44
56
53
39
59
48
44
56
60
55
48
53
48
54
55
55
46
46
46
60
53
51
54
43
42
62
41
46
57
51
52
48
47
42
50
48
47
53
55
58
42
49
53
44
59
37
55
44
62
48
51
44
40
48
53
45
49
52
51
54
45
43
34
54
54
49
64
55
55
44
54
45
43
54
50
44
53
65
54
54
47
41
60
56
52
50
51
49
53
41
65
56
57
49
50
47
61
49
45
63
40
53
60
43
52
61
45
50
51
65
58
60
62
63
55
50
51
56
64
56
54
54
37
60
39
54
54
55
57
55
53
50
49
53
68
53
50
56
45
52
61
56
53
48
64
56
62
44
42
52
61
50
44
43
55
54
66
53
42
47
53
50
45
48
43
40
41
38
66
53
51
53
50
42
43
43
40
38
41
44
42
44
38
45
34
42
47
51
36
56
40
59
39
30
31
52
40
42
37
40
42
26
40
44
36
20
26
27
40
33
25
30
40
25
24
23
14
26
23
14
17
16
20
20
14
19
10
3
15
3
4
5
4
5
3
1
2
0
1
0
0
0
0
0
0
0
2
0
1
0
0
0
1
0
0
0
1
0
0
0
2
0
0
0
0
0
0
0
0
0
0
0
0
0
1
0
0
0
0
0
0
1
1
1
0
0
1
0
0
0
1
0
0
0
0
0
1
1
1
2
0
0
0
1
0
2
0
3
2
18
0
0
0
0
0
0
0
0
0
0
0
0
0
0
0
0
0
0
0
0
0
0
0
0
0
0
0
0
0
0
0
0
0
0
0
0
0
0
0
0
0
0
0
0
0
0
0
0
0
0
<<END>>
