# Supplementary material for: Zurbarán attribution hypothesis supported by pigment analysis and multiband images observation of four paintings by his workshop
Source: Sci Rep. 2023 Jan 16;13:844. doi: 10.1038/s41598-023-27677-2 (PMC9842728; doi:10.1038/s41598-023-27677-2)
Supplement: Supplementary file 1 — Supplementary Information. [file 41598_2023_27677_MOESM1_ESM.zip › Raw_Data/Santo Domingo/XRF/blanca tunica 1 (14).mca]

<<PMCA SPECTRUM>>
TAG - live_data
DESCRIPTION - 
GAIN - 2
THRESHOLD - 10
LIVE_MODE - 0
PRESET_TIME - 200
LIVE_TIME - 200.000000
REAL_TIME - 203.053333
START_TIME - 04/22/2021 13:46:38
SERIAL_NUMBER - 2259
<<CALIBRATION>>
LABEL - Channel
78 2.957
196 7.477
405 15.774
<<DATA>>
0
0
0
0
0
0
0
0
0
33
408
446
405
385
335
317
286
302
279
233
239
228
179
212
180
189
172
152
187
160
150
147
141
139
125
146
163
137
170
144
158
159
170
169
138
136
151
152
132
145
139
129
122
142
142
150
163
137
145
171
199
266
387
550
652
644
585
403
267
189
150
136
138
141
95
111
126
142
137
117
113
114
102
99
118
99
94
94
96
95
87
92
85
75
96
113
108
113
113
90
73
83
79
82
75
99
81
98
78
79
87
72
89
80
70
86
74
83
60
79
85
93
91
84
79
61
88
67
87
83
85
86
79
73
70
67
67
83
73
67
88
73
87
81
68
71
64
69
69
72
74
64
84
81
77
79
66
73
90
69
91
73
81
93
110
136
172
158
157
119
99
93
80
87
82
63
67
93
94
87
74
93
85
107
101
90
93
87
81
105
108
107
115
101
142
116
108
108
98
84
91
88
89
107
102
119
111
113
113
112
110
113
94
113
114
92
107
97
96
82
90
122
115
126
142
154
165
152
150
154
165
180
256
390
620
967
1374
1748
1772
1473
1040
607
399
270
225
196
191
181
169
178
177
170
188
203
171
232
205
233
260
280
277
345
370
441
611
1119
2041
3970
7229
12554
19455
26537
30801
30310
24847
16525
9248
4287
1730
748
381
241
234
173
165
147
178
178
224
301
407
544
640
657
596
475
357
276
211
165
189
162
196
174
178
197
234
243
283
346
441
641
838
1026
1321
1603
1968
2166
2478
2984
4088
6392
10041
14981
20209
23271
23638
20065
14586
9516
5759
3494
2227
1577
1270
1109
975
800
639
420
313
185
166
123
140
109
104
104
85
83
57
67
50
77
61
71
65
56
61
56
89
70
75
83
94
108
132
163
156
167
175
181
161
214
277
437
608
993
1473
1786
2066
2114
1928
1485
947
659
506
502
516
647
713
731
661
576
457
313
240
239
268
369
525
792
1140
1706
2184
2582
2744
2466
2004
1379
953
528
251
147
81
58
51
51
43
31
49
44
52
41
51
40
49
42
38
64
44
52
46
58
46
55
44
58
48
48
51
51
41
48
53
67
57
74
94
129
173
229
281
358
439
446
439
341
272
267
169
150
124
126
115
77
100
69
68
48
54
56
48
46
52
52
50
64
30
49
59
46
62
44
59
41
57
63
48
54
65
51
50
62
57
61
57
56
64
56
45
63
51
62
51
50
53
52
55
51
53
53
52
62
58
53
49
53
46
57
45
62
55
60
50
56
52
66
54
60
61
64
56
67
58
65
54
60
62
68
69
61
64
77
69
56
41
63
52
59
62
56
47
59
55
49
56
54
51
57
59
70
46
55
65
63
51
59
48
74
57
65
51
52
44
59
45
65
50
50
51
55
72
46
58
64
61
52
58
55
63
62
57
57
73
70
61
54
54
56
52
61
47
56
48
52
49
57
48
45
43
43
42
48
41
48
49
39
61
43
52
54
48
52
48
35
41
44
41
37
49
48
44
46
57
30
55
47
47
46
35
55
58
44
61
59
56
54
72
48
60
57
60
53
59
45
57
53
46
48
41
41
45
37
43
32
50
35
53
43
42
49
44
33
39
45
45
47
60
48
32
56
38
44
45
37
49
36
48
37
40
36
31
37
38
31
46
53
26
56
38
49
38
44
47
43
41
34
36
48
42
46
52
43
49
40
47
31
43
42
45
42
43
50
41
61
48
45
44
47
62
55
50
39
52
44
31
30
43
48
41
33
33
36
43
34
34
57
44
37
54
48
57
44
39
42
58
44
42
42
39
49
57
50
59
47
44
46
52
54
56
43
48
52
50
53
53
49
50
47
51
48
53
66
36
45
44
43
54
47
50
45
52
42
46
47
48
51
41
45
55
42
38
48
44
45
37
53
50
41
43
39
40
47
39
30
47
43
41
40
49
42
45
41
41
39
44
47
37
50
36
35
46
44
41
43
39
33
31
59
38
42
49
30
42
39
35
36
39
30
35
31
35
42
38
38
40
41
29
33
43
32
35
35
37
34
31
31
30
25
27
27
22
30
37
24
28
20
23
30
21
18
16
16
20
18
19
14
8
8
12
12
16
8
11
13
8
3
3
5
1
3
1
3
1
1
0
1
0
1
0
2
0
1
1
0
2
0
1
0
2
1
1
0
0
0
0
0
0
0
1
1
0
0
1
0
0
0
0
1
0
1
0
0
0
0
0
0
0
1
0
0
1
0
1
0
1
0
3
2
1
0
2
0
2
1
1
2
2
4
3
1
3
4
27
1
0
0
0
0
0
0
0
0
0
0
0
0
0
0
0
0
0
0
0
0
0
0
0
0
0
0
0
0
0
0
0
0
0
0
0
0
0
0
0
0
0
0
0
0
0
0
0
0
<<END>>
