# Supplementary material for: Zurbarán attribution hypothesis supported by pigment analysis and multiband images observation of four paintings by his workshop
Source: Sci Rep. 2023 Jan 16;13:844. doi: 10.1038/s41598-023-27677-2 (PMC9842728; doi:10.1038/s41598-023-27677-2)
Supplement: Supplementary file 1 — Supplementary Information. [file 41598_2023_27677_MOESM1_ESM.zip › Raw_Data/Santo Domingo/XRF/blanca tunica 2 (15).mca]

<<PMCA SPECTRUM>>
TAG - live_data
DESCRIPTION - 
GAIN - 2
THRESHOLD - 10
LIVE_MODE - 0
PRESET_TIME - 200
LIVE_TIME - 200.000000
REAL_TIME - 202.066667
START_TIME - 04/22/2021 13:59:00
SERIAL_NUMBER - 2259
<<CALIBRATION>>
LABEL - Channel
78 2.957
196 7.477
405 15.774
<<DATA>>
0
0
0
0
0
0
0
0
0
31
336
320
294
276
272
254
244
237
191
186
202
151
155
140
154
149
122
134
149
96
114
100
132
101
120
112
122
129
119
129
116
117
121
123
128
108
104
117
120
109
108
107
110
114
127
130
115
114
124
119
118
151
206
292
347
331
285
231
168
126
98
115
102
99
75
86
95
98
97
134
101
74
79
84
62
91
75
84
76
81
56
72
69
63
94
106
123
174
150
129
103
89
59
77
71
76
84
66
73
66
49
58
49
53
62
69
67
66
75
61
67
53
64
61
63
65
54
57
66
56
51
55
53
58
43
58
51
46
64
50
39
66
70
63
59
74
67
57
65
51
77
100
133
173
196
145
104
86
80
82
84
114
196
430
832
1333
1759
1685
1181
698
319
140
72
63
49
57
64
58
75
98
138
231
262
304
345
203
149
94
69
68
68
74
87
95
89
103
74
61
57
62
58
56
80
68
77
68
87
105
95
94
90
83
83
70
70
72
73
67
72
72
73
80
89
98
116
107
90
92
118
96
111
137
144
192
351
571
838
997
1025
925
681
366
258
144
124
99
143
96
107
115
107
113
107
112
131
127
142
169
163
161
183
188
231
266
404
646
1201
2269
3906
6906
10629
14824
17678
17690
15029
10502
6072
2873
1210
503
262
157
130
118
117
109
112
104
132
160
222
279
364
398
385
283
209
166
145
127
116
111
123
132
117
122
149
174
184
227
291
396
477
584
732
935
1040
1267
1357
1676
2218
3318
5159
7898
10788
13087
13312
11564
8781
5727
3532
2174
1298
955
690
641
575
509
396
298
161
140
135
106
110
108
89
92
67
55
67
53
64
46
37
57
70
63
65
67
70
99
98
128
109
136
130
132
140
140
142
129
131
157
163
261
407
607
823
1127
1414
1375
1279
1020
689
479
384
375
385
429
506
487
491
423
336
285
290
273
330
452
652
1030
1549
2090
2794
3319
3458
3406
2687
2044
1327
699
364
185
130
76
74
59
54
73
46
65
62
59
57
52
59
75
58
62
65
60
72
70
72
81
69
68
67
83
69
72
76
61
77
91
99
115
108
165
215
247
382
433
590
626
605
562
477
305
245
191
178
176
164
126
131
85
99
79
85
74
60
62
76
69
75
79
80
73
63
61
86
65
82
87
67
61
70
69
83
87
79
70
73
65
68
85
79
65
83
72
88
80
71
68
69
66
75
66
54
72
67
71
80
60
85
76
68
70
61
80
53
79
67
76
83
62
75
71
55
72
80
64
68
62
76
78
83
76
73
78
87
58
81
67
62
70
60
67
88
75
93
54
67
80
62
71
64
67
66
71
65
74
82
72
76
63
66
60
57
73
83
66
59
66
68
58
53
74
71
77
54
63
75
66
51
57
63
67
55
71
64
69
59
75
66
67
59
63
65
66
58
61
64
66
71
45
58
67
71
52
55
61
57
62
45
69
44
73
61
54
41
56
51
53
71
53
57
51
47
60
46
39
45
61
53
76
74
55
55
52
62
60
69
48
64
45
63
62
52
49
51
49
55
61
59
48
52
55
61
50
56
44
45
63
62
45
39
50
44
45
53
44
51
40
49
52
45
59
54
54
54
47
39
40
52
49
41
51
46
56
58
39
53
44
41
47
59
41
46
50
47
48
70
42
52
53
58
58
41
36
50
53
60
47
43
49
56
44
49
50
46
53
49
54
54
49
58
43
51
49
68
62
56
50
57
61
52
57
45
53
65
38
60
53
57
50
52
57
51
48
46
50
57
48
49
59
73
61
46
57
65
39
62
45
63
49
55
58
57
38
62
61
80
64
41
63
81
74
53
67
48
46
43
53
56
50
51
42
55
54
43
40
49
44
41
42
43
61
52
43
61
62
51
53
64
59
58
59
53
50
54
50
58
46
53
54
57
52
50
44
41
48
54
52
44
51
37
54
50
35
51
44
44
42
52
40
41
46
38
43
49
40
42
44
38
43
51
36
47
50
53
41
45
46
49
48
46
32
41
36
32
33
39
42
45
38
27
35
31
30
31
32
41
37
28
35
22
21
28
30
33
23
21
22
20
31
20
13
21
12
13
12
7
7
7
10
6
5
4
6
1
0
3
2
1
1
2
0
0
1
0
1
3
0
0
0
0
0
1
0
0
0
0
0
0
0
0
0
0
1
0
1
0
1
0
2
0
0
1
1
1
0
0
1
1
0
0
0
0
0
0
1
0
1
0
0
0
0
2
2
1
0
1
0
1
0
0
1
0
2
3
6
25
3
0
0
0
0
0
0
0
0
0
0
0
0
0
0
0
0
0
0
0
0
0
0
0
0
0
0
0
0
0
0
0
0
0
0
0
0
0
0
0
0
0
0
0
0
0
0
0
0
<<END>>
