# Supplementary material for: Zurbarán attribution hypothesis supported by pigment analysis and multiband images observation of four paintings by his workshop
Source: Sci Rep. 2023 Jan 16;13:844. doi: 10.1038/s41598-023-27677-2 (PMC9842728; doi:10.1038/s41598-023-27677-2)
Supplement: Supplementary file 1 — Supplementary Information. [file 41598_2023_27677_MOESM1_ESM.zip › Raw_Data/Santo Domingo/XRF/boca (9).mca]

<<PMCA SPECTRUM>>
TAG - live_data
DESCRIPTION - 
GAIN - 2
THRESHOLD - 10
LIVE_MODE - 0
PRESET_TIME - 200
LIVE_TIME - 200.000000
REAL_TIME - 201.333333
START_TIME - 04/22/2021 12:49:31
SERIAL_NUMBER - 2259
<<CALIBRATION>>
LABEL - Channel
78 2.957
196 7.477
405 15.774
<<DATA>>
0
0
0
0
0
0
0
0
0
9
204
232
204
180
191
190
165
165
164
137
122
120
115
122
116
105
114
93
72
81
93
83
90
95
92
94
68
83
92
74
81
89
83
84
88
79
87
79
102
85
72
84
82
76
92
88
101
95
88
93
93
132
194
261
286
272
249
185
126
105
89
73
74
67
71
64
72
80
75
86
74
75
57
78
67
57
75
58
69
69
66
62
65
65
77
85
155
179
170
94
71
43
47
56
56
54
55
51
38
50
38
46
42
33
37
49
41
40
43
46
35
42
30
26
48
32
40
39
43
37
31
46
29
34
41
38
32
42
44
43
36
38
50
34
27
45
38
41
39
32
35
48
56
77
59
55
45
33
37
44
49
72
107
230
456
695
865
817
557
297
116
64
44
40
39
34
40
36
50
60
101
141
162
182
172
119
82
52
41
51
42
57
86
76
94
67
58
47
36
37
42
42
54
55
91
145
212
281
306
278
230
158
95
62
52
37
39
45
49
40
50
51
61
64
67
101
102
100
115
112
92
103
125
137
220
331
467
584
595
457
339
220
127
84
64
61
69
76
60
75
77
96
91
141
203
330
452
558
545
516
403
274
206
198
276
383
631
1229
2262
3929
6054
8252
9456
8985
7222
4639
2418
1037
441
172
144
84
80
68
62
52
69
59
82
99
148
180
227
220
194
176
140
102
104
112
116
162
198
288
303
363
345
367
318
260
274
274
325
364
399
487
575
647
777
850
1151
1735
2992
4387
5813
6603
6362
5259
3642
2298
1410
837
540
394
316
298
295
263
226
170
117
99
89
88
106
95
84
76
69
57
62
51
67
67
70
75
89
117
111
90
93
107
129
139
156
150
139
139
129
129
102
114
97
125
164
186
292
405
545
710
797
760
690
482
365
232
243
244
260
301
354
300
278
252
237
220
214
283
366
570
781
1252
1848
2452
2948
3537
3645
3201
2613
1737
1022
580
329
127
113
100
100
85
91
90
82
86
86
102
71
93
80
101
85
87
57
88
94
94
83
85
83
92
80
85
84
86
71
106
100
105
131
139
165
185
263
329
427
583
621
672
582
517
395
295
242
208
172
165
142
117
131
100
99
103
71
99
88
70
81
88
78
94
86
88
103
90
84
97
86
89
95
81
104
86
91
91
82
81
89
85
92
82
91
98
84
83
79
96
70
72
87
93
96
87
94
93
83
91
96
99
79
99
66
85
77
80
84
86
92
86
89
98
83
78
88
98
84
82
80
66
80
74
93
79
68
81
71
84
71
96
83
83
70
96
78
85
80
77
81
62
80
79
90
73
65
71
77
79
89
72
89
69
91
75
73
88
81
81
79
59
66
66
76
64
82
68
64
87
74
81
77
59
68
60
69
82
56
75
70
74
83
64
64
69
56
61
67
70
67
74
54
54
50
60
62
56
62
69
63
70
67
57
56
62
64
59
58
71
51
53
52
50
59
62
52
53
59
63
56
48
57
56
57
57
53
64
73
72
82
84
69
67
64
84
65
69
65
69
57
68
51
45
55
43
46
46
54
49
57
49
55
53
60
54
54
60
53
35
58
43
71
49
50
50
49
38
46
52
38
53
47
47
37
41
50
53
56
50
47
51
52
47
47
41
47
53
56
47
48
54
50
54
42
51
58
48
52
27
52
56
61
44
50
56
43
47
49
46
45
47
44
40
54
54
65
55
55
66
55
58
51
52
46
44
62
46
46
38
50
59
58
60
65
55
58
53
57
46
59
48
45
51
47
45
64
58
53
57
56
57
54
52
54
54
52
58
49
65
49
53
69
51
53
56
42
52
48
54
47
52
56
63
45
57
54
46
41
60
46
58
54
50
48
59
37
50
55
63
45
57
57
36
75
60
39
56
53
42
62
61
54
44
43
47
57
50
55
56
46
57
54
39
49
47
58
52
42
34
47
50
43
46
36
50
56
42
42
50
43
44
39
50
50
40
55
51
47
38
40
39
41
46
42
42
54
34
36
40
36
35
20
37
34
38
36
37
29
35
22
33
24
44
22
23
18
30
27
16
21
26
17
14
18
12
17
15
12
15
11
12
14
8
6
1
5
1
2
1
3
0
0
1
1
0
1
0
0
0
0
0
0
0
0
0
1
0
0
0
0
1
0
1
0
1
1
0
1
1
0
0
1
1
1
0
0
0
0
0
0
1
0
0
0
0
0
0
0
1
0
1
0
0
0
0
0
0
1
0
0
2
1
0
1
2
1
1
2
12
17
0
0
0
0
0
0
0
0
0
0
0
0
0
0
0
0
0
0
0
0
0
0
0
0
0
0
0
0
0
0
0
0
0
0
0
0
0
0
0
0
0
0
0
0
0
0
0
0
0
<<END>>
