# Supplementary material for: Zurbarán attribution hypothesis supported by pigment analysis and multiband images observation of four paintings by his workshop
Source: Sci Rep. 2023 Jan 16;13:844. doi: 10.1038/s41598-023-27677-2 (PMC9842728; doi:10.1038/s41598-023-27677-2)
Supplement: Supplementary file 1 — Supplementary Information. [file 41598_2023_27677_MOESM1_ESM.zip › Raw_Data/Santo Domingo/XRF/bosque 1 (16).mca]

<<PMCA SPECTRUM>>
TAG - live_data
DESCRIPTION - 
GAIN - 2
THRESHOLD - 10
LIVE_MODE - 0
PRESET_TIME - 200
LIVE_TIME - 200.000000
REAL_TIME - 202.200000
START_TIME - 04/22/2021 14:12:29
SERIAL_NUMBER - 2259
<<CALIBRATION>>
LABEL - Channel
78 2.957
196 7.477
405 15.774
<<DATA>>
0
0
0
0
0
0
0
0
0
40
315
328
269
302
274
261
230
227
187
193
187
180
177
157
135
148
142
129
123
122
115
126
109
137
111
101
121
114
135
140
110
140
104
121
113
130
109
114
118
122
114
133
106
104
122
131
138
118
118
119
118
153
234
344
397
380
323
273
143
126
142
153
100
93
107
101
103
108
120
122
89
84
110
79
90
92
85
80
69
69
65
71
75
75
69
94
94
109
108
81
69
62
60
61
79
86
68
57
63
73
56
76
68
58
56
63
62
67
68
58
70
63
65
66
60
61
56
72
50
48
69
79
59
65
58
47
74
55
54
62
48
61
59
47
71
63
62
65
58
49
66
65
72
72
71
84
86
51
77
73
86
88
110
166
291
423
524
502
377
231
109
76
66
72
75
66
85
105
109
155
175
179
185
189
131
117
108
79
74
83
104
80
112
128
144
142
128
136
120
111
121
134
163
378
731
1644
2951
4629
5797
5408
4093
2472
1152
451
200
92
90
63
82
80
96
81
126
153
150
182
208
377
529
740
908
942
733
591
534
613
794
987
1057
867
659
404
248
137
140
109
113
123
133
105
126
97
107
111
110
130
117
145
176
186
198
177
218
273
404
581
1211
2187
3844
6786
10583
15040
17900
17969
15117
10337
5951
2791
1152
469
259
175
145
140
97
106
103
110
144
186
233
295
326
372
412
319
238
156
142
114
114
120
135
129
144
138
149
132
202
241
291
377
493
580
734
916
1064
1263
1514
1650
2166
3418
5366
8283
11071
13298
13321
11871
8740
5730
3694
2090
1411
973
765
660
595
501
426
276
189
149
124
111
99
104
101
79
74
58
52
53
37
55
60
62
46
62
66
58
57
80
92
90
102
106
108
123
126
131
146
140
130
149
211
300
438
596
889
1180
1321
1372
1221
1000
719
487
363
341
330
394
479
479
473
429
338
249
206
223
242
348
540
811
1164
1604
2200
2622
2724
2592
2153
1688
993
583
317
161
89
62
48
60
55
55
43
57
60
58
46
54
56
65
71
53
64
65
64
54
53
53
61
71
70
55
57
56
63
66
80
66
97
102
130
148
174
227
276
386
475
492
497
427
329
264
197
163
145
117
120
122
116
80
56
76
54
73
54
66
67
67
67
77
70
67
72
83
67
71
67
73
82
81
76
57
72
72
67
80
74
73
62
73
55
76
73
77
72
87
54
67
74
74
66
88
75
65
66
64
80
69
63
75
82
74
63
74
70
82
83
82
72
72
64
81
82
71
98
69
80
74
76
77
69
67
65
81
78
80
80
73
74
91
70
66
75
61
79
60
74
77
88
83
70
64
84
77
69
64
70
77
79
67
80
72
75
75
64
71
84
76
84
73
79
72
82
66
74
62
66
58
65
71
84
80
86
69
69
66
72
56
71
82
59
77
69
69
73
76
59
72
69
70
76
55
68
61
72
62
75
63
60
56
57
62
52
71
61
62
61
70
71
66
59
54
62
59
50
65
70
66
58
73
40
63
72
61
81
75
69
57
78
85
69
67
71
89
58
53
61
62
60
48
43
53
51
73
53
55
71
60
49
54
47
74
67
59
57
61
72
65
72
53
68
58
60
54
64
49
54
60
52
58
52
50
76
60
54
60
74
38
53
52
55
43
61
55
62
47
54
51
50
54
49
54
57
65
36
47
38
57
61
51
53
49
61
58
53
56
41
58
57
58
53
59
73
51
54
60
54
52
38
59
51
47
45
41
52
62
44
46
54
54
57
45
65
59
62
51
62
53
46
58
37
47
60
56
48
42
61
54
50
48
58
48
48
57
63
40
58
50
47
44
60
58
58
40
62
59
64
48
39
49
45
44
59
60
44
38
45
46
56
52
38
52
64
41
48
56
44
31
56
44
31
43
55
53
61
41
43
50
38
38
44
35
48
41
43
37
41
54
36
39
34
58
49
40
31
56
40
40
45
34
34
33
47
35
38
33
41
30
33
32
41
44
30
28
45
34
54
37
41
40
30
40
29
32
40
30
46
30
37
28
33
25
29
22
24
23
24
24
21
25
10
16
19
22
19
16
28
23
20
15
9
9
9
15
16
17
12
9
12
8
10
7
5
5
5
4
1
4
1
0
1
0
0
1
1
1
0
1
0
0
1
0
1
0
0
0
0
0
0
1
1
0
1
0
0
0
0
0
0
1
0
0
1
0
1
2
0
0
0
0
1
0
0
1
0
0
1
1
0
1
2
1
0
1
0
0
1
1
1
0
2
2
2
1
0
6
32
3
0
0
0
0
0
0
0
0
0
0
0
0
0
0
0
0
0
0
0
0
0
0
0
0
0
0
0
0
0
0
0
0
0
0
0
0
0
0
0
0
0
0
0
0
0
0
0
0
<<END>>
