# Supplementary material for: Zurbarán attribution hypothesis supported by pigment analysis and multiband images observation of four paintings by his workshop
Source: Sci Rep. 2023 Jan 16;13:844. doi: 10.1038/s41598-023-27677-2 (PMC9842728; doi:10.1038/s41598-023-27677-2)
Supplement: Supplementary file 1 — Supplementary Information. [file 41598_2023_27677_MOESM1_ESM.zip › Raw_Data/Santo Domingo/XRF/bosque 2 (17).mca]

<<PMCA SPECTRUM>>
TAG - live_data
DESCRIPTION - 
GAIN - 2
THRESHOLD - 10
LIVE_MODE - 0
PRESET_TIME - 200
LIVE_TIME - 200.000000
REAL_TIME - 202.240000
START_TIME - 05/06/2021 10:41:18
SERIAL_NUMBER - 2259
<<CALIBRATION>>
LABEL - Channel
77 2.957
412 15.774
<<DATA>>
0
0
0
0
0
0
0
0
0
55
344
292
313
278
229
255
223
197
205
214
168
183
157
154
140
143
154
140
128
167
132
160
134
162
170
159
138
167
134
122
139
131
129
135
136
140
125
144
120
139
120
137
122
147
137
137
138
113
127
141
162
201
266
313
304
282
225
170
119
136
111
121
114
79
108
97
78
107
117
85
98
94
90
90
78
90
111
103
88
89
70
77
88
91
99
166
292
326
268
190
123
82
72
86
97
113
111
73
80
60
80
69
66
66
70
68
86
82
66
86
64
84
69
59
57
75
84
60
61
83
76
55
57
63
79
81
62
67
82
63
66
62
73
74
59
73
65
76
77
71
78
77
76
72
101
88
75
73
73
71
77
88
83
130
253
518
883
1191
1217
885
514
275
98
89
104
84
79
99
124
182
239
303
301
312
313
314
225
162
115
101
89
87
96
106
151
188
176
166
143
162
139
160
170
196
237
418
1066
2557
5391
8869
11129
10695
7847
4308
1832
724
228
108
101
74
96
81
75
134
130
176
188
233
254
373
708
1105
1530
1621
1405
973
620
482
565
724
820
751
622
382
255
176
146
109
92
97
103
112
97
67
95
92
91
108
98
121
143
127
131
160
167
170
157
224
334
496
1043
1985
3899
6947
10457
13404
14049
12390
8769
5118
2377
1010
471
247
183
166
112
107
101
92
83
94
110
166
176
252
306
322
266
226
173
136
102
100
146
143
152
160
182
152
160
143
151
177
192
284
337
489
525
668
747
899
860
907
1038
1571
2897
5048
7513
9944
10869
9671
7168
4767
2898
1758
1125
793
643
545
529
478
418
293
206
162
136
142
120
130
131
138
118
98
84
98
69
78
74
75
89
69
67
97
92
103
149
137
175
193
196
194
180
189
162
146
136
148
140
163
183
256
434
666
922
1182
1225
1251
968
706
516
315
318
346
404
451
448
504
444
379
322
244
202
201
274
399
625
1049
1776
2657
3640
4303
4369
3929
3094
2194
1352
729
387
229
186
135
110
114
158
121
123
117
132
136
128
132
127
133
145
122
149
131
142
139
143
172
146
143
161
165
168
138
142
174
161
164
174
171
183
176
232
289
366
527
669
787
865
811
671
553
386
320
269
259
256
255
221
202
198
177
182
170
170
140
144
162
170
163
187
190
169
164
159
164
154
160
194
176
160
180
187
175
172
165
163
163
203
180
182
176
170
165
162
153
183
194
173
187
193
165
187
180
194
185
180
168
171
175
183
188
178
154
174
179
163
158
201
179
164
186
163
167
208
155
186
166
160
176
179
182
160
171
197
190
172
176
156
192
163
171
173
170
164
173
181
184
182
168
166
170
153
187
155
176
154
167
162
151
162
171
171
173
155
162
182
153
166
166
170
155
143
153
162
183
167
158
174
162
175
152
169
150
163
156
135
179
166
147
146
152
143
134
156
155
140
141
127
155
124
121
136
124
120
142
165
144
117
130
128
136
140
126
143
146
111
131
147
146
164
119
140
124
126
126
125
118
117
134
120
140
136
122
134
145
120
118
142
128
128
128
123
122
131
138
110
141
126
132
128
110
125
125
118
111
93
113
104
88
125
96
113
127
110
104
108
105
102
113
104
103
111
85
92
117
110
103
105
106
90
106
92
88
100
101
97
94
81
91
99
70
83
109
82
92
84
72
96
81
102
88
104
93
93
99
87
87
93
83
71
71
83
69
88
84
85
93
96
62
72
90
85
85
94
88
97
77
73
92
75
79
77
74
86
91
78
71
62
79
64
66
67
73
78
55
78
73
78
64
72
58
72
68
71
72
53
73
65
59
62
69
65
71
60
56
65
59
63
60
64
57
60
67
55
53
46
53
53
64
59
48
54
51
52
46
50
53
49
59
49
50
54
46
57
53
52
46
50
49
43
36
49
35
40
49
55
40
43
43
36
41
51
37
43
43
47
37
25
40
40
46
53
47
29
32
35
39
37
38
26
26
36
38
50
38
40
34
43
42
41
34
37
29
29
48
43
28
30
38
31
32
29
31
27
24
32
27
32
25
27
28
23
23
22
19
35
24
24
27
27
20
23
16
15
21
12
14
14
9
9
11
14
6
11
8
10
0
5
7
8
3
3
2
2
0
1
1
3
0
2
0
2
0
1
1
0
1
0
1
2
0
1
1
0
0
1
0
0
0
1
0
1
2
0
1
3
3
1
2
2
1
2
1
0
0
3
2
2
2
2
5
5
2
9
34
17
0
0
0
0
0
0
0
0
0
0
0
0
0
0
0
0
0
0
0
0
0
0
0
0
0
0
0
0
0
0
0
0
0
0
0
0
0
0
0
0
0
0
0
0
0
0
0
0
0
0
0
0
0
0
0
0
0
0
0
0
0
0
0
<<END>>
