# Supplementary material for: Zurbarán attribution hypothesis supported by pigment analysis and multiband images observation of four paintings by his workshop
Source: Sci Rep. 2023 Jan 16;13:844. doi: 10.1038/s41598-023-27677-2 (PMC9842728; doi:10.1038/s41598-023-27677-2)
Supplement: Supplementary file 1 — Supplementary Information. [file 41598_2023_27677_MOESM1_ESM.zip › Raw_Data/Santo Domingo/XRF/bosque 3 (18).mca]

<<PMCA SPECTRUM>>
TAG - live_data
DESCRIPTION - 
GAIN - 2
THRESHOLD - 10
LIVE_MODE - 0
PRESET_TIME - 200
LIVE_TIME - 200.000000
REAL_TIME - 202.226667
START_TIME - 05/06/2021 10:53:37
SERIAL_NUMBER - 2259
<<CALIBRATION>>
LABEL - Channel
77 2.957
412 15.774
<<DATA>>
0
0
0
0
0
0
0
0
0
48
349
314
267
256
263
247
211
203
207
195
182
186
175
145
148
157
132
127
123
111
114
130
115
109
152
148
133
140
120
128
126
107
102
118
118
113
111
113
108
98
104
102
120
114
116
125
108
118
135
151
166
186
347
465
483
417
378
265
171
144
116
120
98
92
88
90
99
97
101
107
101
89
89
91
82
85
77
93
71
89
82
82
77
77
77
101
137
162
176
137
100
67
70
82
75
72
68
63
82
63
61
63
52
75
41
58
67
64
71
77
73
60
77
67
55
62
62
60
54
59
70
54
81
31
72
48
57
39
57
71
60
69
70
66
65
61
67
51
61
59
63
60
72
65
67
84
72
61
59
55
74
73
78
136
257
472
699
922
849
606
325
147
88
79
62
62
52
61
74
75
93
125
139
184
205
214
132
102
84
90
54
52
91
113
94
109
117
89
96
76
89
69
95
84
84
128
203
394
645
841
947
717
535
261
160
106
76
93
84
103
82
79
86
89
84
107
102
110
123
164
183
216
224
216
231
300
445
727
980
1199
1248
991
697
395
250
177
115
136
127
126
122
114
116
113
130
147
144
140
161
170
170
184
199
214
258
279
321
418
768
1513
3138
6194
10654
16335
20709
21692
18776
13140
7387
3565
1420
549
279
199
159
144
103
126
122
111
113
151
198
268
375
464
431
403
325
228
161
110
131
147
133
131
149
142
141
149
161
164
240
293
385
552
645
829
1029
1270
1325
1353
1400
1851
3104
5548
9307
13033
15697
15815
13069
9476
5855
3509
2026
1307
1039
800
717
686
568
427
299
219
153
116
120
110
134
100
111
71
65
51
54
77
57
55
57
74
45
81
81
77
95
96
92
124
102
139
159
151
151
130
143
124
133
132
161
271
462
728
1138
1512
1653
1596
1361
955
624
356
323
333
427
502
610
556
541
428
361
238
194
160
210
315
604
978
1620
2512
3249
3881
4126
3829
3020
2004
1183
638
296
169
90
82
78
72
65
58
61
63
51
71
54
62
73
62
69
76
57
72
66
74
81
67
63
81
61
76
77
73
79
77
69
84
91
90
102
105
164
234
348
496
642
724
748
597
563
383
297
186
189
171
154
162
114
98
81
76
65
63
83
94
70
59
81
80
82
68
69
66
61
74
67
57
61
65
73
71
70
72
70
88
69
76
77
58
74
88
69
82
70
87
75
63
67
69
73
63
66
65
74
75
82
73
84
77
63
63
70
67
66
63
69
89
65
63
75
71
73
77
81
73
82
73
61
76
68
74
64
85
90
83
72
68
59
73
76
69
68
55
60
70
75
55
69
65
64
72
88
71
55
83
59
60
70
57
59
71
79
62
56
72
62
69
62
62
58
70
54
55
65
78
60
48
70
63
70
53
53
62
73
67
62
68
51
62
83
64
63
57
58
59
61
58
67
61
57
52
49
44
62
50
44
58
59
47
56
59
47
71
54
62
52
51
44
62
48
55
45
57
47
46
59
37
54
37
53
54
56
46
64
55
64
58
69
66
64
89
78
71
84
71
63
71
59
60
55
35
49
57
51
48
31
54
53
29
44
36
49
49
38
38
40
30
47
48
67
45
56
41
40
43
38
46
36
35
39
37
46
49
48
40
31
44
44
42
41
44
42
42
26
28
35
39
30
33
58
39
39
44
37
32
46
43
39
56
35
51
33
46
42
35
40
40
37
36
45
40
48
32
37
35
52
55
50
39
48
48
51
36
38
41
35
33
33
48
45
38
46
32
44
54
36
34
41
36
41
45
47
30
43
37
46
40
46
43
35
51
41
32
41
32
49
47
39
48
40
49
47
44
36
39
49
40
40
35
46
46
35
35
47
45
49
38
37
32
40
43
45
43
52
43
40
29
40
38
36
40
47
31
29
54
40
43
38
36
39
29
46
41
35
33
39
41
34
36
34
45
43
48
32
40
39
34
38
41
39
29
39
47
33
30
38
27
42
34
42
32
33
35
23
35
34
26
26
38
41
33
22
34
32
23
23
33
42
27
29
25
27
23
19
27
31
23
20
21
21
19
22
18
12
21
25
11
17
16
13
4
10
5
8
5
2
3
6
2
4
1
4
0
1
1
4
1
0
1
1
0
1
0
0
0
1
1
0
0
1
0
0
1
0
0
1
1
0
0
0
0
1
0
1
1
0
0
0
0
0
0
0
1
0
0
0
1
1
0
0
0
0
0
1
1
0
0
1
2
4
6
21
0
0
0
0
0
0
0
0
0
0
0
0
0
0
0
0
0
0
0
0
0
0
0
0
0
0
0
0
0
0
0
0
0
0
0
0
0
0
0
0
0
0
0
0
0
0
0
0
0
0
0
0
0
0
0
0
0
0
0
<<END>>
