# Supplementary material for: Zurbarán attribution hypothesis supported by pigment analysis and multiband images observation of four paintings by his workshop
Source: Sci Rep. 2023 Jan 16;13:844. doi: 10.1038/s41598-023-27677-2 (PMC9842728; doi:10.1038/s41598-023-27677-2)
Supplement: Supplementary file 1 — Supplementary Information. [file 41598_2023_27677_MOESM1_ESM.zip › Raw_Data/Santo Domingo/XRF/calib_220421.mca]

<<PMCA SPECTRUM>>
TAG - live_data
DESCRIPTION - 
GAIN - 2
THRESHOLD - 10
LIVE_MODE - 0
PRESET_TIME - 200
LIVE_TIME - 200.000000
REAL_TIME - 200.240000
START_TIME - 04/22/2021 10:36:06
SERIAL_NUMBER - 2259
<<CALIBRATION>>
LABEL - Channel
78 2.957
196 7.477
411 15.774
<<DATA>>
0
0
0
0
0
0
0
0
0
14
40
48
45
52
40
42
63
47
39
40
45
28
34
35
30
22
31
33
31
28
35
29
26
30
31
26
20
22
28
34
32
29
30
22
24
29
19
18
32
32
27
22
25
37
33
38
44
25
35
23
22
19
21
21
15
20
16
35
17
22
17
18
19
23
25
17
34
33
47
36
35
15
16
17
21
14
17
15
15
13
14
11
13
9
21
11
6
21
10
12
10
16
9
13
6
9
13
17
8
15
9
13
9
11
10
11
12
12
13
7
6
11
10
11
8
6
5
7
9
16
6
9
7
7
7
10
7
9
9
9
6
4
15
10
8
14
8
11
10
7
11
9
9
8
4
6
11
7
5
5
8
2
9
9
16
7
8
8
8
5
7
11
7
7
9
7
7
10
9
11
13
14
6
7
6
11
9
11
6
4
15
10
16
23
42
34
36
21
15
14
7
7
13
5
12
8
15
13
10
15
7
10
11
10
15
7
17
13
10
14
8
6
12
10
6
7
4
13
4
11
12
11
13
16
17
15
10
16
11
8
12
8
7
10
9
9
7
9
6
13
6
5
6
7
7
6
6
1
7
7
4
7
10
13
9
12
5
7
6
4
5
13
11
10
16
27
24
13
15
12
9
11
4
15
10
9
9
9
6
5
6
10
8
6
10
8
7
8
8
9
6
7
8
5
7
11
10
4
12
6
4
7
13
15
12
7
9
9
8
10
7
9
10
2
14
9
17
13
21
17
23
14
16
8
14
11
15
12
10
7
8
16
12
6
15
8
8
13
12
8
12
12
11
11
6
11
9
16
16
14
10
15
12
20
14
11
14
17
17
15
18
10
12
22
8
15
19
16
17
21
19
18
19
22
24
22
30
28
36
25
28
31
26
28
36
38
30
41
34
31
56
58
72
110
175
396
730
1218
1891
2588
2972
3277
2916
2420
1582
938
523
184
105
43
15
13
7
13
13
11
11
15
15
14
9
15
7
7
14
12
13
9
13
11
17
8
8
15
9
10
13
12
9
18
15
23
20
27
37
52
109
195
320
402
481
549
512
415
263
164
132
100
81
94
58
70
43
19
13
2
7
6
6
6
2
5
5
4
6
5
3
8
8
3
4
6
5
1
7
2
8
5
12
7
8
11
6
2
8
7
2
4
4
8
8
4
4
5
7
10
6
5
2
7
4
4
3
5
7
2
12
3
9
10
1
5
3
6
8
6
3
7
2
1
8
5
7
5
7
9
5
3
5
3
6
3
7
5
3
3
9
6
6
5
8
5
4
6
11
8
8
10
7
8
5
6
5
5
11
7
3
8
6
8
8
10
5
5
8
7
4
10
3
8
6
3
10
7
6
6
7
5
1
8
6
8
7
11
7
4
9
11
7
4
10
16
6
7
8
5
5
7
9
10
9
13
6
7
7
6
11
7
6
6
5
3
8
5
8
2
9
9
7
17
7
8
9
8
10
8
4
6
17
14
11
8
9
19
10
16
15
17
17
14
12
13
10
13
5
14
15
12
7
16
9
8
10
16
14
10
16
9
14
9
17
13
9
9
8
16
11
16
24
12
15
10
16
13
15
16
16
13
14
14
15
20
15
13
18
19
18
15
19
21
15
23
13
25
22
24
12
23
18
11
25
16
20
16
23
21
12
18
23
26
27
22
31
32
26
30
22
25
21
27
25
26
27
26
21
23
27
44
28
35
42
33
23
28
21
24
35
27
25
29
34
29
31
36
31
34
39
38
29
30
35
39
37
31
32
40
34
31
32
54
33
39
43
43
36
43
57
44
53
36
30
33
40
47
51
42
44
35
37
34
43
41
38
32
37
42
55
45
42
51
50
30
50
41
54
39
49
45
47
40
41
46
35
37
33
59
38
50
42
52
47
29
50
31
41
32
49
44
42
34
41
47
45
43
38
27
28
35
36
38
39
37
44
38
36
35
26
35
34
42
38
31
35
33
28
32
37
27
37
20
26
38
23
19
11
26
27
29
39
36
30
22
25
19
18
19
10
22
25
21
16
15
11
11
9
3
7
9
4
8
4
0
1
2
2
0
0
1
0
1
0
0
0
0
0
0
0
0
0
0
0
1
0
0
0
0
0
0
0
0
0
0
0
0
0
0
0
0
0
0
0
0
0
0
0
0
0
0
1
0
0
0
0
0
0
0
0
0
0
0
4
4
0
0
0
0
0
0
0
0
0
0
0
0
0
0
0
0
0
0
0
0
0
0
0
0
0
0
0
0
0
0
0
0
0
0
0
0
0
0
0
0
0
0
0
0
0
0
0
0
0
0
0
0
0
0
0
0
0
0
0
0
0
0
<<END>>
