# Supplementary material for: Zurbarán attribution hypothesis supported by pigment analysis and multiband images observation of four paintings by his workshop
Source: Sci Rep. 2023 Jan 16;13:844. doi: 10.1038/s41598-023-27677-2 (PMC9842728; doi:10.1038/s41598-023-27677-2)
Supplement: Supplementary file 1 — Supplementary Information. [file 41598_2023_27677_MOESM1_ESM.zip › Raw_Data/Santo Domingo/XRF/calibracion 06052021.mca]

<<PMCA SPECTRUM>>
TAG - live_data
DESCRIPTION - 
GAIN - 2
THRESHOLD - 10
LIVE_MODE - 0
PRESET_TIME - 200
LIVE_TIME - 200.000000
REAL_TIME - 200.226667
START_TIME - 05/06/2021 10:35:33
SERIAL_NUMBER - 2259
<<CALIBRATION>>
LABEL - Channel
77 2.957
412 15.774
<<DATA>>
0
0
0
0
0
0
0
0
0
13
52
71
64
45
40
41
41
41
42
48
20
32
33
22
29
19
23
21
20
33
32
27
30
45
35
32
20
21
25
26
26
21
19
30
19
26
24
22
20
28
27
23
24
36
29
38
22
21
25
20
20
21
19
15
20
15
12
17
14
22
11
20
20
18
16
18
30
46
44
35
26
13
14
17
18
19
17
18
15
7
13
14
14
16
6
10
13
13
10
12
9
7
9
10
12
12
11
13
7
9
9
6
7
8
10
6
12
5
11
12
6
6
12
10
6
3
8
7
4
9
9
11
13
13
13
11
10
7
14
14
5
6
8
5
11
8
7
11
9
4
12
8
12
6
13
9
8
8
9
8
8
7
10
13
8
11
12
9
8
5
7
6
6
5
4
8
9
10
10
7
5
8
8
4
14
10
4
12
8
9
5
7
7
28
45
51
41
40
22
6
9
8
6
10
9
10
14
13
11
7
8
12
10
9
9
9
17
10
7
7
4
10
9
4
9
9
10
6
15
8
7
7
9
11
15
11
18
16
17
9
9
10
9
9
9
7
8
11
8
6
5
10
16
7
6
6
9
10
10
4
6
9
8
10
5
7
10
3
9
3
6
5
10
13
5
20
19
17
14
16
10
10
12
11
7
8
12
10
6
10
9
6
4
9
7
13
12
10
11
10
7
10
7
12
11
8
7
10
9
15
8
6
13
14
9
7
7
17
10
10
10
8
9
9
8
17
13
18
18
17
16
10
15
15
17
16
13
8
11
20
13
11
16
10
9
15
11
11
11
19
14
5
8
12
11
11
13
15
8
15
14
7
6
14
14
14
15
11
16
17
21
15
17
13
10
14
13
14
8
16
21
12
24
18
21
20
24
19
26
35
20
24
25
27
22
42
44
35
39
44
41
39
36
59
68
102
209
412
777
1309
2043
2693
3252
3294
3047
2466
1535
909
494
212
90
40
23
14
16
13
12
7
6
16
6
5
16
17
20
14
14
7
9
10
15
16
12
11
14
15
16
15
21
12
15
15
24
22
30
27
39
60
122
181
273
428
531
605
566
389
324
212
144
99
92
78
87
68
39
32
19
15
9
6
5
6
8
5
4
9
7
5
6
11
4
4
10
10
6
9
7
1
9
8
13
6
4
6
11
3
4
9
5
9
2
8
5
5
3
7
2
6
8
6
5
11
4
8
5
7
5
4
6
7
6
1
6
9
2
0
4
6
6
5
2
3
8
3
7
4
6
7
3
5
9
7
4
5
5
7
5
10
6
3
12
8
5
8
2
7
3
9
5
8
4
7
8
7
4
5
7
5
8
5
2
3
2
9
5
2
5
5
4
9
9
7
4
4
4
9
8
8
7
5
3
5
9
7
11
10
6
9
5
5
4
5
3
4
3
3
6
4
3
4
7
7
2
5
6
9
7
8
7
4
6
10
6
7
6
4
4
3
9
7
5
7
8
5
6
4
4
3
9
4
6
11
5
3
9
8
14
7
9
14
16
12
16
6
14
13
10
10
7
9
8
12
2
10
10
14
7
5
8
7
14
10
13
4
10
6
9
5
9
10
7
9
12
9
9
8
12
5
7
4
13
10
13
10
15
15
10
13
13
10
5
12
10
13
12
11
12
10
11
8
15
16
11
9
19
15
10
16
22
14
16
17
12
22
19
14
11
17
15
17
14
16
14
14
22
31
19
25
12
18
18
24
19
17
35
21
13
14
16
36
25
29
20
31
27
18
28
23
32
24
21
21
22
18
32
32
28
26
25
25
33
32
28
29
23
27
36
31
34
28
30
31
31
28
35
31
32
35
31
45
25
36
38
34
35
38
32
33
38
26
28
32
33
30
28
26
40
33
24
30
43
25
26
40
33
36
36
29
31
32
39
35
31
20
32
28
25
24
37
27
33
34
27
22
29
24
21
35
25
24
33
31
29
31
28
34
25
29
26
33
24
19
22
24
18
23
20
23
27
26
24
23
18
19
20
15
18
19
8
14
15
17
11
14
12
12
12
14
9
11
10
5
6
2
9
3
2
3
4
4
0
1
0
0
0
0
0
0
0
0
0
0
0
0
0
0
0
0
0
0
0
0
0
0
0
0
0
0
0
0
0
0
0
0
0
0
0
0
0
0
0
0
0
0
0
0
0
0
0
0
0
0
0
0
0
1
2
1
0
0
0
0
0
0
0
0
0
0
0
0
0
0
0
0
0
0
0
0
0
0
0
0
0
0
0
0
0
0
0
0
0
0
0
0
0
0
0
0
0
0
0
0
0
0
0
0
0
0
0
0
0
0
0
0
0
0
0
0
0
0
0
0
0
0
<<END>>
