# Supplementary material for: Zurbarán attribution hypothesis supported by pigment analysis and multiband images observation of four paintings by his workshop
Source: Sci Rep. 2023 Jan 16;13:844. doi: 10.1038/s41598-023-27677-2 (PMC9842728; doi:10.1038/s41598-023-27677-2)
Supplement: Supplementary file 1 — Supplementary Information. [file 41598_2023_27677_MOESM1_ESM.zip › Raw_Data/Santo Domingo/XRF/cielo 1 (1).mca]

<<PMCA SPECTRUM>>
TAG - live_data
DESCRIPTION - 
GAIN - 2
THRESHOLD - 10
LIVE_MODE - 0
PRESET_TIME - 200
LIVE_TIME - 200.000000
REAL_TIME - 201.320000
START_TIME - 04/22/2021 10:46:06
SERIAL_NUMBER - 2259
<<CALIBRATION>>
LABEL - Channel
78 2.957
196 7.477
411 15.774
<<DATA>>
0
0
0
0
0
0
0
0
0
22
195
189
209
181
143
139
139
160
115
111
124
118
101
110
92
107
84
88
80
87
76
73
81
84
80
101
92
83
81
82
91
84
77
84
77
61
73
87
78
64
77
78
49
72
81
98
80
83
75
76
64
94
99
130
125
132
111
110
96
100
92
90
62
71
58
65
72
60
72
82
63
54
61
70
66
64
69
88
81
68
43
50
49
55
58
86
122
144
129
101
55
55
34
34
56
55
52
54
41
37
34
38
34
46
36
33
47
48
56
49
40
39
46
32
37
35
33
28
42
49
45
39
39
23
39
43
44
31
24
29
36
29
34
39
44
34
37
38
33
40
38
42
49
54
62
60
51
47
33
37
41
46
69
120
227
428
802
1011
849
542
290
121
51
45
43
50
83
126
268
474
698
791
650
479
305
212
146
92
52
46
51
67
83
170
244
251
244
184
157
144
137
107
78
69
49
57
65
76
86
111
106
92
80
57
62
68
65
56
47
48
28
39
43
68
76
92
79
69
57
79
69
67
75
75
98
116
220
335
446
529
505
412
280
177
108
92
89
73
80
77
84
81
81
66
69
84
85
76
93
80
86
104
130
122
136
144
188
246
468
876
1815
3575
6126
8886
10812
10955
8617
5670
3100
1390
779
454
415
338
239
182
104
85
68
62
67
96
114
145
199
205
191
167
116
100
98
127
145
215
292
318
298
250
179
156
114
128
157
164
200
257
326
384
494
537
608
587
631
879
1494
2770
4294
5950
6757
6499
5040
3422
2084
1281
860
580
517
481
536
472
424
332
216
148
124
122
117
125
121
100
96
85
61
65
76
69
61
57
55
59
67
78
79
85
104
102
123
118
148
147
151
118
141
106
119
95
90
118
144
207
300
471
628
846
837
764
618
461
314
249
225
223
275
322
332
367
336
274
209
175
151
177
219
357
599
1003
1636
2201
2908
3175
3432
2878
2264
1441
860
434
252
140
114
80
81
77
99
83
79
76
108
80
82
102
96
80
81
103
84
87
84
104
95
82
93
89
96
84
95
90
93
98
116
90
107
119
135
150
190
251
335
463
590
651
601
522
398
294
263
207
178
155
159
146
119
118
107
104
76
93
99
108
96
106
100
84
104
95
99
94
85
108
98
98
96
105
92
102
92
91
112
96
95
89
103
106
91
93
106
95
98
87
125
85
103
105
96
112
98
103
95
87
88
78
97
100
93
93
83
99
82
60
87
83
67
105
87
74
91
87
80
97
79
81
85
92
73
77
87
100
92
98
96
84
76
71
86
82
76
83
71
105
78
67
70
86
108
80
74
77
78
93
80
84
84
74
79
72
70
77
83
69
85
70
75
77
73
79
74
71
81
85
70
66
75
72
63
83
80
70
66
76
78
65
72
59
68
73
77
72
75
84
69
73
64
57
60
65
67
68
55
69
58
70
74
59
65
62
80
69
50
56
53
62
69
68
75
64
58
65
56
67
69
57
63
58
64
56
61
50
55
57
49
65
66
51
74
63
50
63
64
61
60
59
43
52
57
54
43
56
62
53
36
54
44
46
52
46
63
59
62
55
46
48
48
51
58
52
65
47
53
44
25
66
50
53
51
40
53
47
48
54
42
56
51
41
43
58
55
55
58
41
47
52
58
50
45
48
50
52
56
51
48
52
57
60
45
37
64
36
45
45
42
50
54
56
39
56
39
45
56
48
49
53
49
53
57
60
58
51
51
45
51
47
55
47
45
44
39
62
50
59
50
38
45
40
49
67
59
47
42
43
46
53
40
45
58
55
49
62
47
54
49
37
44
37
54
65
49
33
53
46
39
50
37
53
53
47
43
51
38
50
51
57
39
71
36
35
57
47
44
51
46
47
40
42
40
32
39
38
45
48
51
47
36
53
42
57
42
38
46
44
38
49
37
41
29
47
42
41
36
39
29
44
41
45
39
48
39
29
38
44
37
43
41
36
33
41
44
37
30
42
32
41
39
30
45
29
31
43
25
38
25
25
22
21
29
39
22
29
27
33
25
18
20
26
24
25
22
17
16
13
24
7
17
11
7
12
9
7
10
9
11
4
3
3
3
4
1
0
1
0
1
1
1
0
0
0
0
0
0
1
0
0
0
0
0
0
0
0
0
0
1
0
0
0
0
1
0
0
0
0
0
0
0
0
0
1
0
0
0
0
1
0
0
1
0
1
1
0
1
1
0
0
0
0
3
5
15
0
0
0
0
0
0
0
0
0
0
0
0
0
0
0
0
0
0
0
0
0
0
0
0
0
0
0
0
0
0
0
0
0
0
0
0
0
0
0
0
0
0
0
0
0
0
0
0
0
0
0
0
0
0
0
0
0
0
0
<<END>>
