# Supplementary material for: Zurbarán attribution hypothesis supported by pigment analysis and multiband images observation of four paintings by his workshop
Source: Sci Rep. 2023 Jan 16;13:844. doi: 10.1038/s41598-023-27677-2 (PMC9842728; doi:10.1038/s41598-023-27677-2)
Supplement: Supplementary file 1 — Supplementary Information. [file 41598_2023_27677_MOESM1_ESM.zip › Raw_Data/Santo Domingo/XRF/cielo 2 (11).mca]

<<PMCA SPECTRUM>>
TAG - live_data
DESCRIPTION - 
GAIN - 2
THRESHOLD - 10
LIVE_MODE - 0
PRESET_TIME - 200
LIVE_TIME - 200.000000
REAL_TIME - 202.560000
START_TIME - 04/22/2021 13:11:09
SERIAL_NUMBER - 2259
<<CALIBRATION>>
LABEL - Channel
78 2.957
196 7.477
405 15.774
<<DATA>>
0
0
0
0
0
0
0
0
0
27
348
411
346
333
311
292
229
234
230
222
219
214
193
177
169
162
159
134
126
131
122
132
135
135
129
123
152
137
139
158
134
126
124
133
125
143
129
128
121
125
129
138
106
140
134
148
129
136
114
128
130
183
288
389
444
409
360
286
180
152
130
137
125
98
128
86
112
100
110
115
123
94
108
85
87
100
95
97
86
80
79
79
85
82
75
80
97
120
80
98
76
73
86
77
72
76
74
77
74
58
65
57
63
51
59
66
74
78
61
65
71
72
63
69
65
56
75
63
78
79
75
71
73
73
73
65
71
65
67
73
57
72
84
55
77
80
53
67
58
75
77
87
69
68
66
68
82
83
76
67
67
82
83
138
210
272
356
321
214
156
100
77
85
67
67
86
108
170
236
277
271
254
210
148
136
118
97
84
75
81
95
114
146
169
129
145
136
137
132
108
123
95
99
85
76
99
110
118
131
100
111
134
120
103
80
97
92
97
119
144
215
290
336
416
429
317
241
222
187
133
158
181
235
319
555
848
1117
1373
1397
1045
763
466
267
213
182
197
186
180
210
134
154
140
141
155
145
178
218
194
197
231
248
279
321
391
621
1022
1884
3608
6610
10948
16765
22028
24824
23618
18193
11805
6202
2691
1108
524
329
256
189
182
164
127
171
131
190
256
328
384
480
536
451
352
246
232
179
166
218
193
216
230
214
216
222
233
261
285
445
519
689
838
1073
1261
1553
1713
1950
2382
3457
5284
8215
12212
15964
17851
16867
13948
9708
5944
3763
2317
1557
1045
955
883
732
625
477
317
206
176
160
126
136
107
110
84
83
65
51
70
63
66
54
56
66
65
75
76
84
95
93
114
114
112
137
157
147
158
147
163
175
227
301
392
652
943
1264
1609
1772
1660
1447
1092
641
490
399
417
503
598
609
611
565
441
365
290
271
324
416
590
820
1335
1843
2482
3109
3422
3539
3113
2444
1686
940
501
240
144
101
79
60
51
62
52
60
57
51
63
57
64
51
61
60
67
54
76
70
60
56
64
76
69
75
67
79
71
72
83
97
91
122
112
135
197
274
353
457
540
630
643
560
468
342
252
222
153
145
162
136
134
102
89
64
56
65
77
66
55
64
65
64
68
69
76
55
70
59
62
62
73
64
69
64
81
63
72
67
92
60
55
85
65
84
66
84
55
71
66
75
79
85
79
66
67
68
57
51
71
85
60
62
60
63
76
76
72
85
76
62
68
63
81
76
81
76
65
56
81
82
80
64
85
74
66
78
70
71
79
76
78
71
73
54
70
59
77
56
74
55
72
56
65
57
72
48
61
70
69
72
54
69
75
68
62
66
71
69
55
67
74
67
52
64
55
66
58
63
63
59
68
77
60
61
70
65
71
59
68
70
66
71
75
65
56
73
51
65
55
68
49
53
66
58
52
66
52
49
45
54
48
53
66
55
54
52
69
52
58
39
60
46
56
60
61
59
52
45
59
51
69
59
58
55
53
42
61
60
51
55
63
64
58
49
74
66
62
60
60
54
48
39
51
47
49
51
43
51
46
38
50
52
60
42
36
41
53
56
47
48
48
53
65
44
46
57
37
48
49
53
55
54
43
46
47
67
44
53
41
34
54
52
51
50
51
47
52
47
43
45
40
69
46
54
50
51
54
47
52
45
45
55
43
48
48
44
42
58
46
55
60
59
40
55
54
46
37
43
45
53
48
49
44
40
57
51
44
40
51
49
45
51
54
57
57
60
43
56
48
55
66
51
48
49
59
53
42
61
62
53
55
59
49
56
45
64
53
59
53
56
63
45
52
48
56
48
52
58
62
53
51
51
55
52
46
55
50
39
54
43
51
57
52
59
60
46
37
44
57
45
51
63
52
48
51
46
52
54
68
56
47
47
42
44
53
47
50
34
51
62
55
47
38
53
45
45
40
47
46
52
48
46
32
39
39
36
50
55
57
37
52
38
51
42
40
40
36
44
34
34
38
36
33
43
38
44
40
45
35
36
40
40
35
30
31
33
36
38
31
29
31
30
42
26
28
37
26
34
26
14
23
22
24
12
19
18
14
18
12
15
16
10
7
12
6
6
4
3
2
4
2
1
0
2
1
0
1
1
0
0
1
2
0
0
1
1
1
0
1
0
1
0
0
1
0
0
1
2
0
1
0
1
0
0
0
1
0
0
1
1
0
1
0
0
1
2
1
0
0
0
1
1
1
1
1
0
1
1
1
0
0
1
0
0
0
0
4
0
8
29
0
0
0
0
0
0
0
0
0
0
0
0
0
0
0
0
0
0
0
0
0
0
0
0
0
0
0
0
0
0
0
0
0
0
0
0
0
0
0
0
0
0
0
0
0
0
0
0
0
<<END>>
