# Supplementary material for: Zurbarán attribution hypothesis supported by pigment analysis and multiband images observation of four paintings by his workshop
Source: Sci Rep. 2023 Jan 16;13:844. doi: 10.1038/s41598-023-27677-2 (PMC9842728; doi:10.1038/s41598-023-27677-2)
Supplement: Supplementary file 1 — Supplementary Information. [file 41598_2023_27677_MOESM1_ESM.zip › Raw_Data/Santo Domingo/XRF/cielo 3 (13).mca]

<<PMCA SPECTRUM>>
TAG - live_data
DESCRIPTION - 
GAIN - 2
THRESHOLD - 10
LIVE_MODE - 0
PRESET_TIME - 200
LIVE_TIME - 200.000000
REAL_TIME - 202.146667
START_TIME - 04/22/2021 13:33:17
SERIAL_NUMBER - 2259
<<CALIBRATION>>
LABEL - Channel
78 2.957
196 7.477
405 15.774
<<DATA>>
0
0
0
0
0
0
0
0
0
22
321
341
325
270
274
252
239
240
196
236
176
184
160
143
168
160
136
125
122
133
107
122
113
119
141
115
116
120
140
125
89
102
124
122
102
115
122
114
110
107
101
106
107
106
128
99
125
116
117
108
118
104
154
174
200
217
184
155
133
118
112
107
106
86
100
91
96
97
91
95
93
87
81
100
92
86
115
132
148
94
80
81
64
74
81
86
103
106
94
88
64
79
56
58
68
59
59
60
65
57
57
61
58
50
65
63
51
62
67
68
55
63
39
48
43
60
59
65
55
55
57
42
60
47
63
70
68
52
61
63
58
68
74
52
63
46
63
53
61
51
89
60
72
73
88
84
64
57
58
62
64
78
130
236
420
635
776
774
556
290
145
80
65
64
74
130
259
468
840
1091
1215
1056
662
395
238
168
93
103
69
79
141
183
274
378
376
374
308
310
236
241
170
131
98
109
103
100
129
142
164
159
157
108
98
100
116
121
87
83
89
62
89
81
80
107
124
125
118
104
110
131
130
133
181
243
377
568
774
1012
939
823
574
354
237
178
171
134
143
139
111
119
123
142
121
146
142
154
152
162
180
178
211
214
235
328
431
693
1269
2516
4607
8258
12624
17473
20168
19530
15835
10156
5630
2717
1400
859
702
597
468
332
188
138
126
124
126
168
228
327
344
379
313
319
221
208
227
305
376
463
585
600
523
390
306
217
222
249
247
375
472
558
717
917
981
1132
1365
1574
2052
3162
5249
7754
10951
12273
12267
10223
7510
4738
2917
1891
1325
1042
903
898
885
700
599
399
285
201
175
150
174
151
132
116
100
82
62
68
68
73
71
73
64
65
68
80
89
89
90
97
118
140
128
142
131
149
155
125
144
185
200
325
437
677
872
1168
1435
1328
1192
893
623
452
395
374
385
456
484
502
476
442
347
278
260
264
361
470
736
1123
1695
2198
2981
3349
3454
3091
2418
1778
1095
602
314
165
95
84
78
74
59
76
71
62
67
77
84
63
70
67
73
70
80
80
73
78
70
67
94
72
93
70
77
85
84
78
90
99
124
137
160
209
261
286
381
506
595
634
544
501
355
272
231
204
158
157
145
133
124
101
69
80
76
99
69
78
70
68
75
88
70
60
69
87
77
86
101
76
83
68
71
67
74
76
73
76
93
68
87
87
96
82
80
77
72
94
94
71
85
103
111
80
88
88
74
81
85
77
86
88
87
81
88
88
68
68
86
91
64
74
75
74
66
75
81
76
85
66
77
88
85
76
77
83
73
65
74
87
81
69
87
85
63
74
81
75
61
76
79
90
89
86
75
74
69
76
71
58
63
79
69
61
60
76
72
73
81
58
55
69
72
74
83
72
79
69
64
60
68
74
60
68
67
76
63
61
61
64
60
67
79
69
56
64
66
70
62
53
59
55
54
62
58
71
56
65
61
50
63
53
74
48
51
58
55
56
57
59
47
54
67
44
56
52
51
65
60
45
58
63
53
66
58
65
52
50
71
51
52
60
60
65
60
86
63
66
62
47
57
51
53
48
47
58
50
62
50
37
53
61
46
45
55
51
59
49
55
62
63
51
51
58
46
44
70
46
56
49
42
62
50
50
36
50
45
47
56
46
47
37
41
45
56
44
48
52
44
35
55
36
39
55
56
42
37
45
59
57
49
47
47
45
41
43
44
51
41
53
39
59
44
54
45
59
54
53
52
66
47
52
55
50
53
57
43
56
60
53
45
40
55
49
52
54
39
55
47
51
56
61
56
56
49
54
45
51
57
46
49
54
54
51
59
47
58
55
58
49
51
57
53
72
49
47
71
68
54
55
54
47
63
66
54
47
52
57
53
59
52
39
58
58
52
50
61
60
41
53
55
67
50
53
56
60
54
53
55
47
41
57
50
47
60
42
43
44
51
48
42
40
50
51
42
55
46
46
53
49
46
47
41
51
47
50
48
56
46
31
40
46
56
42
47
48
47
52
38
43
36
36
42
40
32
31
47
30
43
33
34
32
36
26
31
40
32
28
31
41
41
30
29
22
21
22
26
27
21
23
23
18
18
18
18
11
20
16
16
12
18
5
13
10
6
8
3
1
0
1
2
0
2
1
1
0
0
1
0
2
0
1
0
0
1
0
1
2
0
0
0
0
1
2
0
0
0
0
1
0
0
0
0
0
0
0
0
0
1
0
1
1
0
0
1
0
0
0
0
2
2
0
0
0
0
1
0
0
1
1
1
1
0
0
0
5
1
6
28
0
0
0
0
0
0
0
0
0
0
0
0
0
0
0
0
0
0
0
0
0
0
0
0
0
0
0
0
0
0
0
0
0
0
0
0
0
0
0
0
0
0
0
0
0
0
0
0
0
<<END>>
