# Supplementary material for: Zurbarán attribution hypothesis supported by pigment analysis and multiband images observation of four paintings by his workshop
Source: Sci Rep. 2023 Jan 16;13:844. doi: 10.1038/s41598-023-27677-2 (PMC9842728; doi:10.1038/s41598-023-27677-2)
Supplement: Supplementary file 1 — Supplementary Information. [file 41598_2023_27677_MOESM1_ESM.zip › Raw_Data/Santo Domingo/XRF/Cristo (2).mca]

<<PMCA SPECTRUM>>
TAG - live_data
DESCRIPTION - 
GAIN - 2
THRESHOLD - 10
LIVE_MODE - 0
PRESET_TIME - 200
LIVE_TIME - 200.000000
REAL_TIME - 202.506667
START_TIME - 04/22/2021 11:06:14
SERIAL_NUMBER - 2259
<<CALIBRATION>>
LABEL - Channel
78 2.957
196 7.477
411 15.774
<<DATA>>
0
0
0
0
0
0
0
0
0
36
319
354
336
290
266
231
263
259
211
204
191
176
187
141
139
138
138
137
142
118
148
135
118
137
137
124
156
125
155
126
118
142
120
113
130
117
112
110
106
126
127
115
120
126
116
120
117
135
123
142
153
193
293
406
442
470
423
293
188
129
127
131
114
96
82
83
95
86
108
111
88
101
100
79
90
85
83
90
84
81
68
79
73
76
68
88
108
101
117
92
85
64
80
80
52
82
65
64
64
80
61
70
73
74
62
62
58
68
70
65
65
70
59
68
63
70
64
62
65
68
56
78
67
49
87
77
71
56
64
72
53
66
62
57
68
65
64
72
78
61
82
90
105
120
101
95
92
65
59
83
90
67
98
170
288
472
711
738
528
330
176
110
75
81
59
64
80
114
131
169
187
234
208
240
196
140
102
104
58
69
103
94
115
119
148
141
116
90
110
103
96
73
91
89
127
124
184
277
387
402
327
228
157
112
107
80
68
89
92
88
87
94
107
105
110
118
122
153
164
169
161
181
193
219
316
552
843
1253
1480
1394
1067
680
396
280
208
147
160
141
134
145
138
153
185
154
153
183
175
207
209
193
238
228
260
277
364
482
721
1458
2932
5826
10302
16571
23087
26025
24550
19159
11975
6333
2738
1055
505
316
268
212
140
162
113
134
133
185
225
310
434
500
538
449
347
272
197
165
148
174
185
195
227
210
200
200
186
254
260
365
458
619
771
1004
1182
1440
1608
1675
1836
2418
3860
7002
11207
15829
19138
19105
15974
11784
7176
4368
2558
1652
1177
997
909
747
670
504
348
246
165
123
127
125
110
94
89
80
59
53
48
53
42
52
57
48
58
50
66
61
65
61
98
111
98
124
119
124
131
136
124
129
121
169
234
385
682
1043
1474
1791
1888
1712
1276
891
544
411
388
416
506
578
640
578
506
395
293
218
157
159
248
394
651
1115
1705
2366
2999
3145
3036
2590
1916
1164
648
340
151
82
55
51
52
37
45
55
40
40
40
38
43
56
60
34
44
48
45
40
66
55
48
55
56
66
53
58
61
45
73
48
59
67
59
69
94
125
176
256
404
465
516
558
463
386
300
201
160
165
124
116
118
86
78
83
68
47
56
55
52
55
57
55
45
40
53
45
41
57
59
51
43
48
50
52
58
57
69
51
51
59
58
53
31
53
41
62
62
66
48
59
54
56
60
65
72
58
44
62
48
53
60
42
58
65
59
54
44
64
67
60
61
51
62
54
48
62
55
48
53
61
50
64
60
51
63
53
56
43
61
55
53
52
60
54
48
64
59
59
62
51
61
59
62
48
61
68
49
43
63
57
51
64
59
57
58
47
48
55
50
61
55
55
58
47
53
60
58
59
43
51
51
50
45
49
51
63
52
48
53
53
69
58
53
49
52
49
43
43
54
51
57
41
50
54
36
47
38
38
49
54
58
44
45
43
44
42
49
43
47
52
35
57
42
45
48
46
42
43
37
51
42
52
35
47
49
41
53
36
40
46
52
47
53
52
54
53
50
54
55
46
46
58
43
38
37
44
44
49
37
33
44
47
26
25
55
35
37
43
39
40
34
44
37
41
34
48
60
43
44
41
33
36
49
37
41
44
41
34
27
38
35
41
43
26
33
39
36
53
38
46
46
41
45
45
25
31
36
44
43
39
42
39
40
46
42
39
41
45
36
38
35
40
46
52
50
36
54
46
39
46
48
40
43
54
36
35
37
55
43
42
39
52
47
50
35
38
48
57
42
48
53
53
51
43
50
37
42
46
52
61
38
56
56
52
55
58
43
35
50
51
53
36
49
58
54
54
47
48
57
50
45
63
62
43
55
43
57
45
54
47
41
44
54
54
55
48
44
46
36
46
57
30
59
66
47
47
48
48
65
49
43
49
45
50
56
59
53
44
54
45
50
45
39
39
35
39
40
47
49
37
37
31
42
37
37
41
31
45
35
45
32
43
37
40
42
41
37
36
45
39
37
38
32
34
34
41
34
32
41
32
27
24
23
23
29
25
32
20
27
19
26
11
14
24
26
26
17
18
18
16
11
11
17
5
8
5
7
5
5
3
1
0
5
1
0
3
1
0
1
0
0
0
1
0
1
1
0
2
0
0
2
0
0
1
0
1
0
0
0
0
1
0
1
0
1
0
0
0
1
0
0
0
1
1
1
0
0
0
0
1
0
0
1
0
0
2
1
0
0
1
0
1
1
1
0
1
1
2
0
1
4
15
19
0
0
0
0
0
0
0
0
0
0
0
0
0
0
0
0
0
0
0
0
0
0
0
0
0
0
0
0
0
0
0
0
0
0
0
0
0
0
0
0
0
0
0
0
0
0
0
0
0
0
0
0
0
0
0
<<END>>
