# Supplementary material for: Zurbarán attribution hypothesis supported by pigment analysis and multiband images observation of four paintings by his workshop
Source: Sci Rep. 2023 Jan 16;13:844. doi: 10.1038/s41598-023-27677-2 (PMC9842728; doi:10.1038/s41598-023-27677-2)
Supplement: Supplementary file 1 — Supplementary Information. [file 41598_2023_27677_MOESM1_ESM.zip › Raw_Data/Santo Domingo/XRF/cruz (3).mca]

<<PMCA SPECTRUM>>
TAG - live_data
DESCRIPTION - 
GAIN - 2
THRESHOLD - 10
LIVE_MODE - 0
PRESET_TIME - 200
LIVE_TIME - 200.000000
REAL_TIME - 201.786667
START_TIME - 04/22/2021 11:20:50
SERIAL_NUMBER - 2259
<<CALIBRATION>>
LABEL - Channel
78 2.957
196 7.477
407 15.774
<<DATA>>
0
0
0
0
0
0
0
0
0
27
280
269
250
248
205
207
203
178
167
163
152
126
148
131
129
126
92
116
100
114
92
118
109
91
132
104
103
124
111
100
122
130
91
107
107
86
88
95
88
111
86
99
98
86
111
122
113
137
95
97
106
136
229
290
332
292
272
188
146
121
118
98
82
72
74
58
86
91
86
92
85
77
74
80
69
85
107
85
64
84
59
78
68
57
63
98
110
121
127
107
60
57
57
58
49
52
56
43
50
53
54
57
45
54
55
53
40
54
51
56
60
56
53
54
38
49
51
45
49
53
44
57
41
60
45
58
52
42
35
48
47
67
53
55
61
51
42
48
46
65
66
51
80
90
79
76
71
41
49
56
49
80
97
187
438
689
951
896
714
393
153
100
76
66
65
67
101
204
347
542
593
601
404
338
237
168
91
74
73
60
59
95
156
213
236
237
180
180
120
142
126
74
87
94
143
250
552
895
1140
1091
890
584
260
141
103
83
93
63
59
72
67
65
72
99
91
94
94
125
179
180
233
254
231
189
294
411
560
809
866
729
552
331
209
155
111
125
115
97
104
107
102
95
97
117
90
120
106
122
131
134
154
155
185
185
252
356
606
1203
2363
4655
8068
12269
15417
16028
13993
9809
5742
2743
1223
639
464
380
293
204
166
109
103
101
108
102
171
210
281
346
305
277
196
167
128
161
190
244
313
359
341
276
223
167
163
191
185
233
332
416
506
619
776
895
967
1040
1150
1714
2930
5139
7669
9828
10839
9877
7611
5119
3092
1832
1185
866
641
649
636
597
481
363
280
171
122
124
130
122
131
101
76
76
65
68
52
44
58
70
55
54
69
58
61
94
91
101
108
121
134
124
113
114
138
117
104
100
120
178
228
387
615
820
1021
1152
1104
932
679
442
297
283
316
357
414
441
433
378
336
255
212
196
167
273
443
660
1152
1715
2392
3095
3468
3387
2985
2311
1532
895
466
226
123
78
66
71
62
82
71
62
59
75
72
63
58
63
57
69
60
69
80
59
70
74
77
74
76
67
83
89
72
79
76
71
87
93
96
144
158
229
304
414
485
598
648
564
468
378
290
201
173
150
151
141
106
115
93
83
83
83
60
74
76
85
66
83
79
76
75
71
60
65
75
80
79
71
79
77
83
66
71
79
73
77
64
69
73
71
88
68
79
80
72
82
70
74
89
75
75
74
79
61
88
81
80
77
66
67
72
94
73
61
62
77
85
71
80
81
57
65
67
78
73
69
67
55
61
70
77
81
87
68
65
67
85
79
69
55
76
55
70
71
57
71
65
68
55
73
82
71
73
66
56
64
75
70
84
83
60
61
60
64
66
63
55
65
79
51
58
55
62
72
46
67
69
55
59
62
64
63
65
62
62
60
51
66
68
49
76
56
59
62
57
58
65
66
44
63
53
56
62
51
52
53
53
50
49
70
55
54
52
66
59
48
52
59
41
47
66
35
50
70
55
55
50
64
59
55
51
56
47
48
65
48
61
68
55
61
51
61
60
50
53
59
63
47
41
48
51
47
54
37
44
42
48
52
49
38
42
53
39
53
52
47
36
43
53
46
47
27
46
39
43
49
47
45
52
41
46
58
44
49
49
49
44
37
47
53
45
42
43
53
50
37
40
57
57
49
54
59
48
46
54
49
40
54
39
38
53
51
44
40
54
48
47
41
43
44
44
56
53
58
55
57
42
50
55
43
56
40
54
42
39
51
47
57
59
52
43
45
43
50
43
58
37
38
45
60
52
47
45
50
51
51
54
44
66
51
56
47
42
47
48
47
55
55
59
57
62
50
67
52
64
49
45
61
45
57
53
57
49
38
56
53
44
49
47
42
47
40
48
53
48
52
51
54
55
62
57
50
63
58
38
50
44
55
51
68
49
46
55
44
50
44
40
44
46
44
52
53
46
37
43
40
36
47
42
52
49
52
46
42
38
53
39
38
51
42
39
39
45
31
42
37
44
29
38
41
35
33
27
31
39
36
35
19
27
31
23
24
34
33
29
27
23
29
18
22
25
22
31
16
21
16
21
13
13
11
9
5
9
7
4
5
4
2
2
0
1
1
3
1
1
0
0
0
1
0
0
0
0
0
0
0
1
0
0
0
0
0
1
0
0
1
0
0
0
0
0
0
1
0
0
0
0
0
0
0
1
1
0
1
0
0
0
0
0
0
1
1
3
0
0
0
0
1
0
1
0
0
1
0
1
0
1
1
4
21
4
0
0
0
0
0
0
0
0
0
0
0
0
0
0
0
0
0
0
0
0
0
0
0
0
0
0
0
0
0
0
0
0
0
0
0
0
0
0
0
0
0
0
0
0
0
0
0
0
0
0
0
0
0
<<END>>
