# Supplementary material for: Zurbarán attribution hypothesis supported by pigment analysis and multiband images observation of four paintings by his workshop
Source: Sci Rep. 2023 Jan 16;13:844. doi: 10.1038/s41598-023-27677-2 (PMC9842728; doi:10.1038/s41598-023-27677-2)
Supplement: Supplementary file 1 — Supplementary Information. [file 41598_2023_27677_MOESM1_ESM.zip › Raw_Data/Santo Domingo/XRF/empaste (23).mca]

<<PMCA SPECTRUM>>
TAG - live_data
DESCRIPTION - 
GAIN - 2
THRESHOLD - 10
LIVE_MODE - 0
PRESET_TIME - 200
LIVE_TIME - 200.000000
REAL_TIME - 203.293333
START_TIME - 05/06/2021 11:47:07
SERIAL_NUMBER - 2259
<<CALIBRATION>>
LABEL - Channel
77 2.957
405 15.774
<<DATA>>
0
0
0
0
0
0
0
0
0
38
471
503
506
439
431
382
362
340
314
294
286
259
270
259
240
216
192
175
210
192
205
186
171
171
196
213
178
214
195
187
206
191
171
201
171
181
185
163
174
168
160
170
141
169
171
182
177
174
175
183
194
220
307
364
382
414
347
253
210
181
173
152
146
147
132
114
156
123
160
125
141
136
134
140
111
128
146
130
115
134
116
101
121
115
169
238
315
361
305
230
156
112
131
100
120
129
133
118
118
96
92
105
95
88
118
96
103
116
113
106
123
88
126
95
93
80
98
108
101
99
89
98
97
105
100
116
87
103
110
105
78
113
93
103
100
91
97
111
98
133
134
174
282
341
277
248
175
137
120
94
110
172
299
677
1292
1960
2439
2196
1603
796
374
144
125
99
76
97
99
106
133
186
224
316
468
474
407
276
187
130
116
77
106
103
147
156
186
149
113
98
100
111
100
92
104
140
146
197
238
347
343
318
245
207
167
142
132
117
131
106
128
114
149
131
134
157
169
185
190
157
184
186
226
253
272
389
574
980
1252
1546
1533
1234
827
528
307
244
201
179
182
173
201
219
188
220
205
198
207
229
237
264
280
292
340
302
355
470
609
1025
1890
3801
6971
12176
19502
26051
29816
28550
22589
14381
7592
3287
1332
598
341
231
230
165
197
154
166
185
229
319
413
550
673
684
618
475
336
296
211
222
174
231
209
217
184
210
224
265
311
393
499
677
895
1080
1359
1705
1947
2276
2408
2889
4008
6409
10901
16608
21745
24987
24038
19752
14141
8710
5243
3314
2131
1551
1191
1078
961
762
606
447
244
191
167
157
152
154
144
120
97
75
77
52
78
70
70
80
64
64
90
94
99
88
104
117
150
135
165
176
175
173
180
184
184
204
311
449
701
1151
1651
2148
2394
2200
1959
1475
985
650
521
562
611
702
797
842
723
591
443
348
265
303
447
627
1020
1613
2282
3263
4194
4573
4623
4038
3080
2084
1189
631
338
177
107
66
60
54
64
64
59
70
71
68
56
79
68
69
72
57
81
73
79
72
62
84
72
72
77
81
80
62
76
84
85
110
108
123
165
197
311
451
560
701
778
826
751
600
465
331
241
202
194
185
152
133
92
87
92
75
58
70
64
76
83
64
64
81
53
73
68
63
81
71
68
81
90
62
78
62
85
63
80
62
90
70
88
83
81
79
85
99
94
74
88
81
59
83
81
87
95
99
94
84
81
85
73
71
61
79
89
82
77
74
88
86
71
84
79
80
73
83
87
71
90
89
85
86
70
95
98
87
89
94
93
92
94
75
86
97
65
81
68
80
88
65
93
87
76
82
88
96
82
88
78
78
98
85
97
73
98
82
87
66
81
102
101
91
81
84
78
86
82
83
97
93
80
74
82
89
87
80
89
90
101
97
69
83
109
82
82
81
87
81
79
94
85
90
79
84
63
87
84
78
86
65
85
83
91
82
83
80
67
79
86
85
92
72
87
82
81
80
74
102
87
91
75
62
83
88
81
75
75
86
96
93
91
82
98
85
78
94
79
94
89
75
73
82
76
67
78
87
72
64
68
76
72
63
76
67
68
63
76
84
72
64
80
78
73
75
75
59
70
68
68
55
77
70
82
58
83
65
80
75
72
81
72
63
72
74
69
63
67
78
68
64
66
64
70
77
72
81
84
67
63
91
60
56
81
77
69
72
55
55
68
63
81
102
54
58
61
76
89
80
65
66
72
75
55
72
78
76
61
61
76
70
75
70
54
61
73
59
64
70
62
74
57
64
70
69
47
69
52
68
61
53
53
64
79
63
42
67
67
58
64
81
56
51
65
66
60
70
69
54
56
68
55
49
52
54
67
51
49
47
49
57
46
49
36
51
62
41
55
48
56
51
49
50
46
50
47
47
40
45
43
68
44
41
55
29
38
37
51
47
46
53
41
45
39
40
47
46
39
43
42
25
48
39
51
51
43
39
45
44
51
49
38
38
38
41
31
44
35
43
35
31
42
38
36
23
42
43
30
29
40
35
27
31
31
23
28
34
38
26
19
27
28
17
23
21
16
15
23
18
22
17
24
5
16
10
18
11
8
4
13
8
7
8
3
3
1
1
3
0
1
0
0
3
2
0
1
2
0
1
2
0
1
1
1
1
1
0
1
0
0
3
3
2
0
0
1
1
0
1
1
0
0
3
0
1
1
1
1
2
1
0
2
0
1
2
2
1
1
1
1
0
2
0
0
5
1
2
2
1
0
1
4
4
5
3
10
47
7
0
0
0
0
0
0
0
0
0
0
0
0
0
0
0
0
0
0
0
0
0
0
0
0
0
0
0
0
0
0
0
0
0
0
0
0
0
0
0
0
0
0
0
0
0
0
0
0
0
0
0
<<END>>
