# Supplementary material for: Zurbarán attribution hypothesis supported by pigment analysis and multiband images observation of four paintings by his workshop
Source: Sci Rep. 2023 Jan 16;13:844. doi: 10.1038/s41598-023-27677-2 (PMC9842728; doi:10.1038/s41598-023-27677-2)
Supplement: Supplementary file 1 — Supplementary Information. [file 41598_2023_27677_MOESM1_ESM.zip › Raw_Data/Santo Domingo/XRF/frente santo (4).mca]

<<PMCA SPECTRUM>>
TAG - live_data
DESCRIPTION - 
GAIN - 2
THRESHOLD - 10
LIVE_MODE - 0
PRESET_TIME - 200
LIVE_TIME - 200.000000
REAL_TIME - 202.573333
START_TIME - 04/22/2021 11:37:53
SERIAL_NUMBER - 2259
<<CALIBRATION>>
LABEL - Channel
78 2.957
196 7.477
407 15.774
<<DATA>>
0
0
0
0
0
0
0
0
0
29
361
362
329
300
313
278
245
258
245
187
204
211
195
183
169
151
133
130
139
140
142
141
116
151
152
148
150
137
150
164
167
118
119
134
124
133
135
145
107
132
116
122
143
163
136
143
138
139
128
149
177
224
368
475
603
548
482
404
217
165
160
130
123
114
108
88
112
117
131
116
97
93
100
97
120
96
103
92
84
79
89
104
82
75
86
88
123
124
103
86
85
75
78
78
89
87
84
77
82
67
75
72
67
77
60
80
64
63
66
64
61
80
67
68
67
63
60
69
61
65
74
80
73
46
58
69
53
69
67
68
59
62
63
61
77
50
74
67
66
73
52
67
91
84
84
86
87
69
77
85
65
81
83
144
216
304
321
342
254
152
103
78
78
84
68
87
80
75
63
66
91
96
100
122
119
108
102
84
78
81
84
97
97
103
127
109
113
85
77
86
77
71
92
99
127
187
346
410
526
500
373
248
172
96
99
81
81
89
86
89
88
97
120
114
126
120
154
159
166
192
215
211
254
318
477
776
1100
1456
1441
1267
857
546
308
225
157
158
145
133
145
142
154
139
160
172
186
216
244
277
294
310
318
272
291
348
436
749
1328
2681
4995
9132
15183
20989
25277
25337
20609
14000
7609
3438
1389
554
304
221
167
128
136
120
104
149
191
242
317
396
523
563
515
399
305
192
184
153
139
168
159
173
203
204
237
247
223
263
364
483
621
840
986
1258
1523
1599
1755
1950
2577
4186
7051
11362
15577
18547
18989
16059
11898
7679
4528
2686
1783
1235
1014
837
734
690
479
381
227
180
146
136
123
102
94
77
73
65
50
59
55
48
65
65
70
69
66
75
62
81
95
76
106
105
109
135
145
131
149
136
158
143
167
296
487
782
1075
1541
1861
1849
1649
1225
797
539
419
374
466
519
582
670
580
484
387
284
227
241
258
384
645
1013
1570
2250
2997
3461
3812
3412
2820
2111
1272
660
394
172
96
82
51
45
58
46
43
50
50
43
43
43
57
54
49
61
50
52
44
46
42
51
46
31
53
51
58
51
56
61
61
66
73
72
105
139
197
276
398
529
562
605
675
544
405
323
239
177
133
152
161
128
90
78
75
50
56
63
48
52
49
50
62
44
61
48
44
40
50
49
61
64
55
54
51
55
53
67
57
56
47
55
53
53
61
52
61
63
52
47
51
57
61
52
63
57
64
52
53
51
60
69
70
58
54
56
53
66
49
49
64
51
69
50
49
46
70
51
49
61
47
57
62
61
68
61
61
61
45
68
55
57
56
59
70
65
51
76
51
51
62
51
52
51
57
57
46
66
57
44
51
40
56
45
52
55
51
54
51
49
48
60
50
53
57
56
40
41
42
61
52
59
47
63
45
52
51
56
72
57
44
48
53
50
50
57
45
48
61
46
42
55
36
32
43
61
51
38
50
44
54
44
42
52
34
49
37
43
36
48
43
34
40
42
47
39
37
48
46
54
39
47
43
51
53
41
58
49
63
58
74
65
62
62
78
62
83
75
67
55
59
52
46
43
46
48
39
32
44
42
37
40
37
39
43
41
32
50
46
26
36
48
48
44
43
36
44
33
49
48
34
34
33
32
41
38
56
48
49
43
46
36
41
44
38
35
36
45
48
42
42
33
45
31
60
46
44
33
39
47
40
36
39
27
45
36
44
38
45
51
51
46
42
41
48
44
49
42
54
42
47
41
40
48
50
54
54
59
55
37
38
58
51
54
42
45
46
53
40
51
34
47
59
44
47
50
58
52
54
49
48
57
60
56
46
43
56
50
40
60
45
55
51
44
66
42
49
51
43
61
59
58
49
65
70
38
46
60
54
53
53
41
50
53
61
50
52
53
50
55
49
53
57
50
45
50
44
48
51
57
55
54
47
48
56
55
37
56
48
40
57
42
51
49
50
54
43
39
54
48
49
43
43
46
62
53
52
37
51
36
58
38
35
51
44
40
41
41
35
53
46
30
39
30
44
40
35
35
54
28
33
37
36
36
27
32
35
30
32
32
32
24
31
28
36
25
21
23
23
14
18
18
17
20
18
8
10
9
9
9
6
4
5
1
2
1
0
0
1
1
1
2
0
1
1
1
1
1
1
1
0
2
0
0
1
1
1
1
0
1
1
0
1
0
0
0
0
1
0
0
0
0
0
0
0
0
0
2
1
0
1
0
1
0
0
1
1
0
0
0
0
0
1
0
1
1
1
1
0
0
2
1
0
0
2
4
17
24
0
0
0
0
0
0
0
0
0
0
0
0
0
0
0
0
0
0
0
0
0
0
0
0
0
0
0
0
0
0
0
0
0
0
0
0
0
0
0
0
0
0
0
0
0
0
0
0
0
0
0
0
<<END>>
