# Supplementary material for: Zurbarán attribution hypothesis supported by pigment analysis and multiband images observation of four paintings by his workshop
Source: Sci Rep. 2023 Jan 16;13:844. doi: 10.1038/s41598-023-27677-2 (PMC9842728; doi:10.1038/s41598-023-27677-2)
Supplement: Supplementary file 1 — Supplementary Information. [file 41598_2023_27677_MOESM1_ESM.zip › Raw_Data/Santo Domingo/XRF/letra D (21).mca]

<<PMCA SPECTRUM>>
TAG - live_data
DESCRIPTION - 
GAIN - 2
THRESHOLD - 10
LIVE_MODE - 0
PRESET_TIME - 200
LIVE_TIME - 200.000000
REAL_TIME - 202.293333
START_TIME - 05/06/2021 11:29:24
SERIAL_NUMBER - 2259
<<CALIBRATION>>
LABEL - Channel
77 2.957
405 15.774
<<DATA>>
0
0
0
0
0
0
0
0
0
26
378
413
367
312
293
284
286
269
253
209
237
208
204
177
168
146
157
157
147
148
138
154
145
148
155
150
153
148
161
189
154
144
160
139
148
133
138
132
140
135
122
121
128
129
130
139
164
132
114
142
146
189
254
320
416
386
318
289
148
159
133
124
108
95
100
86
93
102
114
98
111
92
83
93
87
83
99
90
92
76
66
80
71
75
78
101
153
164
144
117
103
79
73
86
82
82
88
87
73
73
64
56
43
57
83
70
81
77
74
63
64
72
69
67
65
65
53
67
69
52
75
57
45
68
62
71
75
57
65
70
64
48
74
56
72
53
64
62
46
62
63
75
81
108
93
72
66
77
62
72
63
78
114
209
377
684
840
805
607
359
182
86
68
74
74
64
68
79
78
77
100
121
177
201
208
132
112
83
73
71
73
89
111
128
138
126
113
87
79
78
79
84
109
150
265
594
1200
1955
2426
2400
1877
1109
509
229
123
105
81
71
81
93
97
107
116
115
138
144
152
205
257
370
443
461
394
365
355
496
819
978
1082
917
642
423
265
136
128
143
124
107
117
105
117
130
141
140
119
144
148
142
172
198
184
216
211
243
303
446
803
1510
2919
5615
9383
13901
17416
18365
15729
10938
6386
2965
1298
522
257
149
143
125
131
114
90
116
125
159
229
251
369
402
337
336
244
179
129
133
110
125
128
117
150
131
156
144
184
199
236
326
447
589
734
806
998
1099
1299
1279
1683
2391
4096
6781
9901
12761
13389
11961
9192
6146
3805
2211
1410
1012
788
664
630
484
446
305
224
174
144
129
147
115
128
94
101
99
79
85
71
79
79
97
75
78
102
104
108
124
129
129
157
152
182
184
184
167
146
163
129
136
194
223
363
516
791
1065
1333
1468
1354
1102
794
574
406
356
396
427
520
527
513
469
391
321
280
244
275
407
664
1059
1758
2566
3418
4258
4641
4537
3862
2926
1801
1025
560
310
198
134
102
119
129
125
125
144
112
91
114
136
111
122
108
118
128
129
121
130
131
136
133
127
126
133
149
147
157
152
134
143
176
177
203
216
253
341
477
598
739
911
829
825
595
511
393
273
273
285
284
221
202
188
167
164
154
164
158
151
176
164
153
159
135
169
177
187
174
161
153
156
161
164
166
163
171
163
161
164
141
140
145
138
197
163
198
161
186
144
165
173
173
163
178
168
180
166
172
165
157
173
182
171
173
171
181
174
174
147
188
158
175
171
168
177
170
184
180
174
171
176
184
161
159
163
144
204
177
164
179
170
178
162
172
193
157
151
175
173
170
177
172
178
175
169
166
161
164
166
171
179
176
181
168
168
174
177
148
146
156
146
133
146
154
164
166
166
137
177
150
154
129
157
168
169
158
161
143
157
162
146
169
146
187
140
159
179
179
150
151
130
154
132
127
154
153
153
143
152
140
140
139
157
148
141
135
130
135
115
144
139
116
145
143
126
125
143
161
131
123
140
147
117
129
135
116
130
137
129
136
129
128
126
140
134
143
133
150
113
130
116
126
143
122
118
123
114
138
124
125
104
106
120
98
107
138
102
118
88
119
143
111
104
118
126
104
101
107
110
111
119
85
118
104
96
110
103
108
104
121
95
102
102
102
110
103
109
97
104
107
108
110
99
94
86
104
125
87
76
88
100
89
108
93
99
98
87
88
75
96
88
91
73
92
91
78
90
86
93
90
90
97
85
71
74
86
85
73
80
77
71
74
77
82
74
67
50
82
66
77
75
74
76
81
89
76
66
76
74
70
79
86
65
77
67
65
75
69
67
55
59
72
61
67
63
74
66
62
65
46
51
54
51
52
55
54
51
53
50
46
53
39
47
50
49
37
55
56
43
53
45
50
41
39
50
39
54
47
53
38
36
44
53
41
50
44
46
48
39
43
42
39
37
42
32
38
46
37
36
35
45
37
43
36
40
66
41
39
32
48
36
32
40
35
27
33
37
44
36
24
35
39
35
31
25
35
37
41
39
36
28
34
26
23
24
30
36
23
28
26
26
20
26
28
18
21
13
23
11
18
19
14
13
16
16
9
11
12
5
10
7
2
9
3
4
3
1
4
1
1
1
2
2
0
2
2
1
2
1
2
2
0
1
2
0
1
2
1
1
0
0
0
0
1
0
2
1
0
0
0
0
2
0
0
0
0
0
1
2
1
0
1
1
2
0
0
0
2
1
3
1
2
1
1
1
1
2
3
1
1
2
3
4
8
25
31
0
0
0
0
0
0
0
0
0
0
0
0
0
0
0
0
0
0
0
0
0
0
0
0
0
0
0
0
0
0
0
0
0
0
0
0
0
0
0
0
0
0
0
0
0
0
0
0
0
0
0
0
0
<<END>>
