# Supplementary material for: Zurbarán attribution hypothesis supported by pigment analysis and multiband images observation of four paintings by his workshop
Source: Sci Rep. 2023 Jan 16;13:844. doi: 10.1038/s41598-023-27677-2 (PMC9842728; doi:10.1038/s41598-023-27677-2)
Supplement: Supplementary file 1 — Supplementary Information. [file 41598_2023_27677_MOESM1_ESM.zip › Raw_Data/Santo Domingo/XRF/mano (8).mca]

<<PMCA SPECTRUM>>
TAG - live_data
DESCRIPTION - 
GAIN - 2
THRESHOLD - 10
LIVE_MODE - 0
PRESET_TIME - 200
LIVE_TIME - 200.000000
REAL_TIME - 201.720000
START_TIME - 04/22/2021 12:32:03
SERIAL_NUMBER - 2259
<<CALIBRATION>>
LABEL - Channel
78 2.957
196 7.477
405 15.774
<<DATA>>
0
0
0
0
0
0
0
0
0
17
258
278
244
229
218
169
192
176
173
175
154
133
143
139
118
130
132
113
106
114
88
99
77
99
94
113
100
115
102
117
125
91
103
86
111
89
85
98
85
90
89
84
87
100
95
103
114
92
107
93
102
97
168
211
224
228
193
123
112
97
104
94
85
73
71
72
69
70
98
87
95
81
70
73
84
68
88
55
54
66
68
50
65
64
63
89
103
136
113
95
71
57
54
54
66
68
65
53
47
58
43
49
52
32
57
51
49
52
39
44
60
55
57
52
42
46
46
47
47
47
40
52
36
45
39
56
46
42
40
46
52
53
51
44
57
48
38
52
35
41
63
45
62
67
74
57
52
55
41
53
56
72
117
192
329
533
641
626
358
209
102
58
54
53
51
64
51
66
65
83
105
142
146
161
112
129
96
57
51
49
49
73
79
100
112
79
79
67
54
43
44
65
54
62
70
70
67
78
83
86
88
81
52
61
77
48
62
56
60
58
74
48
69
87
108
86
94
88
96
94
89
117
145
197
338
495
749
854
826
635
487
296
165
114
109
94
80
92
113
109
97
90
94
87
102
115
104
137
140
121
155
165
187
256
370
641
1149
2198
4018
6819
10183
13551
15257
13966
10944
6801
3506
1601
671
282
171
133
115
87
87
98
82
100
123
178
230
259
338
363
296
224
162
125
96
89
99
90
108
98
96
110
139
147
168
174
267
333
459
575
684
788
969
1078
1194
1504
2111
3332
5186
7693
10134
11200
10642
8645
5716
3573
2248
1365
903
631
575
532
450
345
259
189
153
116
97
91
71
73
71
76
50
47
52
49
58
54
53
54
65
53
58
57
66
76
97
86
121
125
124
118
107
121
141
111
105
148
190
303
417
606
850
1040
1107
1059
889
698
488
355
280
308
332
390
399
400
371
310
261
227
205
255
354
573
859
1295
1770
2497
3088
3362
3412
3102
2350
1584
970
467
217
109
71
54
65
68
59
46
46
61
56
57
71
58
50
67
70
55
59
70
69
68
63
61
54
53
64
77
73
76
69
69
85
80
89
118
114
193
249
324
439
547
556
628
579
492
328
259
204
163
151
144
148
108
82
79
52
78
52
65
51
63
76
57
66
62
57
69
60
77
65
61
74
63
73
50
78
61
56
66
80
53
84
66
73
75
56
72
70
59
70
68
59
73
68
76
55
72
68
75
58
59
71
65
72
63
50
70
63
66
74
68
56
67
59
78
58
60
63
64
67
69
70
72
58
54
65
76
81
62
65
64
64
84
70
66
67
57
56
62
59
55
72
73
65
63
57
63
76
67
59
52
72
59
66
63
67
49
60
59
53
54
68
73
64
59
66
70
63
59
48
61
50
53
67
60
56
73
61
61
55
56
67
60
55
66
59
61
58
41
59
51
53
45
64
45
59
54
51
50
45
67
51
43
53
51
36
53
50
48
50
40
48
56
49
45
50
64
36
37
53
44
42
64
46
70
55
54
69
55
69
77
65
77
94
72
78
94
73
77
67
67
62
54
59
56
46
42
39
47
46
50
48
54
52
43
59
45
36
37
54
57
51
54
45
40
48
53
46
49
40
46
41
56
44
45
45
36
44
38
42
31
41
39
48
38
33
52
50
39
42
32
39
43
55
34
47
38
46
43
51
36
48
62
49
47
34
48
36
55
40
41
39
42
44
59
52
36
48
44
54
55
60
58
56
58
54
48
70
48
46
53
45
47
66
54
48
60
52
51
49
59
51
54
47
48
50
53
47
56
44
50
57
47
51
41
39
48
50
62
47
52
47
68
53
55
65
41
58
48
62
55
51
51
64
64
45
47
56
63
53
54
57
57
48
48
48
67
49
44
49
58
59
51
64
48
57
60
55
52
50
44
44
61
60
37
48
60
60
40
36
48
49
47
39
58
49
49
50
39
45
51
46
45
34
43
42
47
50
50
37
53
56
51
37
45
46
44
32
45
42
49
40
48
41
39
29
45
43
45
45
39
26
31
37
28
38
42
35
37
33
43
29
26
34
33
27
16
29
29
20
22
23
21
23
10
12
12
14
11
12
7
10
4
7
9
1
2
3
2
2
0
1
0
1
2
0
0
1
0
0
0
2
0
0
0
1
1
1
0
0
0
0
0
0
0
1
0
0
0
1
1
0
0
0
0
0
1
0
1
0
0
0
0
0
0
1
1
1
1
2
0
2
0
1
1
0
0
1
0
1
1
3
0
3
1
2
4
1
2
3
23
5
0
0
0
0
0
0
0
0
0
0
0
0
0
0
0
0
0
0
0
0
0
0
0
0
0
0
0
0
0
0
0
0
0
0
0
0
0
0
0
0
0
0
0
0
0
0
0
0
0
<<END>>
