# Supplementary material for: Zurbarán attribution hypothesis supported by pigment analysis and multiband images observation of four paintings by his workshop
Source: Sci Rep. 2023 Jan 16;13:844. doi: 10.1038/s41598-023-27677-2 (PMC9842728; doi:10.1038/s41598-023-27677-2)
Supplement: Supplementary file 1 — Supplementary Information. [file 41598_2023_27677_MOESM1_ESM.zip › Raw_Data/Santo Domingo/XRF/manto 1 (10).mca]

<<PMCA SPECTRUM>>
TAG - live_data
DESCRIPTION - 
GAIN - 2
THRESHOLD - 10
LIVE_MODE - 0
PRESET_TIME - 200
LIVE_TIME - 200.000000
REAL_TIME - 201.240000
START_TIME - 04/22/2021 13:01:21
SERIAL_NUMBER - 2259
<<CALIBRATION>>
LABEL - Channel
78 2.957
196 7.477
405 15.774
<<DATA>>
0
0
0
0
0
0
0
0
0
18
203
231
214
178
173
163
163
171
123
143
148
116
123
121
96
106
98
101
91
86
84
87
93
72
91
77
91
104
90
82
76
95
87
81
83
71
74
94
87
81
72
76
82
76
88
109
72
87
71
96
70
140
177
233
287
282
197
179
115
108
81
101
86
79
53
55
70
78
79
82
64
60
62
84
67
54
62
64
67
60
53
42
65
52
69
145
223
272
292
158
85
57
58
51
65
70
53
74
57
35
38
36
36
34
40
43
30
50
55
48
42
42
41
32
29
39
48
35
47
36
36
37
39
32
44
30
31
33
39
31
30
27
41
35
40
36
33
38
36
47
48
41
56
72
46
43
51
37
51
37
50
77
142
261
558
1036
1267
1064
725
396
152
74
34
36
41
46
48
46
51
61
108
165
199
208
197
133
84
56
49
39
46
50
64
74
63
59
67
56
46
43
51
54
69
81
146
278
475
740
889
795
570
319
149
79
43
52
37
49
52
49
35
52
47
64
71
68
52
82
127
144
150
173
146
167
201
283
409
444
517
406
294
178
101
87
66
48
69
64
55
62
70
66
46
66
55
67
69
88
81
86
87
104
100
135
201
314
503
1041
1885
3284
5170
6793
8063
7856
6089
4067
2151
906
374
159
91
83
72
78
58
73
65
61
64
92
120
164
205
182
191
158
111
70
61
63
61
55
73
73
83
84
78
112
113
108
151
193
258
296
373
446
469
536
633
756
996
1435
2438
3743
4882
5587
5468
4459
3339
2034
1214
714
537
421
313
311
259
213
190
138
103
89
102
88
107
96
99
86
79
55
68
68
70
71
69
69
72
89
70
90
97
112
124
148
174
171
152
153
149
129
121
95
102
131
165
196
270
414
523
689
730
740
619
447
379
261
246
216
240
285
278
352
290
235
261
208
251
276
369
539
829
1242
1943
2551
3174
3578
3708
3257
2587
1780
1082
652
278
165
126
89
96
98
98
96
96
108
82
90
88
104
83
82
98
90
105
96
100
100
102
95
81
109
103
106
121
111
107
109
120
116
143
161
154
228
280
340
461
569
698
696
654
568
407
301
245
216
202
218
174
156
129
108
106
122
106
115
100
98
106
117
115
103
94
107
107
115
101
91
82
91
89
97
93
109
103
95
103
99
107
107
102
95
97
95
119
100
112
90
113
105
110
94
84
102
99
88
86
97
82
102
87
105
96
78
82
105
84
85
100
89
97
89
92
86
94
114
94
91
80
95
85
91
82
74
94
92
89
89
81
98
83
69
86
110
77
86
85
79
89
87
76
79
83
88
83
78
83
88
69
86
80
87
85
101
75
83
84
70
70
77
68
73
78
73
97
84
101
68
79
89
86
97
88
70
81
77
76
65
64
62
71
75
83
77
83
77
67
75
69
67
64
65
76
82
72
61
75
69
65
67
56
49
55
78
56
70
66
77
53
65
60
64
76
57
78
64
65
68
60
54
63
60
71
62
57
65
72
59
71
58
77
66
60
74
62
61
49
61
53
59
63
59
61
53
68
67
53
50
57
50
66
64
50
55
55
53
62
59
58
61
48
51
63
52
54
54
50
56
41
62
46
55
37
53
42
54
49
61
43
50
50
51
43
53
54
49
53
57
60
57
55
42
48
49
63
47
68
40
38
50
57
64
53
43
44
61
48
64
54
44
49
46
48
63
47
55
57
48
50
43
64
50
56
57
76
57
55
51
63
60
54
54
64
59
54
56
62
56
62
54
44
59
60
47
45
64
59
62
64
56
60
51
55
56
72
53
49
60
46
48
48
56
51
43
64
52
57
55
42
58
64
60
65
49
57
50
46
53
42
52
54
46
52
51
52
43
67
52
68
60
46
44
55
54
52
65
50
54
52
47
52
61
50
54
56
49
44
57
52
45
47
41
50
40
46
53
43
37
51
46
53
42
43
39
37
34
50
54
52
52
45
48
48
39
45
51
45
51
57
46
55
42
46
40
37
35
46
28
46
32
48
42
35
41
31
30
31
25
33
33
26
35
27
32
31
23
31
35
24
23
28
25
17
20
13
15
13
17
15
17
11
7
10
6
6
5
1
3
1
0
0
1
1
0
0
1
0
0
0
1
1
0
0
0
0
0
1
0
1
0
0
1
0
0
0
0
0
0
0
0
0
1
0
0
1
1
0
1
0
0
0
0
1
0
0
0
1
0
0
0
0
1
1
1
1
0
0
0
1
0
0
1
0
0
0
0
2
10
16
0
0
0
0
0
0
0
0
0
0
0
0
0
0
0
0
0
0
0
0
0
0
0
0
0
0
0
0
0
0
0
0
0
0
0
0
0
0
0
0
0
0
0
0
0
0
0
0
0
<<END>>
