# Supplementary material for: Zurbarán attribution hypothesis supported by pigment analysis and multiband images observation of four paintings by his workshop
Source: Sci Rep. 2023 Jan 16;13:844. doi: 10.1038/s41598-023-27677-2 (PMC9842728; doi:10.1038/s41598-023-27677-2)
Supplement: Supplementary file 1 — Supplementary Information. [file 41598_2023_27677_MOESM1_ESM.zip › Raw_Data/Santo Domingo/XRF/manto 2 (12).mca]

<<PMCA SPECTRUM>>
TAG - live_data
DESCRIPTION - 
GAIN - 2
THRESHOLD - 10
LIVE_MODE - 0
PRESET_TIME - 200
LIVE_TIME - 200.000000
REAL_TIME - 200.773333
START_TIME - 04/22/2021 13:23:57
SERIAL_NUMBER - 2259
<<CALIBRATION>>
LABEL - Channel
78 2.957
196 7.477
405 15.774
<<DATA>>
0
0
0
0
0
0
0
0
0
18
183
157
162
133
131
139
124
125
113
107
99
89
69
92
88
92
83
84
62
69
79
46
84
65
55
77
73
65
57
62
76
69
61
67
70
59
57
61
52
83
67
65
70
64
79
79
71
94
69
57
76
72
101
83
84
80
54
57
50
72
70
62
56
56
45
41
54
64
66
84
69
55
54
54
41
51
69
71
72
65
42
55
53
81
158
345
654
970
799
508
203
92
68
74
95
197
199
113
58
42
31
21
39
20
35
51
36
49
52
48
40
50
46
27
35
53
37
47
47
40
30
40
30
33
38
41
34
27
37
33
30
32
29
27
29
38
23
23
38
42
51
53
65
94
82
70
52
44
65
50
71
137
377
847
1878
3199
4054
3908
2764
1396
544
169
68
34
30
31
37
40
69
108
215
384
582
656
580
383
218
83
28
24
21
38
54
53
50
49
32
21
17
14
12
16
21
35
25
38
28
42
48
49
29
25
20
25
22
17
17
31
16
28
23
54
76
86
92
80
56
37
34
17
18
29
27
41
36
54
61
69
61
56
46
34
40
26
31
31
25
35
35
44
32
18
19
15
20
20
23
29
30
20
22
25
30
38
31
34
70
128
216
341
578
807
968
937
770
490
291
137
49
40
30
27
26
37
27
25
23
23
29
38
32
34
47
38
47
29
35
34
32
35
30
37
28
31
40
35
41
37
44
39
47
45
48
55
73
79
84
101
115
116
153
234
362
454
654
722
750
604
485
315
228
150
109
89
78
72
70
62
65
57
65
42
61
62
44
42
59
50
63
78
57
68
54
65
58
64
80
94
104
124
184
293
329
388
453
486
424
377
239
160
115
92
104
101
80
106
110
141
133
159
166
175
185
157
151
124
117
112
124
136
157
155
159
140
152
185
214
246
367
535
875
1267
1815
2501
3333
3768
3922
3541
2982
2048
1290
724
366
227
142
124
116
87
110
104
96
86
96
106
94
84
115
94
89
98
110
96
114
101
103
94
105
106
108
110
109
116
131
119
107
126
150
165
174
222
279
341
459
587
648
729
690
522
450
339
259
217
188
174
157
175
139
148
114
114
98
87
120
87
82
114
119
105
105
97
84
91
89
93
93
113
84
108
115
85
93
92
84
93
81
89
98
84
117
100
83
102
81
106
83
98
103
92
100
99
99
102
79
103
82
80
91
105
71
94
84
108
96
98
90
92
93
91
89
105
91
82
78
93
71
80
87
88
103
86
92
86
70
90
80
88
92
88
75
86
73
75
81
76
80
90
80
86
67
79
76
71
72
67
76
90
85
83
80
74
70
88
71
78
96
77
78
65
55
55
89
60
66
61
78
84
85
72
76
74
70
72
74
61
72
68
61
64
58
75
70
68
57
81
64
70
63
70
72
58
54
68
69
62
56
46
67
65
55
64
78
66
66
58
55
55
44
65
68
74
55
39
59
57
51
66
49
52
50
54
48
55
56
50
68
63
64
62
53
75
68
50
73
47
52
58
58
55
57
54
56
56
40
49
54
56
43
53
48
47
38
50
43
49
40
55
54
54
41
57
55
51
48
42
43
46
47
29
48
55
54
47
50
44
55
48
52
50
46
45
48
44
54
53
61
50
50
46
52
51
43
47
45
49
45
52
51
48
51
56
42
44
61
54
44
46
45
51
47
56
44
39
50
54
44
62
47
55
58
47
43
49
51
51
45
52
55
57
56
46
59
47
52
56
51
61
47
48
52
47
67
47
70
40
57
53
60
50
52
64
50
64
54
58
58
52
62
52
55
56
71
58
65
49
64
53
59
62
60
65
55
48
53
62
64
70
52
52
56
61
52
53
57
73
57
51
57
59
62
47
62
54
55
55
58
50
76
56
59
52
42
54
49
49
63
50
53
36
55
47
55
46
48
45
50
51
57
42
50
53
42
67
49
46
47
53
45
38
52
57
49
40
55
46
29
49
36
40
42
42
42
36
32
35
39
33
44
24
43
34
30
37
45
35
35
32
30
27
23
24
28
27
19
25
27
21
24
13
19
15
21
10
17
18
17
17
8
15
8
4
6
1
2
2
1
0
0
1
0
0
0
0
0
0
0
0
0
0
0
1
0
0
0
0
0
0
0
0
0
0
0
0
0
1
0
0
0
0
0
0
0
0
0
0
0
0
0
0
0
0
0
0
0
0
0
1
1
0
0
0
0
0
1
2
1
0
0
0
1
1
0
1
0
1
11
3
0
0
0
0
0
0
0
0
0
0
0
0
0
0
0
0
0
0
0
0
0
0
0
0
0
0
0
0
0
0
0
0
0
0
0
0
0
0
0
0
0
0
0
0
0
0
0
0
<<END>>
