# Supplementary material for: Zurbarán attribution hypothesis supported by pigment analysis and multiband images observation of four paintings by his workshop
Source: Sci Rep. 2023 Jan 16;13:844. doi: 10.1038/s41598-023-27677-2 (PMC9842728; doi:10.1038/s41598-023-27677-2)
Supplement: Supplementary file 1 — Supplementary Information. [file 41598_2023_27677_MOESM1_ESM.zip › Raw_Data/Santo Domingo/XRF/mejilla (5).mca]

<<PMCA SPECTRUM>>
TAG - live_data
DESCRIPTION - 
GAIN - 2
THRESHOLD - 10
LIVE_MODE - 0
PRESET_TIME - 200
LIVE_TIME - 200.000000
REAL_TIME - 201.053333
START_TIME - 04/22/2021 11:50:59
SERIAL_NUMBER - 2259
<<CALIBRATION>>
LABEL - Channel
78 2.957
196 7.477
407 15.774
<<DATA>>
0
0
0
0
0
0
0
0
0
14
209
204
180
178
171
125
144
161
121
130
130
121
93
94
87
96
83
81
95
67
82
75
77
72
75
73
80
74
85
86
89
84
76
66
57
70
60
70
76
82
71
79
60
83
88
98
94
77
67
79
74
67
75
117
125
110
110
98
86
85
105
81
61
65
69
53
68
75
67
75
76
55
51
60
62
69
62
65
79
47
47
47
46
54
85
138
244
283
308
170
93
57
48
66
69
75
87
58
42
35
30
41
39
39
35
21
52
40
47
52
39
52
39
34
35
28
39
35
33
31
43
39
43
27
35
34
32
41
35
39
35
35
28
28
38
43
37
28
43
48
56
72
111
149
156
136
83
67
51
60
87
118
270
661
1354
2296
3042
2784
1895
1026
375
140
61
45
49
34
38
51
77
112
171
302
414
497
431
283
145
82
40
40
35
47
50
78
71
79
44
44
37
34
44
43
65
105
200
407
749
1155
1376
1315
933
504
239
114
53
42
22
31
28
28
51
37
57
66
69
62
62
117
138
187
230
212
165
144
135
151
225
226
259
227
147
93
70
56
37
42
46
53
44
48
54
32
41
43
38
37
60
52
59
59
65
43
79
61
82
135
283
481
941
1566
2484
3607
4001
4210
3192
2278
1154
561
208
91
66
58
58
34
30
47
41
36
57
60
86
79
105
106
83
88
63
68
55
51
45
49
54
63
44
83
80
69
67
86
111
127
134
170
191
266
252
283
373
396
539
836
1267
1912
2741
3187
3106
2677
1880
1273
773
472
307
230
217
184
169
153
132
105
87
91
107
100
100
95
78
89
73
66
54
69
71
57
71
59
72
90
92
95
112
135
161
172
194
184
203
156
158
128
124
107
104
108
122
143
203
264
348
449
442
424
402
368
264
233
187
171
224
203
197
246
243
197
230
186
225
234
342
515
834
1211
1876
2645
3290
3768
4097
3552
2925
2031
1275
712
378
197
143
121
118
118
94
106
100
106
117
116
124
135
109
111
112
112
117
112
143
113
113
86
132
116
117
99
127
113
130
103
132
129
158
166
200
213
278
402
482
606
666
741
707
621
480
365
250
219
231
215
212
175
147
143
134
126
120
114
123
129
116
116
132
112
104
97
102
115
129
122
124
136
115
104
113
133
116
122
101
118
115
105
110
100
116
129
114
112
89
98
116
119
107
109
102
116
105
110
124
101
104
109
116
120
99
101
104
101
107
105
93
114
119
108
116
111
103
95
96
111
93
100
107
110
119
95
103
100
100
96
98
112
83
105
87
86
107
102
99
101
103
104
88
109
101
108
89
79
100
96
92
101
90
102
88
109
93
94
87
104
91
92
97
101
76
95
82
80
84
80
91
89
87
93
92
77
69
85
97
80
72
80
69
88
83
77
84
85
74
70
78
89
78
88
96
73
75
67
72
71
79
86
67
80
69
92
70
75
59
64
68
79
50
67
68
74
70
74
63
64
65
68
60
61
69
61
72
67
76
89
77
66
80
70
68
74
75
67
66
78
72
58
79
62
60
55
50
49
65
56
59
52
52
61
64
69
63
68
61
49
67
55
69
44
51
43
57
53
60
63
48
55
46
60
36
47
56
56
56
50
62
57
54
52
71
53
56
58
54
45
60
52
52
50
44
60
48
52
57
63
62
41
49
47
49
54
46
54
52
46
64
56
63
44
43
50
55
53
60
51
60
45
64
58
52
67
62
56
50
56
51
46
57
54
51
63
57
59
57
61
56
60
54
52
70
62
61
53
59
47
59
51
57
50
54
62
51
64
47
55
49
48
47
61
66
45
48
61
55
59
70
48
59
63
49
45
58
54
58
58
60
66
59
52
59
59
57
50
49
53
47
53
44
62
55
55
62
48
62
50
70
53
56
62
41
46
46
56
46
45
62
49
48
62
59
41
40
47
40
48
51
47
44
42
58
49
53
36
49
37
52
57
49
46
40
52
36
43
37
48
53
59
36
49
35
39
36
46
32
39
40
40
29
34
29
30
33
28
32
33
27
31
36
24
28
35
34
26
23
20
18
22
19
23
17
21
13
11
15
17
16
9
7
9
8
8
4
2
1
0
1
1
0
0
0
1
0
0
0
0
0
0
0
0
0
0
1
0
0
0
1
0
1
0
0
0
0
0
0
0
0
0
0
1
0
0
0
0
0
2
0
0
1
0
0
0
0
2
0
0
0
0
0
0
0
0
2
0
1
0
0
1
1
0
0
2
2
11
7
0
0
0
0
0
0
0
0
0
0
0
0
0
0
0
0
0
0
0
0
0
0
0
0
0
0
0
0
0
0
0
0
0
0
0
0
0
0
0
0
0
0
0
0
0
0
0
0
0
0
0
<<END>>
