# Supplementary material for: Zurbarán attribution hypothesis supported by pigment analysis and multiband images observation of four paintings by his workshop
Source: Sci Rep. 2023 Jan 16;13:844. doi: 10.1038/s41598-023-27677-2 (PMC9842728; doi:10.1038/s41598-023-27677-2)
Supplement: Supplementary file 1 — Supplementary Information. [file 41598_2023_27677_MOESM1_ESM.zip › Raw_Data/Santo Domingo/XRF/oreja (6).mca]

<<PMCA SPECTRUM>>
TAG - live_data
DESCRIPTION - 
GAIN - 2
THRESHOLD - 10
LIVE_MODE - 0
PRESET_TIME - 200
LIVE_TIME - 200.000000
REAL_TIME - 202.240000
START_TIME - 04/22/2021 12:00:48
SERIAL_NUMBER - 2259
<<CALIBRATION>>
LABEL - Channel
78 2.957
196 7.477
407 15.774
<<DATA>>
0
0
0
0
0
0
0
0
0
16
345
365
292
278
269
268
272
228
213
212
198
200
168
153
148
145
130
148
135
134
139
108
105
135
104
150
116
131
116
129
116
104
108
130
104
122
109
103
126
98
114
122
108
131
130
130
155
134
148
132
157
197
285
428
480
499
427
286
184
148
121
114
118
111
108
99
102
116
117
107
122
99
91
76
92
84
82
68
80
67
71
89
82
72
85
108
125
155
140
119
89
67
63
64
68
71
69
68
73
62
67
62
67
73
64
52
64
75
63
56
50
57
78
50
47
64
49
58
55
66
69
55
56
59
76
61
73
54
43
51
63
63
54
62
61
64
61
71
68
65
60
57
74
73
78
79
63
71
69
58
64
71
118
181
300
459
552
431
324
188
109
63
67
62
57
72
70
83
59
91
94
125
157
136
132
106
83
60
59
57
64
81
106
110
122
101
104
66
65
79
73
78
82
113
152
225
352
485
511
515
328
237
136
101
69
75
79
91
89
74
93
98
100
136
137
151
140
131
191
191
180
202
241
298
530
743
1038
1228
1113
964
580
408
223
163
157
115
131
122
131
135
149
170
157
222
285
437
583
663
721
621
564
406
355
314
491
807
1503
2855
5452
9158
13955
18331
20233
18990
14595
9203
4757
1996
851
341
222
167
116
138
113
115
108
127
160
220
253
361
432
403
383
287
263
201
195
134
215
228
301
357
467
498
503
507
388
430
502
493
664
793
924
1103
1292
1348
1540
1829
2779
4404
6903
10296
13181
14714
13684
11123
7591
4719
2801
1747
1113
872
731
627
596
470
394
248
168
134
121
98
120
88
98
76
84
65
59
61
55
78
89
87
99
87
107
88
85
103
101
126
143
151
176
164
134
150
126
138
141
190
216
370
557
807
1136
1450
1559
1449
1163
842
616
444
355
388
475
485
521
528
465
388
301
284
230
276
397
682
967
1514
2247
3079
3688
4062
3921
3395
2566
1757
1037
516
270
134
111
71
63
64
82
67
69
64
73
59
61
50
75
59
77
60
73
67
63
76
73
66
73
81
70
79
76
98
71
72
72
94
88
128
153
212
286
336
524
667
697
736
607
487
362
269
230
164
173
170
130
115
108
99
83
74
70
69
70
60
71
70
70
61
73
63
64
64
66
62
75
75
67
61
61
59
79
84
59
61
66
76
68
69
76
65
82
71
84
67
77
63
77
72
58
72
72
58
88
70
77
58
76
69
74
69
79
75
63
73
91
78
65
64
58
73
75
64
56
71
52
79
73
64
81
73
77
69
69
80
75
70
68
64
67
84
63
70
59
56
65
54
66
71
60
59
59
67
69
47
73
86
56
70
61
72
65
60
70
87
49
63
72
63
64
62
80
60
71
50
68
61
59
66
71
63
56
75
57
68
65
72
55
58
61
63
66
45
45
73
55
46
58
60
54
57
55
50
52
54
62
61
50
45
62
60
48
49
50
51
48
68
57
62
49
71
60
48
53
49
41
49
44
61
47
62
63
59
73
69
87
59
71
75
80
85
85
68
66
56
62
65
43
45
55
40
44
50
46
35
56
53
40
58
65
53
66
48
60
55
52
47
48
38
44
45
39
51
50
55
42
50
56
34
45
43
43
52
60
46
37
59
41
48
61
62
45
54
59
49
48
54
50
43
48
37
47
48
49
53
56
51
49
51
51
50
51
48
38
52
57
42
47
49
35
60
59
68
77
63
52
49
63
54
43
72
57
48
53
42
48
50
49
58
59
46
44
44
52
55
38
50
49
54
60
59
50
54
44
41
42
62
55
71
56
65
57
56
48
66
50
74
54
75
49
55
62
47
60
53
54
60
67
50
48
61
47
67
59
57
57
53
66
61
54
78
66
60
64
54
53
48
61
71
46
53
75
56
41
63
59
57
41
42
71
49
56
58
49
52
61
50
56
67
46
55
37
56
54
59
54
53
45
50
74
50
48
47
62
49
43
63
53
46
55
42
48
49
54
63
35
36
38
44
44
43
52
51
41
45
46
35
46
44
43
43
44
32
34
47
52
33
37
37
20
37
30
33
31
25
30
18
27
17
20
28
18
10
12
13
18
14
8
5
7
7
3
6
3
4
1
4
1
1
1
0
2
1
1
0
0
0
2
0
0
1
1
1
0
0
0
0
1
0
0
0
0
1
0
0
1
1
0
0
0
1
0
2
1
0
0
0
0
0
0
3
0
0
0
1
0
0
0
0
1
2
1
0
0
2
0
3
1
4
0
2
2
6
31
7
0
0
0
0
0
0
0
0
0
0
0
0
0
0
0
0
0
0
0
0
0
0
0
0
0
0
0
0
0
0
0
0
0
0
0
0
0
0
0
0
0
0
0
0
0
0
0
0
0
0
<<END>>
