# Supplementary material for: Zurbarán attribution hypothesis supported by pigment analysis and multiband images observation of four paintings by his workshop
Source: Sci Rep. 2023 Jan 16;13:844. doi: 10.1038/s41598-023-27677-2 (PMC9842728; doi:10.1038/s41598-023-27677-2)
Supplement: Supplementary file 1 — Supplementary Information. [file 41598_2023_27677_MOESM1_ESM.zip › Raw_Data/Santo Domingo/XRF/piedra (20).mca]

<<PMCA SPECTRUM>>
TAG - live_data
DESCRIPTION - 
GAIN - 2
THRESHOLD - 10
LIVE_MODE - 0
PRESET_TIME - 200
LIVE_TIME - 200.000000
REAL_TIME - 202.533333
START_TIME - 05/06/2021 11:20:51
SERIAL_NUMBER - 2259
<<CALIBRATION>>
LABEL - Channel
77 2.957
412 15.774
<<DATA>>
0
0
0
0
0
0
0
0
0
34
426
439
418
359
318
324
280
277
262
238
221
215
193
204
187
181
201
174
149
149
152
143
143
163
186
167
170
159
185
155
173
163
137
138
150
130
157
174
154
142
172
153
138
162
137
156
163
151
146
137
176
217
317
427
471
420
392
298
197
174
131
126
111
96
114
86
88
114
129
129
122
89
116
105
97
112
121
86
91
87
84
67
96
83
101
124
192
202
192
133
95
78
77
91
83
71
99
84
63
75
66
97
60
61
71
72
86
102
107
121
81
60
62
82
68
85
57
83
82
79
74
71
76
84
71
65
78
66
69
67
76
85
93
79
76
72
71
64
59
62
71
83
68
107
88
102
89
62
83
87
67
75
110
189
338
565
706
753
616
354
163
90
72
85
62
74
79
68
93
88
117
135
186
181
175
146
113
94
54
78
74
77
100
134
118
139
103
91
77
69
83
56
98
109
187
313
541
939
1241
1297
1027
653
330
158
109
92
63
77
91
91
129
139
166
207
216
210
208
176
225
239
288
313
293
299
354
586
758
1068
1265
1134
835
556
292
197
171
133
150
122
133
116
136
130
128
145
125
147
178
182
202
206
200
210
252
265
317
466
714
1361
2825
5335
9471
14654
19276
21416
19382
14638
8989
4394
1850
744
315
212
198
149
130
121
116
122
143
180
207
289
422
451
462
427
346
225
182
141
142
160
146
177
165
181
155
179
205
221
285
352
417
562
723
892
1051
1337
1432
1484
1584
2340
3859
6652
10205
13679
15779
15164
12131
8481
5394
3166
2017
1346
884
745
691
651
520
426
268
234
167
139
156
112
126
124
103
102
101
84
83
96
94
99
80
100
101
100
111
109
110
147
160
137
161
177
172
196
181
196
165
171
180
205
313
484
700
1087
1395
1652
1664
1394
1105
750
469
442
387
471
569
660
611
555
468
416
346
261
265
352
505
768
1331
2070
3010
3842
4511
4577
4322
3388
2368
1495
763
407
207
150
125
138
128
116
126
136
138
126
128
123
136
150
124
133
136
137
137
154
141
152
141
135
156
173
127
164
176
139
165
164
161
187
192
220
263
314
423
533
754
823
889
908
788
610
451
380
328
289
252
278
218
193
191
176
169
153
180
174
174
194
171
152
178
185
160
179
187
189
191
170
179
179
195
176
184
184
191
186
191
219
193
193
191
172
217
180
176
178
211
219
185
181
199
196
212
190
184
192
202
200
190
235
184
201
189
194
203
197
190
195
201
218
163
199
169
220
195
195
198
219
198
198
194
198
174
194
220
172
171
198
184
185
169
175
188
180
189
181
193
174
180
167
175
204
210
195
185
210
191
185
183
186
178
196
181
191
160
183
161
185
188
169
178
165
169
200
168
201
196
205
189
178
187
183
175
182
166
165
177
165
198
166
178
159
169
159
145
167
179
149
180
165
151
180
164
169
153
157
150
163
171
163
166
165
162
160
147
184
134
146
140
138
144
147
158
148
130
136
172
145
152
166
160
166
123
166
151
170
163
141
192
169
138
132
120
141
139
157
174
149
150
124
145
153
122
119
132
108
125
124
131
128
104
133
135
148
129
139
117
128
126
131
113
134
125
120
123
125
99
130
115
122
92
102
112
127
112
99
99
95
99
95
92
102
110
91
103
113
97
93
113
111
99
96
94
80
109
102
95
101
92
81
78
101
96
90
109
100
107
88
83
100
84
98
86
86
94
114
99
89
102
98
98
89
70
95
78
97
86
101
77
75
76
72
65
84
65
77
73
60
93
68
84
60
76
72
78
66
61
82
56
69
61
67
77
77
71
59
74
59
67
50
60
57
79
66
66
71
54
58
50
51
55
57
51
52
55
64
41
50
47
34
56
46
46
46
46
46
49
44
47
60
31
46
39
43
54
49
49
39
41
39
46
40
49
51
42
44
38
28
55
50
43
38
39
60
46
35
39
39
28
38
33
35
52
31
34
42
30
33
38
39
45
37
35
30
32
45
41
33
36
35
36
34
38
34
34
23
28
33
32
23
31
25
23
17
22
16
23
20
16
26
23
20
27
12
16
21
8
15
16
14
15
12
12
7
8
6
4
2
6
2
2
3
3
1
3
0
0
0
1
1
1
0
0
0
0
1
1
1
1
1
0
2
1
1
0
0
0
1
0
0
0
0
0
0
0
0
1
0
0
1
0
2
3
0
1
0
1
0
1
1
3
0
1
0
0
0
0
1
0
3
0
1
4
3
0
3
5
3
3
4
36
34
0
0
0
0
0
0
0
0
0
0
0
0
0
0
0
0
0
0
0
0
0
0
0
0
0
0
0
0
0
0
0
0
0
0
0
0
0
0
0
0
0
0
0
0
0
0
0
0
0
0
0
0
0
0
<<END>>
