# Supplementary material for: Zurbarán attribution hypothesis supported by pigment analysis and multiband images observation of four paintings by his workshop
Source: Sci Rep. 2023 Jan 16;13:844. doi: 10.1038/s41598-023-27677-2 (PMC9842728; doi:10.1038/s41598-023-27677-2)
Supplement: Supplementary file 1 — Supplementary Information. [file 41598_2023_27677_MOESM1_ESM.zip › Raw_Data/Santo Domingo/XRF/suelo 1 (19).mca]

<<PMCA SPECTRUM>>
TAG - live_data
DESCRIPTION - 
GAIN - 2
THRESHOLD - 10
LIVE_MODE - 0
PRESET_TIME - 200
LIVE_TIME - 200.000000
REAL_TIME - 201.133333
START_TIME - 05/06/2021 11:05:14
SERIAL_NUMBER - 2259
<<CALIBRATION>>
LABEL - Channel
77 2.957
412 15.774
<<DATA>>
0
0
0
0
0
0
0
0
0
21
229
201
206
168
167
187
164
145
136
131
108
112
113
109
108
93
96
100
82
83
77
77
80
69
102
108
94
85
91
90
74
80
86
84
75
76
78
73
86
65
75
78
64
78
76
83
89
78
83
75
81
69
94
82
110
120
100
98
76
80
71
78
53
54
58
56
60
70
66
79
76
59
73
82
55
70
61
85
92
78
70
49
67
75
110
225
409
581
528
350
133
67
60
73
85
128
99
110
66
45
36
41
29
38
38
38
53
68
55
69
52
52
42
47
46
41
38
47
46
45
45
43
41
42
36
32
31
27
36
41
31
57
47
48
34
38
41
38
36
40
44
59
67
78
100
75
50
64
53
52
43
71
86
228
596
1273
2025
2337
2013
1282
548
231
66
40
40
42
35
44
44
57
93
183
275
371
409
369
223
109
62
53
44
49
50
64
86
76
84
54
57
56
47
61
67
78
127
307
695
1362
2198
2854
2641
1930
1071
459
171
64
52
36
25
30
34
37
65
64
70
73
88
92
129
213
310
370
409
315
250
169
157
200
268
246
253
180
112
65
55
46
42
49
45
40
41
53
39
38
41
47
36
54
53
53
61
50
59
50
79
87
99
173
326
577
1116
1968
3202
4238
4553
4137
2997
1768
836
356
136
75
63
59
61
50
34
47
42
49
55
51
85
118
137
128
112
99
81
53
56
50
58
64
59
58
69
71
67
84
84
92
94
122
168
202
226
275
318
346
340
364
519
785
1358
2178
3024
3672
3711
2981
2182
1364
868
537
335
267
208
219
234
164
141
137
97
97
100
122
110
116
110
110
111
78
69
94
79
62
92
88
96
59
84
88
109
116
156
212
206
220
225
182
191
141
125
125
121
130
116
153
191
236
367
478
539
585
500
445
360
280
219
196
237
240
255
278
289
239
225
219
193
187
219
323
489
873
1431
2254
3137
3798
4283
4214
3561
2809
1686
1025
543
334
175
174
130
120
141
142
126
116
128
128
117
142
122
122
136
121
133
131
117
127
133
132
135
150
133
126
144
167
133
135
150
131
144
169
167
172
249
302
386
532
687
785
806
773
669
504
409
307
267
219
264
268
237
175
165
167
142
142
140
146
147
128
114
145
124
138
144
135
133
150
130
143
141
126
124
148
142
146
125
136
129
129
107
130
115
118
139
121
136
128
144
135
131
136
139
128
127
123
124
150
150
111
108
138
119
131
120
136
129
123
120
115
145
125
112
126
117
126
126
111
112
109
122
113
128
116
110
106
124
145
110
111
122
118
121
117
119
103
103
98
97
124
103
126
130
122
92
107
115
112
101
119
99
97
115
109
89
110
109
98
123
95
124
95
102
107
84
90
110
103
98
88
98
96
90
88
116
90
82
101
92
84
84
106
86
99
77
101
78
91
72
86
88
65
79
101
78
73
80
84
82
86
72
77
85
75
75
79
80
75
78
72
73
73
93
79
83
70
74
67
78
59
68
71
61
71
70
71
75
60
69
71
70
70
86
72
68
77
92
66
62
63
56
71
67
63
55
67
72
73
75
54
61
63
55
59
64
54
68
72
63
49
53
66
49
64
80
50
67
64
52
67
55
55
63
55
52
54
56
63
57
53
63
52
63
48
61
56
62
61
60
57
59
59
49
49
66
49
59
52
45
35
48
46
52
53
54
52
45
57
51
46
57
53
62
58
57
43
62
38
48
57
40
47
45
48
51
48
46
45
32
43
56
53
45
50
51
40
53
63
53
59
63
49
44
44
49
50
42
60
56
41
38
56
58
35
46
50
55
48
45
46
40
43
51
46
47
47
42
27
47
50
38
38
49
54
37
50
49
43
49
34
49
32
35
41
37
42
38
36
46
39
43
46
33
51
31
44
34
44
30
43
47
43
53
43
38
47
51
41
43
40
43
40
43
35
45
43
44
41
41
35
44
40
29
32
33
34
43
41
32
33
36
30
37
41
34
37
30
28
30
28
34
34
36
38
32
26
30
28
16
30
29
30
45
29
26
19
31
22
18
17
32
18
19
24
18
18
26
13
25
16
10
10
15
13
10
10
9
6
3
12
5
2
5
2
2
1
1
0
2
0
0
0
0
0
0
1
0
0
0
1
2
1
0
1
1
0
0
0
0
0
0
0
1
0
0
0
0
1
0
0
1
1
0
0
1
0
0
0
0
0
0
0
0
0
0
0
1
0
0
0
2
1
0
0
1
0
1
2
18
9
0
0
0
0
0
0
0
0
0
0
0
0
0
0
0
0
0
0
0
0
0
0
0
0
0
0
0
0
0
0
0
0
0
0
0
0
0
0
0
0
0
0
0
0
0
0
0
0
0
0
0
0
0
0
0
0
<<END>>
