# Supplementary material for: Zurbarán attribution hypothesis supported by pigment analysis and multiband images observation of four paintings by his workshop
Source: Sci Rep. 2023 Jan 16;13:844. doi: 10.1038/s41598-023-27677-2 (PMC9842728; doi:10.1038/s41598-023-27677-2)
Supplement: Supplementary file 1 — Supplementary Information. [file 41598_2023_27677_MOESM1_ESM.zip › Raw_Data/Santo Domingo/XRF/suelo 2 (24).mca]

<<PMCA SPECTRUM>>
TAG - live_data
DESCRIPTION - 
GAIN - 2
THRESHOLD - 10
LIVE_MODE - 0
PRESET_TIME - 200
LIVE_TIME - 200.000000
REAL_TIME - 201.386667
START_TIME - 05/06/2021 12:00:24
SERIAL_NUMBER - 2259
<<CALIBRATION>>
LABEL - Channel
77 2.957
405 15.774
<<DATA>>
0
0
0
0
0
0
0
0
0
19
245
249
243
226
202
162
213
184
149
163
149
162
129
117
106
141
121
106
111
95
88
103
97
92
113
103
90
101
97
104
92
87
86
79
86
104
84
88
69
77
87
99
99
101
97
88
86
118
104
85
75
98
93
120
139
134
114
92
84
99
89
88
82
85
74
65
85
73
74
76
72
68
75
81
72
67
77
85
76
87
63
67
62
74
100
178
335
422
383
214
123
65
60
66
85
101
113
80
53
46
50
46
53
58
43
40
64
88
81
68
57
53
52
39
58
35
41
45
59
55
56
34
44
37
40
40
38
40
56
31
53
56
54
52
47
49
55
41
55
58
65
67
79
105
107
90
72
70
63
73
63
109
245
516
1039
1746
2193
2026
1293
708
294
101
67
50
68
41
66
52
66
116
157
252
341
398
323
256
127
102
57
64
57
79
90
96
104
94
85
78
69
57
79
124
150
300
658
1390
2634
3946
4682
4261
3042
1575
693
222
94
65
40
52
51
71
77
83
135
120
119
150
170
258
424
549
694
630
486
341
240
241
314
363
359
304
207
145
81
77
63
61
59
60
57
65
64
44
67
55
67
52
68
76
76
85
91
87
87
128
173
235
425
769
1453
2557
3987
5585
6458
5948
4753
3037
1681
718
277
124
86
71
70
57
49
63
59
66
87
80
126
150
136
151
132
113
91
65
75
83
75
68
77
73
77
76
93
101
104
131
160
188
222
248
282
374
418
511
570
628
812
1277
2165
3221
4410
4901
4707
3920
2683
1758
1056
691
465
340
281
288
234
206
168
145
142
96
94
108
111
118
111
112
92
71
79
70
76
69
79
99
92
75
108
108
132
133
159
181
169
193
189
194
160
155
126
143
125
129
161
192
289
397
551
644
740
701
602
443
350
287
252
252
262
299
316
323
289
291
255
218
253
319
403
638
1111
1685
2369
3248
3984
4460
4541
3909
3109
2056
1151
648
365
215
151
119
131
123
115
97
128
128
126
108
138
120
113
150
125
135
122
145
139
107
123
121
137
144
129
123
140
145
128
152
147
163
177
202
237
273
360
436
615
811
844
851
805
625
482
355
299
254
224
200
197
194
146
155
150
114
109
111
139
133
134
129
125
121
135
130
124
130
107
117
129
127
141
127
130
121
128
116
139
139
107
129
115
116
116
119
133
130
115
126
105
133
136
120
128
110
111
136
122
144
143
108
111
126
113
117
113
104
111
117
110
126
135
97
118
118
117
122
117
136
106
86
114
128
122
116
111
91
91
105
117
103
109
105
93
117
107
109
106
96
112
103
111
118
105
114
87
104
95
91
96
101
108
98
96
93
74
87
85
106
102
84
103
97
101
83
99
102
92
115
88
113
93
118
88
84
87
90
99
95
87
85
89
82
85
86
83
99
93
91
82
68
90
94
73
97
76
74
81
86
71
82
76
72
67
78
85
84
59
66
84
68
52
83
61
69
80
83
64
81
77
94
64
74
70
67
75
80
74
66
65
73
72
84
95
63
78
73
62
56
73
58
64
68
60
71
57
59
68
61
60
60
71
58
60
75
56
70
61
66
52
67
59
58
64
62
45
70
57
51
46
52
66
43
47
61
44
57
53
52
51
54
61
53
56
48
60
53
63
46
55
41
69
66
50
52
61
59
52
50
47
59
60
48
47
51
45
51
58
54
60
45
46
47
63
45
49
52
59
60
60
60
44
36
41
31
51
56
51
52
39
41
39
51
46
49
46
45
58
52
44
46
47
49
60
57
54
48
56
44
49
40
48
45
54
47
54
49
46
60
44
44
44
38
40
56
51
57
50
39
41
47
39
46
41
52
43
52
52
38
49
43
45
38
42
56
52
42
49
44
37
34
42
36
38
33
33
50
35
49
39
35
32
45
34
36
35
35
33
41
44
41
45
47
34
48
33
43
43
56
39
34
41
48
49
41
44
44
41
39
50
40
32
40
37
46
36
27
47
36
31
27
34
34
38
28
29
37
41
39
31
35
28
28
25
30
33
34
27
22
24
33
30
26
28
22
16
22
17
13
15
19
14
12
11
9
8
6
8
3
5
2
7
5
3
2
2
1
0
1
1
0
0
0
0
0
0
0
1
0
0
0
0
0
0
0
1
0
0
1
1
0
1
0
0
1
0
1
0
0
2
0
0
1
0
1
1
0
0
0
0
0
0
1
0
0
0
0
0
0
0
0
0
0
1
0
0
0
0
2
1
3
0
0
0
1
2
1
21
1
0
0
0
0
0
0
0
0
0
0
0
0
0
0
0
0
0
0
0
0
0
0
0
0
0
0
0
0
0
0
0
0
0
0
0
0
0
0
0
0
0
0
0
0
0
0
0
0
0
0
<<END>>
