# Supplementary material for: Zurbarán attribution hypothesis supported by pigment analysis and multiband images observation of four paintings by his workshop
Source: Sci Rep. 2023 Jan 16;13:844. doi: 10.1038/s41598-023-27677-2 (PMC9842728; doi:10.1038/s41598-023-27677-2)
Supplement: Supplementary file 1 — Supplementary Information. [file 41598_2023_27677_MOESM1_ESM.zip › Raw_Data/Santo Domingo/XRF/zapato (22).mca]

<<PMCA SPECTRUM>>
TAG - live_data
DESCRIPTION - 
GAIN - 2
THRESHOLD - 10
LIVE_MODE - 0
PRESET_TIME - 200
LIVE_TIME - 200.000000
REAL_TIME - 200.973333
START_TIME - 05/06/2021 11:39:33
SERIAL_NUMBER - 2259
<<CALIBRATION>>
LABEL - Channel
77 2.957
405 15.774
<<DATA>>
0
0
0
0
0
0
0
0
0
14
189
175
177
156
157
144
143
135
128
122
140
119
118
92
108
87
89
80
67
76
73
76
68
71
87
89
94
87
73
74
70
85
73
79
66
68
60
57
67
66
65
64
58
63
71
84
96
82
67
67
76
64
81
105
110
102
98
69
77
75
77
67
50
58
56
49
61
63
69
63
40
55
45
33
37
65
51
88
66
63
51
51
42
58
94
170
340
445
362
233
126
57
43
56
74
81
99
68
50
31
34
42
44
33
32
44
50
43
55
54
53
39
41
32
22
34
41
45
35
29
40
30
35
28
37
30
24
39
38
22
34
40
43
34
25
36
22
27
33
50
40
52
49
70
74
66
59
41
40
49
45
76
121
273
627
1187
1561
1584
1215
578
241
83
45
25
36
31
26
42
45
63
103
168
260
298
276
192
111
74
38
38
33
42
66
78
92
76
60
47
39
47
30
55
66
96
210
449
964
1518
2028
1908
1480
866
389
165
66
40
46
26
25
37
29
45
66
79
58
74
77
110
154
229
298
280
250
187
153
146
153
222
202
207
153
97
46
46
46
37
30
54
38
38
38
46
42
39
39
40
45
42
59
47
53
56
52
61
77
91
165
295
565
1042
1728
2629
3272
3410
2909
1982
1160
541
217
104
45
49
36
42
46
47
43
42
34
53
62
89
88
115
88
85
74
38
47
44
49
35
52
41
50
57
64
74
69
56
71
95
112
139
158
193
229
236
263
290
341
487
870
1358
2038
2342
2547
2318
1737
1143
742
482
259
202
159
160
139
130
116
95
82
73
76
87
93
97
94
96
87
71
63
73
69
71
86
62
76
66
79
70
102
106
145
158
186
173
187
154
165
116
115
96
105
110
130
138
158
226
283
321
413
398
408
316
281
224
176
175
190
214
204
234
208
220
213
210
205
210
286
415
681
1112
1851
2576
3539
4288
4643
4518
3705
2665
1713
960
553
273
165
135
117
108
106
115
105
115
122
101
113
115
118
108
131
128
129
130
122
126
131
116
151
144
133
121
140
104
129
134
127
161
141
164
177
208
253
356
451
633
811
836
873
729
587
440
353
315
238
215
218
200
170
143
148
133
118
140
126
128
112
118
120
120
120
124
132
114
135
119
138
126
130
121
104
115
109
122
124
121
114
108
113
104
121
119
125
90
117
135
99
95
116
103
113
111
110
95
93
115
116
121
119
106
120
121
94
117
110
120
112
114
111
113
95
125
104
85
115
114
99
105
95
95
81
101
111
106
100
94
112
95
109
131
95
120
95
95
92
97
107
95
91
89
96
95
99
87
86
89
109
113
109
100
97
107
105
111
102
82
94
91
93
73
79
90
90
82
85
79
76
88
68
72
92
88
86
78
84
76
87
84
96
81
86
83
76
75
65
56
84
71
77
65
85
87
77
76
83
73
77
84
63
77
75
82
74
59
59
81
75
57
58
62
66
56
59
67
93
64
89
66
64
62
66
70
78
83
69
65
59
65
76
78
59
73
67
60
65
68
59
71
54
52
58
66
49
48
61
45
66
58
53
58
53
62
42
61
57
45
39
57
58
53
50
46
40
45
40
41
42
39
43
49
46
73
48
42
55
46
54
60
45
43
47
48
41
42
58
40
42
42
55
43
43
55
41
48
43
46
57
51
47
45
50
39
45
51
35
45
36
39
44
49
49
52
42
51
54
58
42
42
41
46
51
51
57
43
39
47
48
40
44
33
52
43
44
50
33
36
35
38
53
38
40
41
53
43
45
44
39
52
44
45
44
48
43
48
41
54
48
51
45
51
42
41
40
37
50
40
44
39
39
50
44
53
39
37
31
33
39
51
44
44
56
46
50
53
46
47
42
48
48
35
41
44
34
47
51
36
41
55
39
40
43
34
35
43
33
45
34
42
29
31
47
31
44
38
35
34
37
41
39
34
39
42
45
39
27
38
55
24
35
40
40
41
34
44
36
39
27
30
24
29
33
34
41
31
29
33
22
39
37
34
31
31
29
28
29
12
14
24
24
22
14
18
20
19
17
11
8
13
14
8
8
9
8
8
9
7
7
4
6
2
4
2
0
0
1
1
0
0
1
0
0
2
0
0
1
0
1
1
0
0
0
0
0
0
0
0
0
0
2
0
1
0
0
1
1
1
0
0
0
1
0
0
1
0
0
1
0
1
0
0
0
0
0
0
1
0
0
0
2
0
0
0
0
0
0
2
0
1
0
1
0
0
6
5
0
0
0
0
0
0
0
0
0
0
0
0
0
0
0
0
0
0
0
0
0
0
0
0
0
0
0
0
0
0
0
0
0
0
0
0
0
0
0
0
0
0
0
0
0
0
0
0
0
0
0
0
<<END>>
